# Supplementary material for: Deriving a Mutation Index of Carcinogenicity Using Protein Structure and Protein Interfaces
Source: PLoS One. 2014 Jan 15;9(1):e84598. doi: 10.1371/journal.pone.0084598 (PMC3893166; doi:10.1371/journal.pone.0084598)
Supplement: Dataset S1 — Data fame of mutations with all parameters. (ZIP) [file pone.0084598.s001.zip]

Archive with 1 entries (1 files):
- A_20130513_1428_CHASMMuts.txt
