# Supplementary material for: Deriving a Mutation Index of Carcinogenicity Using Protein Structure and Protein Interfaces
Source: PLoS One. 2014 Jan 15;9(1):e84598. doi: 10.1371/journal.pone.0084598 (PMC3893166; doi:10.1371/journal.pone.0084598)
Supplement: Dataset S1 — Data fame of mutations with all parameters. (ZIP) [file pone.0084598.s001.zip › A_20130513_1428_CHASMMuts.txt]

uniprotid	protcoord	resWT	resMut	fi_schema	fi_impact	FI	msd_c	msd_e	msd_h	physicochemicalDis	area_b	area_i	area_s	PTMBool	SSBool	Ahmax	Ahmean	Asmax	Asmean	esBool	mridDmin	mridDmean	AHPathy	acc_0	acc_1	acc_2	ALA	ARG	ASN	ASP	CYS	GLN	GLU	GLY	HIS	ILE	LEU	LYS	MET	PHE	PRO	SER	THR	TRP	TYR	VAL	ALAOpp	ARGOpp	ASNOpp
1	P68871	7	E	V	fi_2012_11	medium	2.66	TRUE	FALSE	TRUE	1.4285715	FALSE	TRUE	TRUE	FALSE	FALSE	4	0.0016684046	0	0	TRUE	0	30.186897	PhiPho	FALSE	FALSE	TRUE	0.16026069	0	0	0	0	0.16026069	0	0	0	0	0.00026737968	0.16026069	0	0	0.16209893	0.16026069	0.16026069	0	0	0.036330216	0.18309858	0.028169014
2	Q13469	485	T	S	fi_2012_11	low	1.18	TRUE	FALSE	FALSE	0.47619048	TRUE	FALSE	TRUE	FALSE	FALSE	0	0	0	0	FALSE	6.121058	36.211086	PhiPhi	TRUE	TRUE	TRUE	0	0	0	0.12137203	0.054969218	0	0	0.066402815	0	0.054969218	0	0.092788041	0	0	0	0	0.4828496	0	0	0.12664908	0	0
3	O15455	159	L	F	fi_2012_11	medium	2.115	TRUE	FALSE	FALSE	0.625	TRUE	FALSE	FALSE	FALSE	FALSE	0	0	0	0	FALSE	8.4603472	46.341835	PhoPho	TRUE	FALSE	FALSE	0	0	0.16146994	0	0	0	0.071826279	0.071826279	0	0.21547884	0.19209354	0.14365256	0	0	0	0.14365256	0	0	0	0	0	0
4	O15455	280	D	N	fi_2012_11	neutral	0.1	FALSE	TRUE	FALSE	0.78178209	FALSE	FALSE	TRUE	FALSE	FALSE	0	0	0	0	FALSE	10.527347	37.036179	PhiPhi	FALSE	TRUE	FALSE	0	0	0.0437361	0	0	0.095626391	0	0	0	0	0.38250557	0	0.095626391	0.095626391	0	0.28687918	0	0	0	0	0	0
5	O15455	307	Y	D	fi_2012_11	neutral	-0.575	TRUE	FALSE	FALSE	0.95238096	FALSE	FALSE	TRUE	FALSE	FALSE	0	0	0	0	FALSE	12.118433	37.87706	PhiPhi	FALSE	TRUE	TRUE	0	0.090909094	0.36363637	0	0	0.090909094	0	0	0	0	0.090909094	0.090909094	0	0	0	0.18181819	0	0	0.090909094	0	0	0
6	O15455	412	L	F	fi_2012_11	high	4.52	FALSE	TRUE	FALSE	0.625	TRUE	FALSE	FALSE	FALSE	FALSE	0	0	0	0	FALSE	9.734333	37.393108	PhoPho	TRUE	FALSE	FALSE	0	0	0.069131836	0.069131836	0	0	0	0	0.069131836	0.069131836	0.51607716	0	0	0.13826367	0	0	0	0	0	0.069131836	0	0
7	P13804	171	T	I	fi_2012_11	medium	2.905	FALSE	FALSE	TRUE	0.78178209	FALSE	TRUE	TRUE	FALSE	FALSE	0	0	0	0	FALSE	13.061228	27.377064	PhiPho	FALSE	FALSE	TRUE	0.1026393	0.14076246	0.026392963	0	0	0	0	0.14076246	0	0.1026393	0	0	0	0.14076246	0	0.14076246	0.1026393	0	0	0.1026393	0	0
8	O95050	114	A	T	fi_2012_11	low	1.5	FALSE	FALSE	TRUE	0.47619048	TRUE	FALSE	FALSE	FALSE	FALSE	0	0	0	0	FALSE	17.138527	27.713221	PhoPhi	TRUE	FALSE	FALSE	0.090909094	0	0	0	0.090909094	0.18181819	0	0	0	0	0.27272728	0.18181819	0	0.090909094	0	0	0	0	0	0.090909094	0	0
9	O95050	138	V	L	fi_2012_11	low	1.465	FALSE	TRUE	FALSE	0.23623738	FALSE	TRUE	TRUE	FALSE	FALSE	0	0	0	0	FALSE	10.274229	27.170929	PhoPho	FALSE	TRUE	FALSE	0	0.2	0	0	0	0.1	0	0	0	0	0.40000001	0.2	0	0	0	0	0	0	0	0.1	0	0
10	O95050	205	M	V	fi_2012_11	low	1.54	FALSE	TRUE	FALSE	0.49082494	FALSE	FALSE	TRUE	FALSE	FALSE	0	0	0	0	FALSE	17.489479	28.08931	PhoPho	FALSE	TRUE	FALSE	0	0.090909094	0.090909094	0	0	0.090909094	0	0.090909094	0	0	0	0.090909094	0	0	0	0.090909094	0.18181819	0	0.18181819	0.090909094	0	0
11	O95050	219	E	G	fi_2012_11	medium	2.24	FALSE	FALSE	TRUE	1.4285715	FALSE	TRUE	TRUE	FALSE	FALSE	0	0	0	0	FALSE	7.395803	19.95822	PhiPho	FALSE	FALSE	TRUE	0	0	0	0	0	0.5	0.16666667	0	0	0	0	0.16666667	0	0	0	0	0	0	0	0.16666667	0	0
12	O95050	246	N	S	fi_2012_11	neutral	0.205	TRUE	FALSE	FALSE	0.23623738	FALSE	FALSE	TRUE	FALSE	FALSE	0	0	0	0	FALSE	12.643971	27.273994	PhiPhi	FALSE	TRUE	FALSE	0.16666667	0	0	0	0	0.083333336	0	0	0	0	0	0	0.083333336	0	0	0.16666667	0.16666667	0	0.25	0.083333336	0	0
13	O95050	254	F	C	fi_2012_11	medium	2.595	FALSE	TRUE	FALSE	0.625	TRUE	FALSE	FALSE	FALSE	FALSE	0	0	0	0	FALSE	8.3392019	19.133604	PhoPhi	TRUE	FALSE	FALSE	0	0	0	0	0.14285715	0	0.071428575	0	0.071428575	0.071428575	0.14285715	0	0	0.071428575	0	0	0.21428572	0	0	0.21428572	0	0
14	O95050	258	R	H	fi_2012_11	medium	2.66	FALSE	TRUE	FALSE	0.34534633	FALSE	TRUE	TRUE	FALSE	FALSE	1	0.125	0	0	TRUE	7.3247137	21.619116	PhiPhi	FALSE	FALSE	TRUE	0.07692308	0	0	0.07692308	0	0.07692308	0	0.23076923	0.07692308	0	0.07692308	0.15384616	0	0.07692308	0.07692308	0	0	0	0	0.07692308	0	0.40000001
15	O95050	261	P	S	fi_2012_11	neutral	0	TRUE	FALSE	FALSE	0.78178209	FALSE	FALSE	TRUE	FALSE	FALSE	0	0	0	0	FALSE	10.140329	25.209303	PhoPhi	FALSE	FALSE	TRUE	0	0.2	0	0	0	0	0	0.2	0	0	0	0.40000001	0	0	0.2	0	0	0	0	0	0	0
16	O95050	28	D	N	fi_2012_11	low	1.67	TRUE	FALSE	FALSE	0.78178209	FALSE	TRUE	TRUE	FALSE	FALSE	0	0	0	0	FALSE	11.287992	32.263577	PhiPhi	FALSE	FALSE	TRUE	0	0	0	0	0	0	0	0.25	0	0	0	0	0	0.25	0	0.5	0	0	0	0	0	0
17	O15382	186	T	R	fi_2012_11	low	1.185	TRUE	FALSE	FALSE	0.95238096	FALSE	TRUE	TRUE	FALSE	FALSE	0	0	0	0	FALSE	7.1061888	39.209106	PhiPhi	FALSE	FALSE	TRUE	0.12274368	0.12274368	0.12893245	0.12274368	0	0.12274368	0.12274368	0	0	0	0	0	0	0	0.12893245	0.0056730271	0	0.12274368	0	0	0	0
18	O15382	100	Q	E	fi_2012_11	neutral	-0.515	FALSE	TRUE	FALSE	0.49082494	FALSE	TRUE	TRUE	FALSE	FALSE	0	0	0	0	FALSE	1.8984404	28.728706	PhiPhi	FALSE	FALSE	TRUE	0	0	0	0	0	0	0	0.21422115	0	0.073214822	0.43928894	0.053630613	0	0.073214822	0	0.14642964	0	0	0	0	0	0
19	O60671	104	T	S	fi_2012_11	neutral	-0.71	TRUE	FALSE	FALSE	0.47619048	FALSE	FALSE	TRUE	FALSE	FALSE	0	0	0	0	FALSE	9.6992493	32.871262	PhiPhi	FALSE	FALSE	TRUE	0	0.033333335	0.045833334	0.045833334	0	0.125	0	0.125	0	0	0.17083333	0	0.045833334	0.045833334	0.20416667	0	0.125	0	0	0	0	0
20	O60671	203	Y	C	fi_2012_11	low	1.62	TRUE	TRUE	FALSE	0.78178209	TRUE	TRUE	TRUE	FALSE	FALSE	0	0	0	0	FALSE	4.7076826	31.182247	PhiPhi	TRUE	TRUE	FALSE	0.075376883	0.027638191	0	0.075376883	0	0	0	0.075376883	0	0	0.34924623	0.075376883	0.027638191	0.12311558	0.075376883	0	0	0	0.075376883	0	0	0
21	O60921	147	Q	K	fi_2012_11	neutral	0.265	TRUE	FALSE	FALSE	0.49082494	FALSE	TRUE	TRUE	FALSE	FALSE	1	0.035714287	0	0	TRUE	7.7306623	31.381662	PhiPhi	FALSE	TRUE	TRUE	0	0.035856575	0	0.15139443	0.035856575	0.11155379	0	0	0	0.035856575	0.15139443	0.11155379	0	0	0.11155379	0	0	0.18326694	0.07171315	0	0	0.2
22	P07992	265	A	V	fi_2012_11	low	1.355	TRUE	FALSE	TRUE	0.47619048	FALSE	TRUE	TRUE	FALSE	FALSE	0	0	0	0	FALSE	9.992157	19.706335	PhoPho	FALSE	FALSE	TRUE	0.1388889	0	0	0.0092592593	0	0.1388889	0.1388889	0	0.0092592593	0.1388889	0.28703704	0	0	0	0	0.1388889	0	0	0	0	1	0
23	P10912	80	G	V	fi_2012_11	medium	2.485	TRUE	FALSE	FALSE	0.47619048	FALSE	TRUE	TRUE	FALSE	FALSE	0	0	0	0	FALSE	9.5702591	41.205315	PhoPho	FALSE	TRUE	TRUE	0	0	0.18972331	0	0	0.027667984	0	0	0.031620555	0.2173913	0.094861656	0.035573121	0	0	0.2173913	0.1541502	0	0	0	0.031620555	0	1
24	P08709	284	R	Q	fi_2012_11	neutral	0.475	FALSE	TRUE	FALSE	0.49082494	FALSE	TRUE	TRUE	FALSE	FALSE	1	0.0057361377	0	0	TRUE	0	26.99814	PhiPhi	FALSE	TRUE	TRUE	0.12258293	0.23257051	0.010111761	0	0	0	0.072911121	0	0.092779845	0.092779845	0.18555969	0	0	0	0	0.092779845	0	0.0030157885	0	0.09490864	0	0
25	P13726	54	I	V	fi_2012_11	medium	2.015	FALSE	TRUE	FALSE	0.23623738	FALSE	TRUE	TRUE	FALSE	FALSE	0	0	0	0	FALSE	5.0070868	23.790737	PhoPho	FALSE	TRUE	FALSE	0	0	0	0.082209215	0.082209215	0.16441843	0	0	0	0	0.16441843	0.16441843	0	0	0	0.067192666	0.19292441	0.082209215	0	0	0	0.67391306
26	P11473	358	R	H	fi_2012_11	low	0.945	FALSE	FALSE	TRUE	0.34534633	FALSE	FALSE	TRUE	FALSE	FALSE	0	0	0	0	FALSE	14.946902	29.963703	PhiPhi	FALSE	TRUE	TRUE	0.073525377	0	0.073525377	0.11248285	0	0.14293553	0.08285322	0.073525377	0	0.14705075	0.073525377	0	0	0	0.073525377	0.073525377	0.073525377	0	0	0	0	0
27	P09211	105	I	V	fi_2012_11	neutral	-0.67	TRUE	FALSE	TRUE	0.23623738	TRUE	TRUE	TRUE	FALSE	FALSE	0	0	0	0	FALSE	0	23.814354	PhoPho	TRUE	TRUE	TRUE	0.0015924359	0.18273202	0	0	0.089226179	0	0	0	0	0.092510574	0.15053496	0.092510574	0	0.0015924359	0	0.092510574	0.091863647	0	0.16994277	0.013485942	0	0
28	P09211	114	A	V	fi_2012_11	medium	2.115	TRUE	FALSE	TRUE	0.47619048	FALSE	TRUE	TRUE	FALSE	FALSE	0	0	0	0	FALSE	0	31.518566	PhoPho	FALSE	FALSE	TRUE	0	0	0.15930401	0.20347999	0	0.15930401	0	0.15930401	0	0	0	0.15930401	0	0	0	0	0	0	0.15930401	0	0.40000001	0
29	P27707	122	P	S	fi_2012_11	low	1.79	TRUE	FALSE	FALSE	0.78178209	TRUE	FALSE	TRUE	FALSE	FALSE	0	0	0	0	FALSE	4.1036696	28.726238	PhoPhi	TRUE	TRUE	TRUE	0.083896741	0.097572222	0	0.10633067	0	0.10003073	0	0	0	0.10218193	0.1813153	0.21604179	0	0	0	0	0	0.010448678	0	0.10218193	0	0
30	P27707	179	Q	K	fi_2012_11	neutral	0.075	FALSE	TRUE	FALSE	0.49082494	FALSE	TRUE	TRUE	FALSE	FALSE	2	0.0030075188	0	0	TRUE	6.6839705	23.556404	PhiPhi	FALSE	TRUE	FALSE	0.085585587	0	0.085585587	0.085585587	0	0.084169887	0	0	0.061261263	0	0.25546977	0	0	0	0	0	0.17117117	0	0.085585587	0.085585587	0	0
31	Q9UIK4	252	S	I	fi_2012_11	low	1.485	TRUE	FALSE	FALSE	1.3273269	FALSE	TRUE	TRUE	FALSE	FALSE	1	0.019108281	0	0	TRUE	4.5584865	35.044521	PhiPho	FALSE	FALSE	TRUE	0	0	0	0.14333019	0	0.26253548	0.059129611	0	0.089403972	0	0	0	0	0.29706717	0	0	0.14853358	0	0	0	0	0
32	Q9UIK4	57	R	Q	fi_2012_11	neutral	0.745	TRUE	FALSE	FALSE	0.49082494	FALSE	TRUE	TRUE	FALSE	FALSE	3	0.15506329	1	0.018987341	TRUE	4.1326427	32.551365	PhiPhi	FALSE	TRUE	TRUE	0.030989956	0.20028694	0	0	0	0.04332855	0.090674318	0.090674318	0	0	0	0.18134864	0	0	0	0.27202296	0	0	0	0.090674318	0	0
33	Q9UIK4	68	R	Q	fi_2012_11	low	1.12	FALSE	FALSE	TRUE	0.49082494	FALSE	TRUE	TRUE	FALSE	FALSE	0	0	0	0	FALSE	5.341794	32.968418	PhiPhi	FALSE	FALSE	TRUE	0	0.080891721	0	0	0	0.39235669	0	0	0	0.098089173	0	0.079936303	0	0.098089173	0	0.098089173	0	0	0	0.15254778	0	0
34	Q01415	182	I	V	fi_2012_11	neutral	0.19	FALSE	FALSE	TRUE	0.23623738	TRUE	FALSE	FALSE	FALSE	FALSE	0	0	0	0	FALSE	9.4579363	24.141428	PhoPho	TRUE	FALSE	FALSE	0.071428575	0.071428575	0.071428575	0.03021978	0.071428575	0.071428575	0	0.071428575	0	0.071428575	0.041208792	0.071428575	0	0	0.071428575	0.071428575	0.071428575	0	0.14285715	0	0	0
35	Q01415	83	N	S	fi_2012_11	medium	2.85	FALSE	TRUE	FALSE	0.23623738	FALSE	TRUE	TRUE	FALSE	FALSE	0	0	0	0	FALSE	9.6424046	26.844095	PhiPhi	FALSE	TRUE	FALSE	0.086378738	0	0.086378738	0.17275748	0	0	0	0	0	0	0.17275748	0	0.049833886	0	0.086378738	0	0.086378738	0.086378738	0.086378738	0.086378738	0	0
36	P30305	473	A	V	fi_2012_11	neutral	-1.465	TRUE	FALSE	FALSE	0.47619048	FALSE	TRUE	TRUE	FALSE	FALSE	0	0	0	0	FALSE	5.6401429	26.313019	PhoPho	FALSE	FALSE	TRUE	0	0	0	0.15186246	0.10410697	0	0	0	0	0.15186246	0	0.13658071	0	0	0.30372491	0	0	0	0	0.15186246	0	0
37	P62979	57	S	P	fi_2012_11	medium	3.27	TRUE	FALSE	TRUE	0.78178209	FALSE	TRUE	TRUE	TRUE	FALSE	0	0	0	0	FALSE	5.8006115	22.544197	PhiPho	FALSE	FALSE	TRUE	0	0	0.13008632	0.13008632	0	0	0	0	0	0.12762022	0.13008632	0	0	0	0.12762022	0.094327994	0.13008632	0	0.13008632	0	0	0
38	P17931	183	R	K	fi_2012_11	neutral	-0.25	TRUE	FALSE	FALSE	0	FALSE	TRUE	TRUE	FALSE	FALSE	1	0.011857707	0	0	TRUE	0	22.51198	PhiPhi	FALSE	FALSE	TRUE	0	0.13061436	0.13061436	0	0.13061436	0.26122871	0	0.13061436	0	0	0	0	0	0	0	0	0	0.13061436	0.085699536	0	0	0
39	P17931	201	Q	H	fi_2012_11	low	1.825	FALSE	TRUE	FALSE	0.66666669	FALSE	TRUE	TRUE	FALSE	FALSE	2	0.0080321282	0	0	TRUE	0	21.497219	PhiPhi	FALSE	TRUE	FALSE	0.088580579	0	0.0085378867	0.088580579	0	0	0	0	0	0.18569905	0.17716116	0.17716116	0	0	0	0	0.088580579	0	0	0.18569905	0	0
40	P35236	76	R	Q	fi_2012_11	neutral	0.75	FALSE	FALSE	TRUE	0.49082494	FALSE	TRUE	TRUE	FALSE	FALSE	2	0.013513514	0	0	TRUE	5.0100851	30.587816	PhiPhi	FALSE	FALSE	TRUE	0.13357401	0	0	0	0	0	0.037906136	0	0.13357401	0	0.40072203	0	0	0.13357401	0	0	0.16064982	0	0	0	0	0.30434781
41	P02766	142	V	I	fi_2012_11	medium	2.93	TRUE	TRUE	FALSE	0.23623738	FALSE	TRUE	TRUE	FALSE	FALSE	2	0.16320617	0	0	TRUE	0	21.782946	PhoPho	FALSE	TRUE	TRUE	0.1377361	0.26622772	0.12629689	0.0014299016	0	0	0	0.005686353	0.00053205638	0	0	0	0	0	0.02763368	0	0.15898511	0	0.1377361	0.1377361	0	0.0069033531
42	P00918	142	V	G	fi_2012_11	high	4.165	TRUE	TRUE	FALSE	0.47619048	TRUE	TRUE	FALSE	FALSE	FALSE	0	0	0	0	FALSE	5.4123316	21.124561	PhoPho	TRUE	FALSE	FALSE	0.079996742	0	0.00014914648	0.00014914648	0.00014914648	0	0.00014914648	0.079834044	0.16671865	0.079834044	0.25448456	0	0	0	0	0	0.079834044	0.079834044	0	0.16808808	0	0
43	P00918	252	N	D	fi_2012_11	low	0.835	TRUE	FALSE	FALSE	0.78178209	FALSE	TRUE	TRUE	FALSE	FALSE	3	0.0048507461	0	0	TRUE	7.2793136	32.497452	PhiPhi	FALSE	FALSE	TRUE	0	0.21547315	0	0	0	0.14194374	0.21419437	0	0	0	0.21419437	0.21419437	0	0	0	0	0	0	0	0	0.032258064	0
44	P00709	46	I	V	fi_2012_11	neutral	-0.105	FALSE	FALSE	TRUE	0.23623738	TRUE	FALSE	FALSE	FALSE	FALSE	0	0	0	0	FALSE	6.256104	20.616385	PhoPho	TRUE	FALSE	FALSE	0	0	0	0	0.071428575	0.071428575	0	0	0	0	0.2857143	0.071428575	0.071428575	0.071428575	0.071428575	0.071428575	0.071428575	0.071428575	0.071428575	0	0	0
45	P00709	58	Q	K	fi_2012_11	neutral	0.49	TRUE	FALSE	FALSE	0.49082494	FALSE	TRUE	TRUE	FALSE	FALSE	2	0.035294119	0	0	TRUE	4.2964325	20.490595	PhiPhi	FALSE	FALSE	TRUE	0.1270553	0	0	0.21823618	0	0	0.022421524	0.1270553	0	0.1270553	0.1270553	0.071748883	0.032884903	0.019431988	0	0	0.1270553	0	0	0	0	0
46	P13489	110	R	C	fi_2012_11	medium	2.095	TRUE	FALSE	TRUE	1.3273269	FALSE	TRUE	TRUE	FALSE	FALSE	1	0.011235955	0	0	TRUE	6.7593284	41.058243	PhiPhi	FALSE	FALSE	TRUE	0	0	0	0.084600762	0.07414449	0.084600762	0.084600762	0.084600762	0	0	0.2081749	0	0	0	0.040874526	0.16920152	0.16920152	0	0	0	0.25	0.125
47	P13489	170	P	L	fi_2012_11	medium	1.905	TRUE	FALSE	FALSE	1.25	FALSE	TRUE	TRUE	FALSE	FALSE	0	0	0	0	FALSE	11.101245	38.382008	PhoPho	FALSE	FALSE	TRUE	0.11886305	0.032299742	0	0.11886305	0.11886305	0	0.11886305	0	0	0	0.058139537	0.14470284	0	0.11886305	0.11886305	0.051679585	0	0	0	0	0	0
48	P13489	188	R	H	fi_2012_11	medium	2.275	FALSE	FALSE	TRUE	0.34534633	FALSE	TRUE	TRUE	FALSE	FALSE	1	0.010869565	0	0	TRUE	11.527815	40.907482	PhiPhi	FALSE	TRUE	TRUE	0.08214286	0.023214286	0.16428572	0.12232143	0.08214286	0.08214286	0.08214286	0.11517857	0	0	0.08214286	0	0	0	0	0	0	0	0	0.16428572	0	0.5
49	P48736	643	I	V	fi_2012_11	neutral	0.14	FALSE	FALSE	TRUE	0.23623738	TRUE	FALSE	TRUE	FALSE	FALSE	0	0	0	0	FALSE	13.39504	40.334026	PhoPho	TRUE	TRUE	TRUE	0.14280091	0.13973077	0.071400456	0	0	0.0096040303	0.071400456	0	0	0	0.14122649	0.071400456	0	0.067228213	0	0	0.0011808234	0.070613243	0.070613243	0.14280091	0	0
50	P48736	857	T	A	fi_2012_11	neutral	0.315	TRUE	FALSE	TRUE	0.47619048	FALSE	FALSE	TRUE	FALSE	FALSE	0	0	0	0	FALSE	11.703646	42.381294	PhiPho	FALSE	FALSE	TRUE	0	0	0	0	0	0.29221594	0	0	0.13323916	0.14265537	0.0018832391	0.0020401757	0	0	0	0.28531075	0	0.14265537	0	0	0	0
51	P11586	64	G	W	fi_2012_11	high	4.39	TRUE	FALSE	FALSE	0.95238096	FALSE	FALSE	TRUE	FALSE	FALSE	0	0	0	0	FALSE	8.6342964	31.625439	PhoPho	FALSE	TRUE	TRUE	0.11111111	0	0	0	0	0.22222222	0	0	0	0.22222222	0	0.22222222	0	0	0.11111111	0	0	0	0	0.11111111	0	0
52	P06396	61	K	R	fi_2012_11	neutral	0.55	TRUE	FALSE	TRUE	0	FALSE	FALSE	TRUE	FALSE	FALSE	0	0	0	0	FALSE	7.0401049	27.452971	PhiPhi	FALSE	FALSE	TRUE	0.11840968	0	0	0	0	0.12359551	0.11322386	0.11840968	0	0	0.11840968	0.11840968	0	0.11840968	0.17113224	0	0	0	0	0	0	0
53	P06396	129	A	T	fi_2012_11	high	3.58	FALSE	FALSE	TRUE	0.47619048	FALSE	FALSE	TRUE	FALSE	FALSE	0	0	0	0	FALSE	4.7517776	22.143057	PhoPhi	FALSE	TRUE	TRUE	0.21305326	0	0	0	0	0.026256565	0.0015003751	0.10652663	0	0.10652663	0.013503375	0	0	0.10652663	0	0.10652663	0.10652663	0	0.10652663	0.10652663	0	0
54	Q30201	282	C	Y	fi_2012_11	high	4.445	FALSE	TRUE	FALSE	0.78178209	TRUE	FALSE	FALSE	FALSE	FALSE	0	0	0	0	FALSE	9.0630283	38.611797	PhiPhi	TRUE	FALSE	FALSE	0	0	0	0	0.071428575	0	0.071428575	0	0	0.14285715	0.14285715	0.071428575	0	0	0	0	0.071428575	0.071428575	0.071428575	0.2857143	0	0
55	Q30201	63	H	D	fi_2012_11	low	1.89	TRUE	FALSE	FALSE	0.78178209	FALSE	FALSE	TRUE	FALSE	FALSE	0	0	0	0	FALSE	17.561516	32.793427	PhiPhi	FALSE	TRUE	TRUE	0	0.10382514	0	0.20765027	0	0.1693989	0	0	0	0	0.10382514	0	0.065573767	0.10382514	0	0.10382514	0.038251366	0	0.10382514	0	0	0
56	Q30201	65	S	C	fi_2012_11	medium	2.845	TRUE	FALSE	FALSE	0.78178209	FALSE	TRUE	TRUE	FALSE	FALSE	0	0	0	0	FALSE	18.563139	35.241165	PhiPhi	FALSE	FALSE	TRUE	0	0.37254903	0	0.18627451	0	0.25490198	0	0	0.18627451	0	0	0	0	0	0	0	0	0	0	0	0	0
57	P62805	32	K	R	fi_2012_11	medium	2.885	TRUE	FALSE	TRUE	0	FALSE	TRUE	TRUE	TRUE	FALSE	2	0.021377672	2	0.004750594	TRUE	0	16.065912	PhiPhi	FALSE	FALSE	TRUE	0.11744287	0.29158229	0	0.0034712178	0	0	0.0005785363	0.0011570726	0	0.23488574	0	0	0	0	0.11744287	0	0.11744287	0	0.11599653	0	0	0.019607844
58	P62805	53	E	D	fi_2012_11	neutral	0.42	TRUE	FALSE	TRUE	0	FALSE	TRUE	TRUE	FALSE	FALSE	2	0.021531101	0	0	TRUE	0	15.772622	PhiPhi	FALSE	TRUE	TRUE	0	0.11677775	0	0.013039699	0	0.11677775	0.091857433	0.16893654	0	0.12373225	0.11677775	0	0	0	0	0	0.11677775	0	0.11677775	0.01854535	0	0
59	P62805	79	R	H	fi_2012_11	high	4.155	TRUE	FALSE	FALSE	0.34534633	FALSE	TRUE	TRUE	FALSE	FALSE	2	0.021479713	0	0	TRUE	0	23.433409	PhiPhi	FALSE	FALSE	TRUE	0.10163522	0	0	0.10163522	0	0.10163522	0.0088050319	0	0	0	0	0.19446541	0	0	0	0	0.30490565	0	0.10163522	0.085283019	0	0
60	Q9HAV4	241	S	N	fi_2012_11	neutral	0.46	FALSE	FALSE	TRUE	0.23623738	FALSE	FALSE	TRUE	FALSE	FALSE	0	0	0	0	FALSE	25.048653	50.699722	PhiPhi	FALSE	FALSE	TRUE	0.16666667	0	0	0	0	0	0	0	0.16666667	0.16666667	0	0	0.16666667	0	0	0.16666667	0.16666667	0	0	0	0	0
61	Q9HAV4	530	D	G	fi_2012_11	low	1.04	FALSE	FALSE	TRUE	1.4285715	FALSE	FALSE	TRUE	FALSE	FALSE	0	0	0	0	FALSE	23.429663	65.23362	PhiPho	FALSE	FALSE	TRUE	0	0	0.1173913	0	0	0.1173913	0	0.1173913	0	0.1173913	0.1173913	0.060869563	0	0.1173913	0.1173913	0	0	0	0	0.1173913	0	0
62	Q9HAV4	81	G	S	fi_2012_11	neutral	-0.995	TRUE	FALSE	TRUE	0.47619048	FALSE	TRUE	TRUE	FALSE	FALSE	0	0	0	0	FALSE	19.907991	52.980045	PhoPhi	FALSE	FALSE	TRUE	0	0.16666667	0.16666667	0	0	0.16666667	0	0	0	0	0	0	0.16666667	0	0	0.16666667	0	0.16666667	0	0	0	0
63	P20160	158	R	H	fi_2012_11	neutral	0.4	TRUE	FALSE	FALSE	0.34534633	FALSE	FALSE	TRUE	FALSE	FALSE	0	0	0	0	FALSE	7.9421506	28.468967	PhiPhi	FALSE	FALSE	TRUE	0	0.017467249	0.11790393	0	0.23580787	0	0.11790393	0.23580787	0	0	0	0	0	0	0	0.23580787	0	0	0	0.03930131	0	0
64	P21964	158	V	M	fi_2012_11	low	1.66	TRUE	FALSE	FALSE	0.49082494	TRUE	FALSE	TRUE	FALSE	FALSE	0	0	0	0	FALSE	6.987052	23.617044	PhoPho	TRUE	TRUE	FALSE	0.27032521	0.083333336	0	0.16666667	0	0	0	0.083333336	0	0	0	0.16666667	0	0	0	0	0	0	0	0.2296748	0	0
65	P21964	94	D	N	fi_2012_11	medium	2.115	FALSE	FALSE	TRUE	0.78178209	FALSE	FALSE	TRUE	FALSE	FALSE	0	0	0	0	FALSE	10.703912	22.577871	PhiPhi	FALSE	FALSE	TRUE	0	0.10597826	0	0.10597826	0	0	0	0.21195652	0	0	0	0.31793478	0	0	0	0	0	0	0.15217391	0.10597826	0	0
66	Q9P2T1	260	G	D	fi_2012_11	high	3.73	TRUE	FALSE	FALSE	1.4285715	FALSE	FALSE	TRUE	FALSE	FALSE	0	0	0	0	FALSE	3.5603514	36.401638	PhoPhi	FALSE	FALSE	TRUE	0	0.23904383	0	0.23904383	0	0.043824703	0	0	0	0	0	0.47808766	0	0	0	0	0	0	0	0	0	0
67	P23526	123	G	R	fi_2012_11	neutral	0.715	FALSE	TRUE	FALSE	1.4285715	FALSE	TRUE	TRUE	FALSE	FALSE	0	0	0	0	FALSE	6.0013952	40.089531	PhoPhi	FALSE	TRUE	TRUE	0	0.125	0	0.125	0	0	0	0	0	0	0.25	0.125	0	0.125	0.125	0	0	0	0.125	0	0	0.33333334
68	P23526	285	R	W	fi_2012_11	medium	1.975	FALSE	FALSE	TRUE	0.95238096	FALSE	TRUE	TRUE	FALSE	FALSE	0	0	0	0	FALSE	7.4974341	35.313686	PhiPho	FALSE	FALSE	TRUE	0	0	0	0.125	0.125	0.125	0.125	0.125	0.125	0	0.125	0	0	0.125	0	0	0	0	0	0	0	0
69	P01024	314	P	L	fi_2012_11	low	1.67	TRUE	FALSE	FALSE	1.25	FALSE	TRUE	TRUE	FALSE	FALSE	1	0.0037593986	0	0	TRUE	8.470953	52.496948	PhoPho	FALSE	FALSE	TRUE	0.18497914	0.18497914	0.1759388	0.11126564	0	0.013908206	0.1759388	0	0	0	0.076495133	0	0	0	0	0	0	0	0	0.076495133	0	0.16666667
70	P01024	102	R	G	fi_2012_11	neutral	0.69	TRUE	FALSE	FALSE	1.4285715	FALSE	TRUE	TRUE	FALSE	FALSE	1	0.010178117	2	0.015267176	TRUE	7.9943123	45.40134	PhiPho	FALSE	FALSE	TRUE	0.010403121	0	0.25552666	0	0	0.038361508	0	0.1983095	0	0	0.020806242	0.43042913	0	0.04616385	0	0	0	0	0	0	0.018867925	0.03773585
71	P01024	1224	G	D	fi_2012_11	neutral	0.72	TRUE	FALSE	FALSE	1.4285715	FALSE	TRUE	TRUE	FALSE	FALSE	0	0	0	0	FALSE	5.7589545	59.862629	PhoPhi	FALSE	FALSE	TRUE	0	0	0.15328109	0.1993144	0	0.0083251717	0.1993144	0	0	0	0	0.1993144	0	0	0.1993144	0	0	0	0.041136142	0	0	0
72	P01024	1365	V	I	fi_2012_11	medium	2.625	TRUE	TRUE	FALSE	0.23623738	TRUE	FALSE	TRUE	FALSE	FALSE	0	0	0	0	FALSE	12.937251	49.986179	PhoPho	TRUE	TRUE	FALSE	0	0.091227196	0	0.0032491877	0.021744564	0.093226694	0	0	0	0.18070482	0.18120469	0.091227196	0	0.063734069	0	0	0.091227196	0	0.091227196	0.091227196	0	0
73	P01024	1450	K	Q	fi_2012_11	medium	2.35	TRUE	TRUE	FALSE	0.49082494	FALSE	TRUE	TRUE	FALSE	FALSE	0	0	0	0	FALSE	7.1053815	55.774406	PhiPhi	FALSE	TRUE	TRUE	0.10069735	0.014783821	0	0.38158995	0	0	0	0	0	0	0.10069735	0	0.084239885	0	0	0.12273362	0.094560668	0	0	0.10069735	0	0
74	P01024	1619	S	R	fi_2012_11	medium	2.045	TRUE	TRUE	FALSE	0.95238096	TRUE	FALSE	TRUE	FALSE	FALSE	0	0	0	0	FALSE	7.2869558	48.39603	PhiPhi	TRUE	TRUE	FALSE	0	0.042666666	0.097333334	0.097333334	0	0.0040000002	0	0.07333333	0	0.19466667	0.097333334	0	0	0.10133334	0	0	0.097333334	0.097333334	0.097333334	0	0	0
75	P01024	735	R	W	fi_2012_11	medium	2.775	TRUE	FALSE	TRUE	0.95238096	FALSE	TRUE	TRUE	FALSE	FALSE	2	0.090909094	0	0	TRUE	5.0352092	30.059885	PhiPho	FALSE	TRUE	FALSE	0.06616541	0.27218044	0.040601503	0.025563911	0	0.13233082	0.06616541	0	0.06616541	0.06616541	0.13233082	0	0.06616541	0	0	0	0.06616541	0	0	0	0	0
76	P02768	180	F	L	fi_2012_11	neutral	0.2	FALSE	FALSE	TRUE	0.625	TRUE	FALSE	TRUE	FALSE	FALSE	0	0	0	0	FALSE	0	32.849812	PhoPho	TRUE	TRUE	TRUE	0.1051379	0.093868122	0	0	0	0.17303655	0	0	0.093868122	0	0.24541509	0.094568111	0	0.093868122	0.093868122	0	0	0	0.0063698725	0	0	0
77	P02768	353	M	T	fi_2012_11	neutral	-2.3	FALSE	FALSE	TRUE	0.49082494	FALSE	TRUE	TRUE	FALSE	FALSE	0	0	0	0	FALSE	0	39.841888	PhoPhi	FALSE	TRUE	TRUE	0	0	0	0.063433558	0	0.085741997	0	0.085741997	0	0	0.17148399	0	0	0.34219205	0	0	0	0	0.1656644	0.085741997	0	0
78	P02768	576	A	T	fi_2012_11	neutral	-0.315	TRUE	FALSE	TRUE	0.47619048	TRUE	TRUE	TRUE	FALSE	FALSE	1	0.00076628354	0	0	TRUE	0	40.949791	PhoPhi	TRUE	TRUE	TRUE	0.10925073	0	0	0.21850146	0	0.10925073	0	0	0	0	0.0010046044	0.079363748	0.10925073	0.21950607	0	0	0.0010046044	0	0.0013394726	0.15152784	0	0
79	Q14653	196	L	V	fi_2012_11	medium	1.955	TRUE	FALSE	TRUE	0.23623738	FALSE	FALSE	TRUE	FALSE	FALSE	0	0	0	0	FALSE	7.8642616	27.243649	PhoPho	FALSE	TRUE	TRUE	0	0.14230472	0	0	0	0.020108275	0.071152359	0.14230472	0	0	0.28460944	0.071152359	0.071152359	0	0.083526686	0	0	0.030162413	0	0.083526686	0	0
80	Q14653	427	S	T	fi_2012_11	neutral	-0.69	TRUE	FALSE	FALSE	0.47619048	FALSE	TRUE	TRUE	FALSE	FALSE	0	0	0	0	FALSE	8.3718624	33.15723	PhiPhi	FALSE	FALSE	TRUE	0	0	0	0	0	0.33333334	0.33333334	0.33333334	0	0	0	0	0	0	0	0	0	0	0	0	0	0
81	P22894	118	R	Q	fi_2012_11	neutral	-0.085	TRUE	FALSE	FALSE	0.49082494	FALSE	TRUE	TRUE	FALSE	FALSE	2	0.078488372	4	0.19476745	TRUE	0	20.117281	PhiPhi	FALSE	FALSE	TRUE	0.1187201	0.10287081	0.20574163	0.0044856458	0	0.075358853	0	0.087918662	0.0044856458	0.20574163	0	0	0	0	0	0	0	0	0.19467704	0	0	0
82	P02787	277	G	S	fi_2012_11	low	1.825	TRUE	FALSE	FALSE	0.47619048	TRUE	TRUE	TRUE	FALSE	FALSE	2	0.0046012271	0	0	TRUE	1.8220584	33.276897	PhoPhi	TRUE	FALSE	TRUE	0.11478634	0.11657429	0	0.11478634	0	0.11657429	0	0.11657429	0	0.11210442	0	0.1196138	0.11228321	0	0	0.072411947	0	0	0	0	0	0
83	P02787	296	D	G	fi_2012_11	neutral	0.795	TRUE	FALSE	FALSE	1.4285715	FALSE	TRUE	TRUE	FALSE	FALSE	2	0.015576324	2	0.0093457941	TRUE	4.9958305	35.561985	PhiPho	FALSE	TRUE	TRUE	0.0036297641	0	0	0	0	0	0.014519056	0.23303086	0.0036297641	0	0.0036297641	0.50127041	0	0.0072595282	0	0.23303086	0	0	0	0	0	0
84	P02787	55	S	R	fi_2012_11	neutral	0.33	TRUE	TRUE	FALSE	0.95238096	TRUE	TRUE	TRUE	FALSE	FALSE	0	0	0	0	FALSE	6.0880542	36.761818	PhiPhi	TRUE	TRUE	TRUE	0.11034955	0.040095955	0	0.0029129542	0	0	0	0.11034955	0	0.0092529133	0.11617547	0.16946539	0	0	0.11034955	0	0.11034955	0	0	0.2206991	0	0
85	P02787	76	A	V	fi_2012_11	medium	3.165	TRUE	FALSE	FALSE	0.47619048	TRUE	FALSE	FALSE	FALSE	FALSE	0	0	0	0	FALSE	6.055737	33.55938	PhoPho	TRUE	FALSE	FALSE	0.18912256	0.18694706	0.094561279	0.094561279	0.12327774	0.094561279	0	0	0	0.094561279	0	0	0	0	0	0	0	0.028571429	0	0.093836114	0	0
86	P02787	110	P	L	fi_2012_11	medium	3.06	TRUE	TRUE	FALSE	1.25	FALSE	TRUE	TRUE	FALSE	FALSE	1	0.0061538462	0	0	TRUE	5.4071918	30.611025	PhoPho	FALSE	TRUE	TRUE	0	0.011938793	0	0.1092988	0	0.1092988	0.10761729	0.017487809	0	0	0.10290903	0.10559946	0	0.11013956	0.0016815201	0.1092988	0.1092988	0	0.10543131	0	0	0.11111111
87	Q15256	386	V	I	fi_2012_11	neutral	0.46	FALSE	FALSE	TRUE	0.23623738	TRUE	FALSE	FALSE	FALSE	FALSE	0	0	0	0	FALSE	5.2878752	34.366417	PhoPho	TRUE	FALSE	FALSE	0.083333336	0.083333336	0	0.083333336	0	0	0.083333336	0	0.083333336	0	0.33333334	0	0	0	0	0.16666667	0	0	0	0.083333336	0	0
88	Q15256	439	V	I	fi_2012_11	neutral	0.77	TRUE	FALSE	FALSE	0.23623738	FALSE	TRUE	TRUE	FALSE	FALSE	1	0.090909094	0	0	TRUE	9.0310373	31.284927	PhoPho	FALSE	FALSE	TRUE	0	0	0.16666667	0.16666667	0	0	0	0	0	0	0	0.16666667	0	0	0.16666667	0.16666667	0.16666667	0	0	0	0	0
89	Q15256	534	V	I	fi_2012_11	neutral	0.12	FALSE	TRUE	FALSE	0.23623738	TRUE	TRUE	FALSE	FALSE	FALSE	0	0	0	0	FALSE	9.9534397	28.024693	PhoPho	TRUE	FALSE	FALSE	0	0	0.083333336	0	0	0.083333336	0.083333336	0	0.083333336	0.083333336	0.25	0.083333336	0	0	0	0	0.083333336	0	0	0.16666667	0	0
90	P04626	452	W	C	fi_2012_11	low	1.04	TRUE	FALSE	FALSE	0.78178209	FALSE	TRUE	TRUE	FALSE	FALSE	0	0	0	0	FALSE	9.2003269	44.743137	PhoPhi	FALSE	TRUE	FALSE	0	0	0	0.071270719	0.071270719	0	0.060773481	0.14254144	0.0066298344	0.071270719	0.21988951	0	0	0.071270719	0.14254144	0.071270719	0	0.071270719	0	0	0	0
91	Q96DU7	439	R	H	fi_2012_11	low	1.795	FALSE	FALSE	TRUE	0.34534633	FALSE	TRUE	TRUE	FALSE	FALSE	0	0	1	0.11111111	TRUE	12.059585	24.592199	PhiPhi	FALSE	FALSE	TRUE	0	0	0	0	0.125	0.25	0.375	0	0	0	0.125	0	0	0	0	0.125	0	0	0	0	0	0
92	P09661	100	L	I	fi_2012_11	neutral	-0.52	TRUE	FALSE	FALSE	0	TRUE	FALSE	FALSE	FALSE	FALSE	0	0	0	0	FALSE	2.6802199	23.922544	PhoPho	TRUE	FALSE	FALSE	0	0.06666667	0.13333334	0.06666667	0.06666667	0.06666667	0	0	0	0.2	0.13333334	0	0	0	0.06666667	0.06666667	0	0	0	0.13333334	0	0
93	P02100	76	I	V	fi_2012_11	neutral	-0.815	FALSE	FALSE	TRUE	0.23623738	FALSE	FALSE	TRUE	FALSE	FALSE	0	0	0	0	FALSE	10.152786	22.189453	PhoPho	FALSE	TRUE	FALSE	0.083333336	0	0.083333336	0.083333336	0	0	0	0.083333336	0	0	0.083333336	0.083333336	0.083333336	0.083333336	0	0	0.083333336	0.16666667	0	0.083333336	0	0
94	Q14191	1020	R	H	fi_2012_11	medium	2.2	FALSE	FALSE	TRUE	0.34534633	FALSE	TRUE	TRUE	FALSE	FALSE	0	0	0	0	FALSE	14.505957	24.311565	PhiPhi	FALSE	FALSE	TRUE	0.1122449	0	0	0	0	0.05102041	0.1122449	0	0	0.1122449	0.1122449	0.1632653	0	0.1122449	0	0.1122449	0.1122449	0	0	0	0	0
95	O75340	100	R	H	fi_2012_11	medium	3.015	TRUE	FALSE	TRUE	0.34534633	FALSE	TRUE	TRUE	FALSE	FALSE	2	0.067901231	1	0.0030864198	TRUE	5.7164426	27.469698	PhiPhi	FALSE	FALSE	TRUE	0	0.086188242	0.13739632	0.11684097	0	0	0.11684097	0	0	0	0	0	0	0.11684097	0	0	0.12188965	0.070320949	0.11684097	0.11684097	0	0.056179777
96	P00390	153	R	C	fi_2012_11	high	3.935	TRUE	FALSE	TRUE	1.3273269	FALSE	TRUE	TRUE	FALSE	FALSE	2	0.1108742	0	0	TRUE	0	34.337765	PhiPhi	FALSE	FALSE	TRUE	0.22285579	0	0.1114279	0.0078403419	0	0	0	0	0	0.1114279	0.1114279	0.091470659	0	0	0	0.1114279	0	0	0.11760513	0.1114279	0.96153843	0
97	P28161	67	T	A	fi_2012_11	low	0.945	TRUE	FALSE	FALSE	0.47619048	FALSE	TRUE	TRUE	FALSE	FALSE	1	0.01754386	0	0	TRUE	0	32.52137	PhiPho	FALSE	FALSE	TRUE	0	0	0	0.25	0	0	0	0.25	0.25	0	0	0.25	0	0	0	0	0	0	0	0	0	0
98	Q9UNF0	175	N	S	fi_2012_11	low	1.515	TRUE	FALSE	TRUE	0.23623738	FALSE	FALSE	TRUE	FALSE	FALSE	0	0	0	0	FALSE	9.4550924	82.983688	PhiPhi	FALSE	FALSE	TRUE	0.22155689	0.1257485	0	0.095808387	0	0.1257485	0	0	0	0.041916169	0	0.1257485	0	0	0.011976048	0.251497	0	0	0	0	0	0
99	Q9UNF0	35	H	P	fi_2012_11	low	1.665	FALSE	FALSE	TRUE	1.5	FALSE	FALSE	TRUE	FALSE	FALSE	0	0	0	0	FALSE	7.9080358	37.607239	PhiPho	FALSE	TRUE	FALSE	0	0.10373444	0	0.17427386	0.087136932	0	0.087136932	0.087136932	0	0.087136932	0.087136932	0.024896266	0	0.17427386	0	0.087136932	0	0	0	0	0	0
100	Q9UNF0	79	V	M	fi_2012_11	low	1.445	FALSE	FALSE	TRUE	0.49082494	FALSE	TRUE	TRUE	FALSE	FALSE	0	0	0	0	FALSE	8.8827963	44.423203	PhoPho	FALSE	FALSE	TRUE	0.1891892	0	0	0.11261261	0	0.094594598	0.094594598	0.094594598	0	0	0	0.094594598	0.018018018	0	0	0	0.094594598	0.094594598	0.094594598	0	0	0.037037037
101	Q9H7C9	92	V	M			0	FALSE	TRUE	FALSE	0.49082494	FALSE	FALSE	TRUE	FALSE	FALSE	0	0	0	0	FALSE	10.562351	19.756083	PhoPho	FALSE	TRUE	FALSE	0	0.10588235	0	0.10588235	0	0	0	0	0	0.21176471	0.21176471	0.10588235	0	0	0	0	0.047058824	0	0	0.21176471	0	0
102	P01011	124	R	C	fi_2012_11	low	1.4	FALSE	FALSE	TRUE	1.3273269	FALSE	FALSE	TRUE	FALSE	FALSE	0	0	0	0	FALSE	12.956156	33.76646	PhiPhi	FALSE	FALSE	TRUE	0	0.064761907	0.11428571	0	0	0	0.17333333	0	0.11428571	0	0.37333333	0	0	0.045714285	0	0	0.11428571	0	0	0	0	0
103	P01011	252	P	A	fi_2012_11	low	1.73	FALSE	TRUE	FALSE	0.78178209	TRUE	FALSE	TRUE	FALSE	FALSE	0	0	0	0	FALSE	2.3721814	34.722023	PhoPho	TRUE	TRUE	FALSE	0	0.059420291	0	0	0	0.17391305	0	0	0	0.086956523	0.086956523	0.071014494	0	0.17391305	0	0	0.086956523	0	0.086956523	0.17391305	0	0
104	P01011	414	M	V	fi_2012_11	low	1.035	FALSE	TRUE	FALSE	0.49082494	TRUE	TRUE	TRUE	FALSE	FALSE	2	0.29032257	0	0	TRUE	5.6320572	24.271618	PhoPho	TRUE	FALSE	TRUE	0.030690538	0	0	0	0	0	0	0	0	0.25319692	0.063938618	0.079283886	0.079283886	0.26086956	0.051150896	0.079283886	0	0	0.051150896	0.051150896	0.03125	0.03125
105	P15121	90	K	E	fi_2012_11	neutral	-0.425	FALSE	FALSE	TRUE	0.47619048	FALSE	TRUE	TRUE	FALSE	FALSE	1	0.00069252076	0	0	TRUE	10.595697	32.640842	PhiPhi	FALSE	TRUE	TRUE	0.092205323	0	0	0	0.09150824	0.094043091	0.09150824	0.10120405	0	0	0.27452472	0.1634981	0	0	0	0	0	0	0	0.09150824	0	0.21052632
106	P04637	290	R	H	fi_2012_11	low	1.39	TRUE	FALSE	TRUE	0.34534633	FALSE	TRUE	TRUE	FALSE	FALSE	2	0.018080669	0	0	TRUE	5.2123299	35.218536	PhiPhi	FALSE	TRUE	TRUE	0.0023116043	0.029588534	0.16620435	0.0046232087	0	0.3546001	0	0.0064724921	0	0	0.16620435	0.21151179	0.027739251	0	0	0	0.030744337	0	0	0	0.064516127	0.16129032
107	P43250	106	T	M	fi_2012_11	neutral	-0.345	FALSE	FALSE	TRUE	0.49082494	FALSE	FALSE	TRUE	FALSE	FALSE	0	0	0	0	FALSE	10.120111	46.780994	PhiPho	FALSE	TRUE	FALSE	0	0.085526317	0.10855263	0	0	0	0.14802632	0.085526317	0	0	0.25657895	0	0	0.15542763	0	0.085526317	0.074835524	0	0	0	0	0
108	P43250	292	A	T	fi_2012_11	low	1.665	FALSE	FALSE	TRUE	0.47619048	TRUE	FALSE	FALSE	FALSE	FALSE	0	0	0	0	FALSE	19.36261	37.875484	PhoPhi	TRUE	FALSE	FALSE	0.16061775	0	0	0	0.11660232	0.080308877	0	0	0	0.080308877	0.16061775	0	0.080308877	0.16061775	0	0	0	0	0.080308877	0.080308877	0	0
109	O75897	182	H	Y	fi_2012_11	medium	3.12	FALSE	FALSE	TRUE	0.34534633	TRUE	FALSE	FALSE	FALSE	FALSE	0	0	0	0	FALSE	10.373322	25.769915	PhiPhi	TRUE	FALSE	FALSE	0	0	0	0	0	0.0625	0	0.0625	0.125	0	0.0625	0.0625	0	0	0.0625	0.125	0.0625	0.1875	0.125	0.0625	0	0
110	P08631	238	S	L	fi_2012_11	neutral	0.055	TRUE	FALSE	FALSE	1.3273269	FALSE	TRUE	TRUE	FALSE	FALSE	0	0	0	0	FALSE	5.6903744	35.576145	PhiPho	FALSE	TRUE	TRUE	0	0	0	0	0	0	0	0.1	0	0	0.2	0.2	0.1	0.1	0.1	0.1	0	0	0	0.1	0	0
111	P08631	370	A	T	fi_2012_11	low	1.825	FALSE	FALSE	TRUE	0.47619048	TRUE	FALSE	TRUE	FALSE	FALSE	0	0	0	0	FALSE	10.239844	29.675821	PhoPhi	TRUE	TRUE	FALSE	0.081306018	0.04865557	0	0	0	0.24391805	0.16261204	0.081306018	0	0.13828425	0	0	0.081306018	0.16261204	0	0	0	0	0	0	0	0
112	P06400	525	A	G	fi_2012_11	medium	2.66	FALSE	FALSE	TRUE	0	TRUE	FALSE	TRUE	FALSE	FALSE	0	0	0	0	FALSE	7.1641698	27.235441	PhoPho	TRUE	TRUE	TRUE	0.093726382	0	0	0.099773243	0	0	0	0	0	0.099773243	0.27966744	0.099773243	0	0.22146636	0	0.0060468633	0	0	0.099773243	0	0	0
113	P04275	1725	P	S	fi_2012_11	medium	2.515	TRUE	FALSE	FALSE	0.78178209	FALSE	TRUE	TRUE	FALSE	FALSE	0	0	0	0	FALSE	4.1192603	25.929483	PhoPhi	FALSE	FALSE	TRUE	0	0.33785823	0	0	0	0	0.028657617	0.18853696	0	0.18853696	0.18853696	0	0	0	0.057315234	0	0	0	0	0.01055807	0	0
114	P36551	256	T	A	fi_2012_11	medium	2.295	FALSE	TRUE	FALSE	0.47619048	TRUE	FALSE	FALSE	FALSE	FALSE	0	0	0	0	FALSE	12.212816	26.055851	PhiPho	TRUE	FALSE	FALSE	0.06666667	0.06666667	0	0.06666667	0	0	0	0	0.13333334	0.13333334	0.06666667	0	0	0	0.2	0	0.06666667	0	0.13333334	0.06666667	0	0
115	P36551	272	N	H	fi_2012_11	low	1.5	TRUE	FALSE	FALSE	1	FALSE	FALSE	TRUE	FALSE	FALSE	0	0	0	0	FALSE	9.3046246	41.825375	PhiPhi	FALSE	FALSE	TRUE	0.125	0	0	0.125	0	0.25	0.125	0.125	0	0	0	0.125	0	0	0	0	0	0	0	0.125	0	0
116	P36551	294	V	I	fi_2012_11	neutral	0.47	FALSE	FALSE	TRUE	0.23623738	FALSE	TRUE	TRUE	FALSE	FALSE	0	0	0	0	FALSE	5.203661	31.079382	PhoPho	FALSE	FALSE	TRUE	0.1	0.1	0	0.1	0	0.1	0.1	0	0.2	0	0	0	0	0.1	0	0	0.1	0.1	0	0	0	0
117	P36551	352	R	C	fi_2012_11	medium	1.975	FALSE	FALSE	TRUE	1.3273269	FALSE	TRUE	TRUE	FALSE	FALSE	2	0.13333334	4	0.26666668	TRUE	11.818568	33.095936	PhiPhi	FALSE	FALSE	TRUE	0	0	0	0	0	0.18181819	0.18181819	0	0.090909094	0	0	0.090909094	0	0.18181819	0	0.090909094	0	0	0	0.18181819	0	0
118	Q16769	138	A	P	fi_2012_11	high	3.535	FALSE	TRUE	FALSE	0.78178209	TRUE	FALSE	FALSE	FALSE	FALSE	0	0	0	0	FALSE	12.732218	23.464766	PhoPho	TRUE	FALSE	FALSE	0	0	0	0	0.090909094	0	0	0	0.090909094	0.090909094	0.36363637	0	0.090909094	0.090909094	0	0	0	0	0	0.18181819	0	0
119	Q16769	360	H	P	fi_2012_11	low	1.555	TRUE	FALSE	FALSE	1.5	FALSE	TRUE	TRUE	FALSE	FALSE	0	0	0	0	FALSE	10.786228	34.195415	PhiPho	FALSE	FALSE	TRUE	0.098518051	0	0	0	0	0.098518051	0.098518051	0	0.098518051	0	0.29555416	0	0	0	0.11333751	0	0	0	0.098518051	0.098518051	0	0
120	Q16769	54	R	W	fi_2012_11	medium	2.44	FALSE	FALSE	TRUE	0.95238096	FALSE	FALSE	TRUE	FALSE	FALSE	0	0	0	0	FALSE	11.775182	39.495781	PhiPho	FALSE	FALSE	TRUE	0.18753733	0	0.0097551262	0	0	0.093768664	0.093768664	0.08540713	0	0.093768664	0.2484571	0	0	0	0	0.18753733	0	0	0	0	0	0
121	P00441	91	D	A	fi_2012_11	low	1.83	TRUE	TRUE	TRUE	1.4285715	FALSE	TRUE	TRUE	FALSE	FALSE	2	0.0051652892	2	0.0068870522	TRUE	0	25.231865	PhiPho	FALSE	TRUE	TRUE	0.20570663	0	0	0.13147698	0	0.10428359	0	0.14635913	7.2419163e-05	0.00010862874	0.041749649	0.10489915	0	0	0	3.6209582e-05	0.1587428	0	0	0.1065648	0.0080645159	0.016129032
122	P17900	153	V	A	fi_2012_11	neutral	0	FALSE	TRUE	FALSE	0.47619048	FALSE	FALSE	TRUE	FALSE	FALSE	0	0	0	0	FALSE	0	22.672457	PhoPho	FALSE	FALSE	TRUE	0	0	0.15738831	0.018556701	0	0.15738831	0	0.15738831	0	0	0	0	0	0.15738831	0.15738831	0	0	0	0	0.19450171	0	0
123	P17900	59	I	V	fi_2012_11	neutral	-0.35	TRUE	TRUE	FALSE	0.23623738	FALSE	FALSE	TRUE	FALSE	FALSE	0	0	0	0	FALSE	0	24.668812	PhoPho	FALSE	TRUE	TRUE	0	0	0.10150709	0	0	0	0	0.12544326	0	0.1839539	0.013741135	0.10150709	0	0	0.30452126	0	0	0	0	0.16932625	0	0
124	P17900	69	M	V	fi_2012_11	neutral	-1.15	FALSE	TRUE	FALSE	0.49082494	FALSE	TRUE	TRUE	FALSE	FALSE	0	0	0	0	FALSE	0	21.649223	PhoPho	FALSE	TRUE	TRUE	0	0.079472438	0	0	0	0	0	0.079472438	0	0.079472438	0.11024687	0	0	0	0	0.31788975	0.079472438	0	0.079472438	0.15894488	0	0
125	P04908	14	K	N	fi_2012_11	high	3.545	TRUE	FALSE	FALSE	0.78178209	FALSE	TRUE	TRUE	FALSE	FALSE	1	0.0059171598	0	0	TRUE	0	29.152361	PhiPhi	FALSE	FALSE	TRUE	0.48979592	0.24489796	0	0	0	0	0	0	0	0	0	0.26530612	0	0	0	0	0	0	0	0	0	0
126	Q9BUT1	29	E	D	fi_2012_11	low	1.25	TRUE	FALSE	FALSE	0	FALSE	FALSE	TRUE	FALSE	FALSE	0	0	0	0	FALSE	17.311769	26.323963	PhiPhi	FALSE	TRUE	FALSE	0.25	0.16666667	0	0.083333336	0	0	0	0.16666667	0	0	0.083333336	0	0.083333336	0.083333336	0	0	0	0	0	0.083333336	0	0
127	Q9BUT1	70	N	S	fi_2012_11	neutral	-0.72	FALSE	FALSE	TRUE	0.23623738	FALSE	FALSE	TRUE	FALSE	FALSE	0	0	0	0	FALSE	13.993323	30.303068	PhiPhi	FALSE	FALSE	TRUE	0.14285715	0	0	0.14285715	0	0.14285715	0.14285715	0	0	0	0	0.14285715	0	0.14285715	0	0	0	0	0	0.14285715	0	0
128	P40394	238	K	E	fi_2012_11	neutral	-0.03	TRUE	FALSE	TRUE	0.47619048	FALSE	FALSE	TRUE	FALSE	FALSE	0	0	0	0	FALSE	13.512251	31.028688	PhiPhi	FALSE	FALSE	TRUE	0	0	0.11365902	0.32352942	0	0.11365902	0	0	0	0	0.11365902	0.11365902	0	0.11365902	0	0.10817547	0	0	0	0	0	0
129	P40394	245	M	V	fi_2012_11	neutral	0.345	FALSE	FALSE	TRUE	0.49082494	FALSE	FALSE	TRUE	FALSE	FALSE	0	0	0	0	FALSE	12.31194	31.674852	PhoPho	FALSE	FALSE	TRUE	0.27272728	0	0	0	0.090909094	0.18181819	0	0.090909094	0	0	0	0.090909094	0	0.090909094	0	0	0.090909094	0	0	0.090909094	0	0
130	P40394	92	G	A	fi_2012_11	medium	1.93	TRUE	FALSE	FALSE	0	FALSE	FALSE	TRUE	FALSE	FALSE	0	0	0	0	FALSE	8.6639538	39.355579	PhoPho	FALSE	FALSE	TRUE	0	0	0	0	0	0.32165831	0	0.16082916	0	0	0	0.16082916	0	0	0	0	0.19585419	0	0	0.16082916	0	0
131	P11362	514	K	E	fi_2012_11	high	3.71	FALSE	TRUE	FALSE	0.47619048	TRUE	TRUE	TRUE	FALSE	FALSE	2	0.0056657223	0	0	TRUE	7.1962051	27.265009	PhiPhi	TRUE	TRUE	FALSE	0.079115763	0	0	0.052162111	0	0.068450652	0.068450652	0.030056234	0	0.035485748	0.24335854	0	0.075819276	0.032964904	0	0	0	0	0.068450652	0.23327516	0	0
132	P01871	77	D	E	fi_2012_11	low	1.24	FALSE	FALSE	TRUE	0	FALSE	FALSE	TRUE	FALSE	FALSE	0	0	0	0	FALSE	8.3153019	37.187607	PhiPhi	FALSE	FALSE	TRUE	0	0	0	0	0	0	0.14285715	0.14285715	0	0	0	0.14285715	0.14285715	0	0.14285715	0.14285715	0	0	0	0.14285715	0	0
133	P13726	36	T	A	fi_2012_11	neutral	0	TRUE	FALSE	FALSE	0.47619048	FALSE	TRUE	TRUE	FALSE	FALSE	1	0.018867925	0	0	TRUE	4.8794527	45.02182	PhiPho	FALSE	FALSE	TRUE	0	0	0.23043478	0	0	0.10434783	0	0.12608695	0	0	0	0	0	0	0	0.039130434	0.5	0	0	0	0	0
134	Q15303	295	H	Y	fi_2012_11	low	1.355	TRUE	FALSE	FALSE	0.34534633	FALSE	TRUE	TRUE	FALSE	FALSE	0	0	0	0	FALSE	8.2866936	39.502857	PhiPhi	FALSE	FALSE	TRUE	0	0	0.15730338	0	0.15730338	0.086430423	0	0.086430423	0	0.025064822	0	0.17286085	0	0.15730338	0.15730338	0	0	0	0	0	0	0
135	P12429	19	S	N	fi_2012_11	neutral	-0.47	TRUE	FALSE	FALSE	0.23623738	FALSE	FALSE	TRUE	FALSE	FALSE	0	0	0	0	FALSE	4.7638617	38.367977	PhiPhi	FALSE	TRUE	TRUE	0	0	0	0.33333334	0	0	0	0	0	0	0	0	0	0.16666667	0.16666667	0.16666667	0	0	0	0.16666667	0	0
136	P12429	219	I	N	fi_2012_11	medium	2.275	FALSE	FALSE	TRUE	1.25	FALSE	TRUE	TRUE	FALSE	FALSE	0	0	0	0	FALSE	13.818652	40.517376	PhoPhi	FALSE	FALSE	TRUE	0.1	0.1	0.1	0	0	0.1	0.2	0	0	0	0	0.1	0	0	0	0.1	0	0	0.2	0	0	0
137	P12429	251	P	L	fi_2012_11	medium	2.675	FALSE	FALSE	TRUE	1.25	FALSE	FALSE	TRUE	FALSE	FALSE	0	0	0	0	FALSE	14.005221	29.627914	PhoPho	FALSE	TRUE	FALSE	0.18181819	0	0.090909094	0.18181819	0	0.18181819	0	0	0	0.090909094	0.090909094	0	0	0.090909094	0	0	0.090909094	0	0	0	0	0
138	P27487	266	V	I	fi_2012_11	medium	2.48	FALSE	TRUE	FALSE	0.23623738	TRUE	TRUE	TRUE	FALSE	FALSE	1	0.0012783638	0	0	TRUE	7.752604	37.581676	PhoPho	TRUE	TRUE	FALSE	0.081382647	0	0.02340824	0	0	0	0.081382647	0	0.081382647	0	0.081382647	0.081382647	0	0.16276529	0.081382647	0	0.081382647	0.081382647	0.16276529	0	0	0
139	P27487	437	S	T	fi_2012_11	neutral	0.68	TRUE	FALSE	TRUE	0.47619048	FALSE	TRUE	TRUE	FALSE	FALSE	2	0.015249838	0	0	TRUE	4.5187354	46.353649	PhiPhi	FALSE	FALSE	TRUE	0	0	0	0.39548391	0	0	0.20113555	0	0	0	0.20113555	0.0011094434	0	0	0	0	0	0	0.20113555	0	0.004950495	0.029702971
140	O00764	125	S	L	fi_2012_11	medium	2.38	FALSE	TRUE	FALSE	1.3273269	FALSE	TRUE	TRUE	FALSE	FALSE	0	0	0	0	FALSE	6.240325	25.807159	PhiPho	FALSE	FALSE	TRUE	0	0	0	0.11031908	0	0.11031908	0	0.22063816	0	0	0.11031908	0.077393077	0.11031908	0.11031908	0	0	0	0.04005431	0.11031908	0	0	0
141	P62937	91	K	E	fi_2012_11	medium	2.92	TRUE	FALSE	FALSE	0.47619048	FALSE	FALSE	TRUE	FALSE	FALSE	0	0	0	0	FALSE	0	23.515095	PhiPhi	FALSE	FALSE	TRUE	0	0	0	0.11911836	0	0.0071873502	0	0.063344516	0.12103498	0.23823671	0.11921418	0.001724964	0	0.09171059	0	9.5831339e-05	0.11911836	0	0	0.11921418	0	0
142	P23381	330	P	L	fi_2012_11	low	1.72	TRUE	FALSE	FALSE	1.25	FALSE	TRUE	TRUE	FALSE	FALSE	0	0	0	0	FALSE	6.5245152	33.030598	PhoPho	FALSE	FALSE	TRUE	0.10093253	0	0	0.10093253	0	0	0.033461329	0.10093253	0	0.10093253	0	0.10093253	0	0.10093253	0.10093253	0.058145914	0.10093253	0	0.10093253	0	0	0
143	P01732	100	L	F	fi_2012_11	medium	2.965	FALSE	TRUE	FALSE	0.625	TRUE	FALSE	FALSE	FALSE	FALSE	0	0	0	0	FALSE	7.3010526	16.471697	PhoPho	TRUE	FALSE	FALSE	0	0	0	0	0	0.067300081	0	0.067300081	0	0	0.2739509	0.053048298	0	0.13460016	0	0.067300081	0.067300081	0.067300081	0.067300081	0.13460016	0	0
144	A2RUC4	50	S	G	fi_2012_11	medium	2.175	FALSE	FALSE	TRUE	0.47619048	TRUE	TRUE	TRUE	FALSE	FALSE	0	0	0	0	FALSE	4.7282133	36.238941	PhiPho	TRUE	TRUE	FALSE	0	0	0	0.17869416	0	0	0.15234822	0.14203894	0	0	0.089347079	0	0	0.030927835	0	0	0.076746851	0	0.089347079	0.24054983	0	0
145	Q16853	371	I	T	fi_2012_11	low	0.83	FALSE	TRUE	FALSE	0.78178209	TRUE	TRUE	TRUE	FALSE	FALSE	0	0	0	0	FALSE	8.1279688	36.695896	PhoPhi	TRUE	TRUE	FALSE	0.082815059	0.082815059	0	0	0	0.082815059	0	0.082815059	0.082815059	0	0.16563012	0	0	0.082815059	0	0.0021276595	0.16563012	0	0.086906709	0.082815059	0	0
146	Q16853	426	R	H	fi_2012_11	neutral	0.345	FALSE	TRUE	FALSE	0.34534633	FALSE	TRUE	TRUE	FALSE	FALSE	0	0	0	0	FALSE	8.5379686	41.103809	PhiPhi	FALSE	TRUE	TRUE	0.10029791	0	0	0.20059583	0	0	0	0.097120158	0.043098312	0.10029791	0.10029791	0	0	0	0.10029791	0.028003972	0.10029791	0.029394241	0	0.10029791	0	0
147	Q16853	582	A	T	fi_2012_11	neutral	-0.77	TRUE	FALSE	FALSE	0.47619048	FALSE	FALSE	TRUE	FALSE	FALSE	0	0	0	0	FALSE	19.429588	41.149822	PhoPhi	FALSE	FALSE	TRUE	0	0	0	0	0	0	0.053497944	0.18930042	0	0	0	0	0	0.18930042	0.18930042	0.18930042	0.18930042	0	0	0	0	0
148	Q16853	700	G	S	fi_2012_11	neutral	0.115	TRUE	TRUE	FALSE	0.47619048	TRUE	TRUE	TRUE	FALSE	FALSE	0	0	0	0	FALSE	4.1864529	36.594639	PhoPhi	TRUE	TRUE	TRUE	0	0.10565057	0.10954752	0	0	0	0	0.21909504	0	0	0.080753408	0	0	0.14938298	0	0	0.10954752	0	0.10954752	0.11647543	0	0
149	P20333	187	V	M	fi_2012_11	neutral	0.305	TRUE	FALSE	FALSE	0.49082494	FALSE	FALSE	TRUE	FALSE	FALSE	0	0	0	0	FALSE	9.8527308	56.941055	PhoPho	FALSE	FALSE	TRUE	0.16666667	0	0.16666667	0	0.33333334	0	0	0	0	0	0	0	0	0	0	0	0	0	0	0.33333334	0	0
150	P20333	196	M	R	fi_2012_11	neutral	0.31	TRUE	FALSE	FALSE	1.2182178	FALSE	TRUE	TRUE	FALSE	FALSE	0	0	0	0	FALSE	0.7304737	44.49411	PhoPhi	FALSE	FALSE	TRUE	0.22634508	0	0.20779221	0.11317254	0	0	0	0.11317254	0.11317254	0	0	0	0	0.11317254	0	0.11317254	0	0	0	0	0	0.2857143
151	P14550	297	R	I	fi_2012_11	neutral	0.55	TRUE	FALSE	FALSE	1.3273269	FALSE	TRUE	TRUE	FALSE	FALSE	0	0	0	0	FALSE	5.8499551	28.057623	PhiPho	FALSE	TRUE	FALSE	0	0	0.11111111	0	0	0.11111111	0.11111111	0	0	0.11111111	0.11111111	0	0	0.11111111	0	0	0	0.11111111	0.11111111	0.11111111	0	0
152	P14550	52	N	S	fi_2012_11	medium	3.05	TRUE	FALSE	FALSE	0.23623738	TRUE	FALSE	FALSE	FALSE	FALSE	0	0	0	0	FALSE	14.081676	28.091526	PhiPhi	TRUE	FALSE	FALSE	0.07692308	0	0	0	0	0.23076923	0	0.15384616	0	0.07692308	0	0	0	0	0.15384616	0.07692308	0.07692308	0	0.07692308	0.07692308	0	0
153	P05231	162	D	E	fi_2012_11	low	1.04	TRUE	FALSE	FALSE	0	FALSE	TRUE	TRUE	FALSE	FALSE	1	0.07692308	0	0	TRUE	8.9126396	29.463596	PhiPhi	FALSE	FALSE	TRUE	0.36619717	0	0.18309858	0	0	0	0	0	0	0.18309858	0.18309858	0.028169014	0	0	0	0	0.028169014	0	0	0.028169014	0	0.33333334
154	O15305	197	E	A	fi_2012_11	low	1.645	TRUE	FALSE	FALSE	1.4285715	FALSE	TRUE	TRUE	FALSE	FALSE	1	0.125	0	0	TRUE	13.890293	32.978546	PhiPho	FALSE	FALSE	TRUE	0	0.1871345	0.093567252	0.093567252	0	0	0	0.14619882	0.093567252	0.093567252	0.14619882	0	0	0	0	0	0	0	0.052631579	0.093567252	0	0
155	O15305	37	Q	L	fi_2012_11	low	1.7	TRUE	FALSE	FALSE	1.1666666	FALSE	FALSE	TRUE	FALSE	FALSE	0	0	0	0	FALSE	16.802494	37.303478	PhiPho	FALSE	FALSE	TRUE	0	0.14035088	0	0	0	0	0.14035088	0	0	0.14035088	0.21929824	0.35964912	0	0	0	0	0	0	0	0	0	0
156	P03952	560	R	Q	fi_2012_11	low	1.47	TRUE	FALSE	FALSE	0.49082494	FALSE	TRUE	TRUE	FALSE	FALSE	1	0.034482758	0	0	TRUE	6.9194331	27.67869	PhiPhi	FALSE	TRUE	TRUE	0	0	0.12041885	0	0	0.075916231	0.075916231	0	0.15183246	0	0	0.075916231	0.075916231	0	0	0	0.15183246	0.04450262	0.15183246	0.075916231	0	0
157	P50135	105	T	I	fi_2012_11	medium	2.125	TRUE	FALSE	FALSE	0.78178209	FALSE	TRUE	TRUE	FALSE	FALSE	1	0.014285714	0	0	TRUE	10.842804	31.862209	PhiPho	FALSE	FALSE	TRUE	0.125	0	0.125	0	0	0	0	0	0	0	0.375	0.125	0	0	0	0.125	0	0	0	0.125	0	0
158	P01009	125	R	H	fi_2012_11	neutral	-0.535	TRUE	FALSE	TRUE	0.34534633	FALSE	TRUE	TRUE	FALSE	FALSE	1	0.018181818	2	0.025454545	TRUE	4.5804715	34.533642	PhiPhi	FALSE	TRUE	TRUE	0	0	0.10420614	0	0	0.12087912	0.20841227	0	0.067449793	0	0.325881	0.0094732856	0	0.047366425	0.008336491	0.0037893141	0.10420614	0	0	0	0	0
159	P01009	237	V	A	fi_2012_11	neutral	-0.365	TRUE	FALSE	FALSE	0.47619048	FALSE	TRUE	TRUE	FALSE	FALSE	1	0.036144577	0	0	TRUE	8.0615025	39.155064	PhoPho	FALSE	FALSE	TRUE	0	0	0	0.24507874	0	0	0.24507874	0	0.019685039	0	0	0	0	0	0	0	0.49015749	0	0	0	0.109375	0.140625
160	P01009	288	E	V	fi_2012_11	medium	3.42	TRUE	FALSE	TRUE	1.4285715	TRUE	TRUE	TRUE	FALSE	FALSE	1	0.018181818	1	0.029090909	TRUE	6.0671539	30.087683	PhiPho	TRUE	TRUE	FALSE	0.084475614	0.093401335	0.10009563	0	0	0.087663375	0.087663375	0	0.089894801	0	0.26299012	0.057060886	0	0.0031877591	0	0	0	0	0.085431941	0.048135161	0	0
161	P01009	318	T	S	fi_2012_11	neutral	-1.875	TRUE	TRUE	FALSE	0.47619048	FALSE	TRUE	TRUE	FALSE	FALSE	2	0.018181818	0	0	TRUE	6.3802605	28.847412	PhiPhi	FALSE	TRUE	TRUE	0.11210762	0	0.057480637	0	0.0032613126	0	0	0.11210762	0	0.11618426	0.062780268	0.11210762	0	0.084794126	0	0.10884631	0.11210762	0	0.0061149611	0.11210762	0	0
162	P01009	366	E	K	fi_2012_11	high	3.985	TRUE	FALSE	FALSE	0.47619048	TRUE	TRUE	TRUE	FALSE	FALSE	0	0	0	0	FALSE	3.2703784	31.562481	PhiPhi	TRUE	FALSE	TRUE	0	0.0024653312	0	0.084745765	0	0.078274265	0	0.08412943	0	0.084745765	0	0.16949153	0.0816641	0.0816641	0.0816641	0	0.0816641	0.084745765	0	0.084745765	0	0
163	Q96LB9	251	G	S	fi_2012_11	neutral	0.235	TRUE	FALSE	FALSE	0.47619048	FALSE	TRUE	TRUE	FALSE	FALSE	0	0	0	0	FALSE	1.935026	22.301188	PhoPhi	FALSE	TRUE	FALSE	0.024967149	0	0	0.12483574	0	0	0	0.24967149	0	0.10118265	0.12483574	0	0	0	0	0	0	0	0.12483574	0.24967149	0	0
164	Q96LB9	272	A	V	fi_2012_11	medium	2.675	FALSE	TRUE	FALSE	0.47619048	TRUE	FALSE	FALSE	FALSE	FALSE	0	0	0	0	FALSE	6.5862947	20.086111	PhoPho	TRUE	FALSE	FALSE	0.07692308	0	0.07692308	0.07692308	0	0	0	0.07692308	0.15384616	0.15384616	0.07692308	0	0.07692308	0.07692308	0	0	0	0	0.07692308	0.07692308	0	0
165	P20933	149	T	S	fi_2012_11	neutral	-1.275	FALSE	FALSE	TRUE	0.47619048	FALSE	FALSE	TRUE	FALSE	FALSE	0	0	0	0	FALSE	9.9764633	30.297138	PhiPhi	FALSE	FALSE	TRUE	0.31896552	0	0	0	0	0	0.15948276	0	0	0	0.043103449	0	0	0	0	0.31896552	0.15948276	0	0	0	0	0
166	P20933	61	C	W	fi_2012_11	high	3.55	FALSE	FALSE	TRUE	0.78178209	FALSE	TRUE	TRUE	FALSE	FALSE	0	0	0	0	FALSE	9.3630877	23.673353	PhiPho	FALSE	FALSE	TRUE	0.18008475	0	0	0	0.091101699	0.1822034	0	0.091101699	0	0.091101699	0	0	0.091101699	0	0	0.091101699	0	0	0	0.1822034	0	0
167	P20933	105	L	I	fi_2012_11	low	1.715	FALSE	TRUE	FALSE	0	TRUE	FALSE	FALSE	FALSE	FALSE	0	0	0	0	FALSE	7.7252102	23.561081	PhoPho	TRUE	FALSE	FALSE	0.16666667	0.11111111	0.055555556	0.11111111	0	0	0	0.11111111	0	0.055555556	0.11111111	0	0	0	0	0	0.16666667	0	0	0.11111111	0	0
168	P20933	301	F	S	fi_2012_11	low	0.87	TRUE	FALSE	FALSE	1.3273269	FALSE	TRUE	TRUE	FALSE	FALSE	0	0	0	0	FALSE	10.066958	18.625746	PhoPhi	FALSE	FALSE	TRUE	0.096296296	0	0.11481482	0.018518519	0	0.096296296	0	0.19259259	0	0	0.19259259	0	0	0.19259259	0	0	0.096296296	0	0	0	0	0
169	Q96DA0	133	M	V	fi_2012_11	neutral	0	FALSE	TRUE	FALSE	0.49082494	TRUE	FALSE	FALSE	FALSE	FALSE	0	0	0	0	FALSE	9.3639784	19.054792	PhoPho	TRUE	FALSE	FALSE	0.051282052	0.051282052	0	0	0	0	0	0.1025641	0	0.07692308	0.12820514	0	0.051282052	0.20512821	0	0	0	0	0.051282052	0.2820513	0	0
170	Q96DA0	71	D	N	fi_2012_11	low	1.545	TRUE	FALSE	FALSE	0.78178209	FALSE	FALSE	TRUE	FALSE	FALSE	0	0	0	0	FALSE	13.557117	26.795816	PhiPhi	FALSE	FALSE	TRUE	0	0	0	0.22222222	0	0.22222222	0	0	0.22222222	0	0.11111111	0	0	0	0	0	0	0	0.22222222	0	0	0
171	Q9UBU8	346	S	N	fi_2012_11	neutral	0.41	TRUE	FALSE	FALSE	0.23623738	FALSE	TRUE	TRUE	FALSE	FALSE	0	0	0	0	FALSE	2.3693852	25.158106	PhiPhi	FALSE	TRUE	TRUE	0.23735408	0	0	0.12062257	0	0	0	0	0	0	0.12062257	0.0077821012	0	0.12062257	0.0038910506	0.14785992	0.0038910506	0.11673152	0.12062257	0	0	0
172	P07384	262	A	D	fi_2012_11	medium	2.43	TRUE	FALSE	FALSE	1.4285715	FALSE	TRUE	TRUE	FALSE	FALSE	1	0.023809524	0	0	TRUE	6.4494305	29.733679	PhoPhi	FALSE	TRUE	TRUE	0	0	0	0.09259259	0	0.12962963	0	0	0	0.12962963	0.12962963	0.12962963	0.12962963	0	0	0	0.12962963	0	0	0.12962963	0	0
173	P55211	173	R	H	fi_2012_11	low	1.1	TRUE	FALSE	TRUE	0.34534633	FALSE	FALSE	TRUE	FALSE	FALSE	0	0	0	0	FALSE	0	34.419605	PhiPhi	FALSE	FALSE	TRUE	0	0	0	0	0.2	0.2	0	0.2	0	0	0	0	0	0.2	0	0.2	0	0	0	0	0	0
174	P55211	221	Q	R	fi_2012_11	neutral	-0.52	TRUE	FALSE	TRUE	0.49082494	FALSE	FALSE	TRUE	FALSE	FALSE	0	0	0	0	FALSE	0	30.241571	PhiPhi	FALSE	FALSE	TRUE	0.1486014	0	0	0.1486014	0	0.1486014	0.1486014	0	0	0	0.38461539	0	0	0	0	0.020979021	0	0	0	0	0	0
175	P55211	366	T	N	fi_2012_11	low	1.85	FALSE	FALSE	TRUE	0.23623738	TRUE	TRUE	TRUE	FALSE	FALSE	0	0	0	0	FALSE	0	21.998123	PhiPhi	TRUE	TRUE	FALSE	0.075287864	0.031886626	0	0.15057573	0	0.075287864	0	0	0	0.075287864	0.075287864	0.042515501	0	0.054915857	0	0.069973432	0	0.075287864	0.075287864	0.19840567	0	0
176	P05120	120	N	D	fi_2012_11	neutral	-0.965	TRUE	FALSE	FALSE	0.78178209	FALSE	FALSE	TRUE	FALSE	FALSE	0	0	0	0	FALSE	13.02613	30.468613	PhiPhi	FALSE	FALSE	TRUE	0.11864407	0	0	0.050847456	0	0	0	0.35593221	0	0	0.11864407	0.11864407	0	0	0	0	0.11864407	0	0.11864407	0	0	0
177	P05120	251	A	G	fi_2012_11	medium	2.02	FALSE	TRUE	FALSE	0	TRUE	FALSE	FALSE	FALSE	FALSE	0	0	0	0	FALSE	12.351601	31.734966	PhoPho	TRUE	FALSE	FALSE	0	0	0	0.084645666	0	0	0.084645666	0.084645666	0	0.16929133	0.32283464	0.084645666	0	0	0.084645666	0	0	0	0.084645666	0	0	0
178	P05120	404	N	K	fi_2012_11	neutral	-0.12	TRUE	FALSE	FALSE	0.78178209	FALSE	FALSE	TRUE	FALSE	FALSE	0	0	0	0	FALSE	8.9022284	27.86393	PhiPhi	FALSE	TRUE	TRUE	0	0	0.077477477	0.063063063	0.15495495	0	0	0	0.077477477	0.15495495	0	0.077477477	0.077477477	0	0	0.036036037	0.21801803	0	0.063063063	0	0	0
179	P05120	413	S	C	fi_2012_11	neutral	0.475	TRUE	FALSE	FALSE	0.78178209	TRUE	FALSE	FALSE	FALSE	FALSE	0	0	0	0	FALSE	6.2714353	28.155529	PhiPhi	TRUE	FALSE	FALSE	0	0.12423626	0.087576374	0	0	0	0.087576374	0	0	0	0	0	0	0.17515275	0.17515275	0.087576374	0.17515275	0	0	0.087576374	0	0
180	P05120	374	G	A	fi_2012_11	low	0.875	FALSE	TRUE	FALSE	0	FALSE	TRUE	TRUE	FALSE	FALSE	2	0.85714287	0	0	TRUE	1.1641387	16.081024	PhoPho	FALSE	FALSE	TRUE	0	0	0	0.071428575	0	0	0	0.5	0	0	0	0	0.071428575	0	0	0	0.10714286	0	0	0.25	0	0
181	P06737	222	V	I	fi_2012_11	low	1.635	FALSE	TRUE	FALSE	0.23623738	TRUE	FALSE	FALSE	FALSE	FALSE	0	0	0	0	FALSE	12.763969	39.41626	PhoPho	TRUE	FALSE	FALSE	0.21352658	0.071175523	0	0	0	0.001610306	0.071175523	0	0.0072463769	0.071175523	0.14235105	0	0	0.14235105	0.13703704	0	0	0	0	0.14235105	0	0
182	P06737	806	I	L	fi_2012_11	medium	3.185	FALSE	FALSE	TRUE	0	TRUE	FALSE	FALSE	FALSE	FALSE	0	0	0	0	FALSE	6.6015782	35.521309	PhoPho	TRUE	FALSE	FALSE	0.11819762	0	0.11485492	0	0	0	0	0.11686055	0	0.05909881	0.35459286	0.05909881	0.05909881	0	0	0.05909881	0	0	0	0.05909881	0	0
183	P01574	60	D	E	fi_2012_11	neutral	-2.25	TRUE	FALSE	FALSE	0	FALSE	FALSE	TRUE	FALSE	FALSE	0	0	0	0	FALSE	13.323616	25.76926	PhiPhi	FALSE	FALSE	TRUE	0	0.15231788	0.15231788	0	0	0.086092718	0	0	0	0.15231788	0	0	0	0.15231788	0.15231788	0	0	0	0.15231788	0	0	0
184	P08311	125	N	S	fi_2012_11	neutral	-0.615	TRUE	FALSE	FALSE	0.23623738	FALSE	TRUE	TRUE	FALSE	FALSE	1	0.012345679	0	0	TRUE	0	23.029219	PhiPhi	FALSE	TRUE	FALSE	0	0.2	0.2	0	0	0	0	0	0	0	0.1	0	0	0	0.2	0	0	0	0.1	0.2	0	0
185	P08311	90	T	I	fi_2012_11	low	1.11	FALSE	TRUE	FALSE	0.78178209	FALSE	TRUE	TRUE	FALSE	FALSE	0	0	0	0	FALSE	0	24.377369	PhiPho	FALSE	FALSE	TRUE	0.09324009	0.14219114	0.11188811	0	0	0	0.09324009	0	0.09324009	0.18648018	0.09324009	0	0	0	0	0.09324009	0	0	0	0.09324009	0	1
186	P15289	350	N	S	fi_2012_11	low	1.19	TRUE	FALSE	FALSE	0.23623738	FALSE	FALSE	TRUE	TRUE	FALSE	0	0	0	0	FALSE	26.707623	34.199162	PhiPhi	FALSE	FALSE	TRUE	0	0	0	0	0	0	0	0	0	0	0.25	0	0	0	0.25	0	0.25	0	0	0.25	0	0
187	P15289	391	T	S	fi_2012_11	neutral	-0.42	FALSE	TRUE	FALSE	0.47619048	TRUE	FALSE	TRUE	FALSE	FALSE	0	0	0	0	FALSE	12.456382	32.593105	PhiPhi	TRUE	TRUE	FALSE	0	0.097944379	0	0	0	0	0.15719467	0.097944379	0	0	0.22732769	0.12575574	0	0	0	0.097944379	0	0	0.097944379	0.097944379	0	0
188	P15289	496	R	H	fi_2012_11	neutral	-0.345	TRUE	FALSE	FALSE	0.34534633	FALSE	FALSE	TRUE	FALSE	FALSE	0	0	0	0	FALSE	9.8976431	37.072742	PhiPhi	FALSE	FALSE	TRUE	0.16330644	0	0	0	0.32661289	0	0.081653222	0.012096774	0	0.046370968	0.043346774	0	0	0	0.24495968	0	0.081653222	0	0	0	0	0
189	P04275	1435	N	S	fi_2012_11	medium	3.12	TRUE	FALSE	FALSE	0.23623738	TRUE	FALSE	FALSE	FALSE	FALSE	0	0	0	0	FALSE	0	23.792034	PhiPhi	TRUE	FALSE	FALSE	0.13846155	0	0	0	0	0.13846155	0.069230773	0	0	0.18717949	0	0.072649576	0	0	0.13504274	0	0	0	0.063247867	0.1957265	0	0
190	P20142	212	V	I	fi_2012_11	low	1.07	FALSE	TRUE	FALSE	0.23623738	TRUE	TRUE	FALSE	FALSE	FALSE	0	0	0	0	FALSE	8.5400219	24.409338	PhoPho	TRUE	FALSE	FALSE	0.079664573	0	0	0	0	0	0	0	0	0	0.079664573	0	0	0.079664573	0	0.15932915	0.12368973	0	0.31865829	0.15932915	0	0
191	P20142	265	G	S	fi_2012_11	low	0.94	TRUE	FALSE	FALSE	0.47619048	FALSE	FALSE	TRUE	FALSE	FALSE	0	0	0	0	FALSE	15.431584	35.352367	PhoPhi	FALSE	FALSE	TRUE	0.1456693	0	0	0	0.1456693	0.094488189	0	0	0	0	0	0	0	0.1456693	0	0.29133859	0	0.1456693	0.031496063	0	0	0
192	Q86VU5	224	K	N	fi_2012_11	neutral	0.45	TRUE	FALSE	FALSE	0.78178209	FALSE	TRUE	TRUE	FALSE	FALSE	0	0	0	0	FALSE	8.2125387	36.313843	PhiPhi	FALSE	FALSE	TRUE	0	0	0	0.22580644	0	0.096774191	0	0.22580644	0	0	0	0	0	0	0.45161289	0	0	0	0	0	0.5	0
193	Q06323	50	N	S	fi_2012_11	neutral	0.62	TRUE	FALSE	FALSE	0.23623738	FALSE	TRUE	TRUE	FALSE	FALSE	2	0.31818181	0	0	TRUE	5.0201411	34.627728	PhiPhi	FALSE	FALSE	TRUE	0.24376731	0	0	0	0	0.24376731	0	0	0	0	0.24376731	0.12188365	0	0.024930747	0.12188365	0	0	0	0	0	0	0.5
194	P48163	254	R	H	fi_2012_11	medium	2.815	FALSE	FALSE	TRUE	0.34534633	FALSE	FALSE	TRUE	FALSE	FALSE	0	0	0	0	FALSE	17.638243	37.402107	PhiPhi	FALSE	TRUE	TRUE	0.10784314	0	0.21568628	0.068627454	0	0	0	0	0	0	0.21568628	0.10784314	0	0.10784314	0	0	0	0	0.068627454	0.10784314	0	0
195	P48163	437	D	Y	fi_2012_11	medium	3.315	TRUE	FALSE	FALSE	0.95238096	FALSE	FALSE	TRUE	FALSE	FALSE	0	0	0	0	FALSE	13.030383	35.488102	PhiPhi	FALSE	FALSE	TRUE	0.15037593	0	0	0	0	0	0	0	0	0	0.097744361	0	0	0.15037593	0.45112783	0	0	0	0	0.15037593	0	0
196	Q7Z6A9	124	I	V	fi_2012_11	low	1.04	FALSE	TRUE	FALSE	0.23623738	FALSE	TRUE	TRUE	FALSE	FALSE	0	0	0	0	FALSE	8.2063875	25.643385	PhoPho	FALSE	TRUE	FALSE	0.090909094	0	0.090909094	0	0.090909094	0.090909094	0.090909094	0	0	0	0.18181819	0	0	0.090909094	0	0.18181819	0	0	0	0.090909094	0	0
197	P07737	112	L	M	fi_2012_11	low	1.1	FALSE	TRUE	FALSE	0.33333334	TRUE	FALSE	FALSE	FALSE	FALSE	0	0	0	0	FALSE	9.7732992	18.064081	PhoPho	TRUE	FALSE	FALSE	0.12249099	0	0	0.061245497	0.061245497	0	0	0	0	0.08080288	0.27740607	0	0.061245497	0.061245497	0	0	0.090581574	0	0	0.18373649	0	0
198	P41159	94	V	M	fi_2012_11	low	1.005	FALSE	FALSE	TRUE	0.49082494	TRUE	FALSE	FALSE	FALSE	FALSE	0	0	0	0	FALSE	3.0359719	17.367132	PhoPho	TRUE	FALSE	FALSE	0	0.083333336	0.16666667	0	0	0	0.083333336	0	0	0.16666667	0.16666667	0	0.083333336	0	0.083333336	0.16666667	0	0	0	0	0	0
199	P03956	257	Q	K	fi_2012_11	medium	2.69	FALSE	FALSE	TRUE	0.49082494	TRUE	TRUE	TRUE	FALSE	FALSE	0	0	0	0	FALSE	0	27.789715	PhiPhi	TRUE	TRUE	TRUE	0.075733334	0.066133335	0.0013333333	0.14773333	0	0.00053333334	0.033866666	0.15146667	0	0.2272	0.0024000001	0	0	0	0.0026666666	0.063199997	0.075733334	0	0.075733334	0.076266669	0.083333336	0.16666667
200	P48052	67	V	I	fi_2012_11	low	1.24	FALSE	TRUE	FALSE	0.23623738	TRUE	FALSE	FALSE	FALSE	FALSE	0	0	0	0	FALSE	10.141326	30.962866	PhoPho	TRUE	FALSE	FALSE	0.083333336	0.083333336	0	0.083333336	0	0	0.083333336	0	0.083333336	0.083333336	0.16666667	0	0	0.083333336	0	0	0	0.083333336	0	0.16666667	0	0
201	P48052	172	I	V	fi_2012_11	low	1.105	FALSE	TRUE	FALSE	0.23623738	TRUE	FALSE	FALSE	FALSE	FALSE	0	0	0	0	FALSE	12.383383	26.585777	PhoPho	TRUE	FALSE	FALSE	0.13793103	0	0	0.068965517	0	0	0	0	0	0.20689656	0.13793103	0.034482758	0.068965517	0.068965517	0.068965517	0	0	0.068965517	0	0.13793103	0	0
202	P00915	121	V	I	fi_2012_11	neutral	-0.52	FALSE	TRUE	FALSE	0.23623738	TRUE	FALSE	FALSE	FALSE	FALSE	0	0	0	0	FALSE	8.4980679	20.251093	PhoPho	TRUE	FALSE	FALSE	0.15791738	0	0	0	0	0	0.07895869	0	0.16179001	0.07895869	0.23687607	0	0	0.07895869	0.048623063	0	0	0	0.07895869	0.07895869	0	0
203	P00915	143	A	V	fi_2012_11	low	1.895	FALSE	TRUE	FALSE	0.47619048	TRUE	FALSE	FALSE	FALSE	FALSE	0	0	0	0	FALSE	8.091795	21.386267	PhoPho	TRUE	FALSE	FALSE	0.077606261	0	0	0	0	0	0	0.077606261	0.077606261	0.077606261	0.15521252	0	0	0.077606261	0	0.0050750687	0.077606261	0.067667581	0.077606261	0.22880101	0	0
204	P00915	196	P	L	fi_2012_11	neutral	-0.24	FALSE	TRUE	FALSE	1.25	FALSE	TRUE	TRUE	FALSE	FALSE	0	0	0	0	FALSE	5.0522399	24.347919	PhoPho	FALSE	FALSE	TRUE	0	0.10387772	0.10387772	0	0	0	0	0.10387772	0	0	0	0	0	0	0	0.10982168	0.30880272	0.061986979	0.10387772	0.10387772	0.23333333	0
205	P00915	242	M	V	fi_2012_11	neutral	0.79	TRUE	FALSE	FALSE	0.49082494	TRUE	FALSE	FALSE	FALSE	FALSE	0	0	0	0	FALSE	4.6650839	23.879358	PhoPho	TRUE	FALSE	FALSE	0	0.065612078	0.072802447	0	0	0	0.065612078	0.065612078	0.13122416	0	0.13122416	0	0	0.12942657	0.065612078	0.13374078	0	0.065612078	0	0.07352148	0	0
206	P14902	142	P	L	fi_2012_11	medium	2.24	TRUE	FALSE	FALSE	1.25	FALSE	FALSE	TRUE	FALSE	FALSE	0	0	0	0	FALSE	8.5079031	32.77467	PhoPho	FALSE	FALSE	TRUE	0	0	0.33333334	0	0	0	0	0	0	0	0.16666667	0.33333334	0	0	0	0	0.16666667	0	0	0	0	0
207	P14902	152	F	L	fi_2012_11	low	1.84	TRUE	FALSE	FALSE	0.625	TRUE	FALSE	FALSE	FALSE	FALSE	0	0	0	0	FALSE	11.881218	26.913353	PhoPho	TRUE	FALSE	FALSE	0.071428575	0	0.071428575	0	0.071428575	0	0	0	0	0	0.21428572	0.071428575	0.071428575	0.14285715	0	0.14285715	0	0	0	0.14285715	0	0
208	P14902	77	R	H	fi_2012_11	medium	2.8	FALSE	FALSE	TRUE	0.34534633	TRUE	FALSE	FALSE	FALSE	FALSE	0	0	0	0	FALSE	16.418566	26.771725	PhiPhi	TRUE	FALSE	FALSE	0.2	0.06666667	0	0.06666667	0	0	0.06666667	0	0.06666667	0	0.33333334	0.06666667	0	0	0.06666667	0.06666667	0	0	0	0	0	0
209	Q8N1Q1	178	T	A	fi_2012_11	low	1.18	TRUE	FALSE	FALSE	0.47619048	FALSE	TRUE	TRUE	FALSE	FALSE	0	0	0	0	FALSE	11.451711	29.458483	PhiPho	FALSE	TRUE	TRUE	0.11093502	0.11093502	0.11093502	0	0	0	0	0	0	0	0	0.20126782	0	0.22187005	0.11093502	0.13312203	0	0	0	0	0	0
210	Q13569	199	G	S	fi_2012_11	low	0.83	TRUE	FALSE	FALSE	0.47619048	FALSE	TRUE	TRUE	FALSE	FALSE	0	0	0	0	FALSE	5.7013144	22.387465	PhoPhi	FALSE	TRUE	TRUE	0	0.046315789	0.06526316	0.14526317	0	0	0	0.046315789	0	0	0.082105264	0.14526317	0	0	0.16210526	0.14526317	0.16210526	0	0	0	0	0
211	Q4KMG0	875	S	G	fi_2012_11	neutral	0.25	TRUE	FALSE	TRUE	0.47619048	FALSE	FALSE	TRUE	FALSE	FALSE	0	0	0	0	FALSE	6.902143	20.281101	PhiPho	FALSE	FALSE	TRUE	0	0.098039217	0.2254902	0.4509804	0	0	0	0	0	0	0	0	0	0	0	0	0	0	0.2254902	0	0	0
212	P05164	173	Y	C	fi_2012_11	high	4.065	TRUE	FALSE	FALSE	0.78178209	FALSE	TRUE	TRUE	FALSE	FALSE	2	0.098522164	0	0	TRUE	0	33.489765	PhiPhi	FALSE	FALSE	TRUE	0	0.25	0	0.25	0	0	0	0	0	0	0	0.25	0	0	0	0	0.25	0	0	0	0	0.32934132
213	P05164	717	I	V	fi_2012_11	neutral	-0.19	TRUE	FALSE	FALSE	0.23623738	TRUE	TRUE	TRUE	FALSE	FALSE	1	0.030601094	0	0	TRUE	0	32.00211	PhoPho	TRUE	TRUE	FALSE	0	0	0.18181819	0	0	0	0	0	0	0.090909094	0.090909094	0.090909094	0.18181819	0.090909094	0.090909094	0.18181819	0	0	0	0	0	0
214	Q16654	109	D	G	fi_2012_11	medium	3.29	TRUE	FALSE	FALSE	1.4285715	FALSE	TRUE	TRUE	FALSE	FALSE	0	0	0	0	FALSE	5.9807453	41.12508	PhiPho	FALSE	TRUE	TRUE	0.125	0	0	0.125	0	0	0.125	0	0	0	0.125	0.25	0	0	0.125	0.125	0	0	0	0	0	0
215	Q16654	334	L	F	fi_2012_11	high	5.02	FALSE	FALSE	TRUE	0.625	TRUE	TRUE	FALSE	FALSE	FALSE	2	0.1	0	0	TRUE	6.3415704	25.747356	PhoPho	TRUE	FALSE	FALSE	0	0.078585461	0.078585461	0	0	0.010478062	0	0.078585461	0	0.078585461	0.35559922	0	0	0.078585461	0.078585461	0.078585461	0	0	0.078585461	0	0	0
216	P11474	388	L	F	fi_2012_11	medium	3.305	FALSE	FALSE	TRUE	0.625	TRUE	FALSE	FALSE	FALSE	FALSE	0	0	0	0	FALSE	7.9617314	21.909641	PhoPho	TRUE	FALSE	FALSE	0.15070644	0.07535322	0	0	0	0.07535322	0.07535322	0.020408163	0	0	0.30141288	0	0	0	0.07535322	0	0.15070644	0	0	0.07535322	0	0
217	P11474	389	R	C	fi_2012_11	high	3.79	FALSE	FALSE	TRUE	1.3273269	FALSE	TRUE	TRUE	FALSE	FALSE	1	0.125	0	0	TRUE	8.6903563	23.113031	PhiPhi	FALSE	FALSE	TRUE	0.080267556	0	0.080267556	0.080267556	0	0.080267556	0.080267556	0.080267556	0	0	0.24080268	0	0	0	0.080267556	0.080267556	0.080267556	0	0	0.036789298	0	0
218	Q8NHL6	142	I	T	fi_2012_11	neutral	-2.215	FALSE	TRUE	FALSE	0.78178209	FALSE	TRUE	TRUE	FALSE	FALSE	0	0	0	0	FALSE	5.2613893	33.0117	PhoPhi	FALSE	TRUE	TRUE	0.094391242	0	0.094391242	0	0	0	0.18878248	0	0	0.094391242	0.094391242	0	0	0.094391242	0.032831736	0.18878248	0	0	0	0.11764706	0	0
219	Q8NHL6	93	A	T	fi_2012_11	low	1.495	TRUE	FALSE	FALSE	0.47619048	TRUE	FALSE	TRUE	FALSE	FALSE	0	0	0	0	FALSE	8.287715	25.907413	PhoPhi	TRUE	TRUE	FALSE	0	0.15883669	0	0	0	0.15883669	0	0.079418346	0.079418346	0	0.079418346	0	0	0	0	0	0.079418346	0.079418346	0.15883669	0.12639821	0	0
220	Q8NHL6	103	D	H	fi_2012_11	neutral	-1.195	TRUE	FALSE	FALSE	0.78178209	FALSE	TRUE	TRUE	FALSE	FALSE	2	0.2	1	0.079999998	TRUE	2.8409791	33.002773	PhiPhi	FALSE	FALSE	TRUE	0.1724138	0.1724138	0	0	0	0	0	0.34482759	0	0	0	0	0	0	0	0.1724138	0.13793103	0	0	0	0	0.375
221	Q92619	139	R	H	fi_2012_11	low	0.895	TRUE	FALSE	FALSE	0.34534633	FALSE	TRUE	TRUE	FALSE	FALSE	1	0.5	0	0	TRUE	4.5828319	9.7604628	PhiPhi	FALSE	FALSE	TRUE	0	0	0	0.40000001	0	0	0	0	0	0	0.40000001	0	0	0	0	0	0	0	0	0.2	0	0
222	P04278	179	A	P	fi_2012_11	neutral	-0.08	FALSE	FALSE	TRUE	0.78178209	FALSE	FALSE	TRUE	FALSE	FALSE	0	0	0	0	FALSE	4.2637277	23.04867	PhoPho	FALSE	TRUE	FALSE	0	0	0.11111111	0	0	0	0	0	0	0	0.33333334	0	0	0.11111111	0.33333334	0.11111111	0	0	0	0	0	0
223	P04278	185	P	L	fi_2012_11	medium	2.995	TRUE	FALSE	FALSE	1.25	FALSE	FALSE	TRUE	FALSE	FALSE	0	0	0	0	FALSE	6.6396408	23.763647	PhoPho	FALSE	FALSE	TRUE	0.11581921	0.23163842	0	0	0	0.010593221	0.062853105	0	0	0	0.34745762	0	0	0	0	0.11581921	0	0	0	0.11581921	0	0
224	P17693	134	L	I	fi_2012_11	medium	3.03	TRUE	TRUE	FALSE	0	FALSE	TRUE	TRUE	FALSE	FALSE	0	0	0	0	FALSE	7.9639716	33.628925	PhoPho	FALSE	FALSE	TRUE	0	0.23999999	0	0.13333334	0	0.050256409	0	0.23999999	0	0	0.23999999	0	0	0	0	0.09641026	0	0	0	0	0	0
225	P17693	219	F	S	fi_2012_11	neutral	-2.835	TRUE	FALSE	FALSE	1.3273269	FALSE	TRUE	TRUE	FALSE	FALSE	0	0	0	0	FALSE	3.583905	46.596848	PhoPhi	FALSE	FALSE	TRUE	0.026871402	0	0	0.14971209	0	0.14971209	0	0	0	0	0	0	0	0	0.21113244	0.10172745	0	0	0.14971209	0.21113244	0	0
226	P17693	252	V	M	fi_2012_11	neutral	0.14	TRUE	TRUE	FALSE	0.49082494	FALSE	TRUE	TRUE	FALSE	FALSE	0	0	0	0	FALSE	11.210772	34.758907	PhoPho	FALSE	TRUE	FALSE	0.19278169	0	0	0.10299296	0	0.10299296	0.20598592	0	0	0	0.10299296	0	0	0	0	0	0.10299296	0.086267605	0	0.10299296	0	0
227	P18054	189	R	H	fi_2012_11	low	0.945	FALSE	FALSE	TRUE	0.34534633	FALSE	FALSE	TRUE	FALSE	FALSE	0	0	0	0	FALSE	12.894363	33.215767	PhiPhi	FALSE	FALSE	TRUE	0.10596026	0	0	0	0	0.10596026	0	0	0	0	0.25827813	0.10596026	0.10596026	0	0	0	0.10596026	0	0.10596026	0.10596026	0	0
228	P18054	261	Q	R	fi_2012_11	low	1.64	FALSE	FALSE	TRUE	0.49082494	FALSE	TRUE	TRUE	FALSE	FALSE	1	0.0625	0	0	TRUE	15.447761	38.658218	PhiPhi	FALSE	FALSE	TRUE	0.095808387	0	0	0	0	0.28742516	0.095808387	0	0	0	0.32934132	0.095808387	0.095808387	0	0	0	0	0	0	0	0.2	0
229	P18054	322	N	S	fi_2012_11	neutral	-0.06	TRUE	TRUE	FALSE	0.23623738	FALSE	TRUE	TRUE	FALSE	FALSE	0	0	0	0	FALSE	12.488824	36.815147	PhiPhi	FALSE	FALSE	TRUE	0	0	0	0	0	0	0	0	0	0	0	0	0	0	0.66666669	0.33333334	0	0	0	0	0	0
230	Q02127	153	L	I	fi_2012_11	neutral	0.415	FALSE	FALSE	TRUE	0	TRUE	FALSE	FALSE	FALSE	FALSE	0	0	0	0	FALSE	11.159177	26.95752	PhoPho	TRUE	FALSE	FALSE	0	0	0	0.0058004642	0	0.12451663	0	0.12451663	0.12451663	0	0.12451663	0.060324825	0	0	0.062258314	0.062258314	0.062258314	0	0	0.24903326	0	0
231	Q02127	328	P	L	fi_2012_11	medium	2.865	TRUE	FALSE	FALSE	1.25	FALSE	FALSE	TRUE	FALSE	FALSE	0	0	0	0	FALSE	10.387135	25.711521	PhoPho	FALSE	TRUE	FALSE	0	0.095861867	0	0.095861867	0	0	0	0.095861867	0	0.19172373	0.23310509	0	0	0	0	0.095861867	0	0	0	0.19172373	0	0
232	Q02127	341	A	V	fi_2012_11	medium	2.63	FALSE	FALSE	TRUE	0.47619048	TRUE	FALSE	FALSE	FALSE	FALSE	0	0	0	0	FALSE	6.6467023	24.102146	PhoPho	TRUE	FALSE	FALSE	0	0.0033531082	0	0.083053909	0	0.083053909	0.083053909	0.083053909	0	0.083053909	0.16610782	0.083053909	0	0	0	0.083053909	0	0	0	0.24916172	0	0
233	Q9BUD6	38	R	G	fi_2012_11	low	1.67	TRUE	FALSE	FALSE	1.4285715	FALSE	FALSE	TRUE	FALSE	FALSE	0	0	0	0	FALSE	9.8126402	29.307287	PhiPho	FALSE	FALSE	TRUE	0.40000001	0	0	0.2	0	0	0	0	0	0	0	0	0	0	0.2	0.2	0	0	0	0	0	0
234	Q9BUD6	242	V	L	fi_2012_11	medium	2.015	FALSE	TRUE	FALSE	0.23623738	FALSE	FALSE	TRUE	FALSE	FALSE	0	0	0	0	FALSE	15.008473	24.971083	PhoPho	FALSE	FALSE	TRUE	0	0.11111111	0	0	0	0.11111111	0.11111111	0	0	0	0.22222222	0.11111111	0	0	0	0.11111111	0.11111111	0	0.11111111	0	0	0
235	Q7Z4W1	218	A	T	fi_2012_11	medium	2.03	TRUE	FALSE	TRUE	0.47619048	TRUE	TRUE	TRUE	FALSE	FALSE	0	0	0	0	FALSE	4.4998608	23.158442	PhoPhi	TRUE	TRUE	FALSE	0	0	0.083675146	0	0	0.028712058	0	0	0.083675146	0.083675146	0.3018868	0	0	0.083675146	0	0	0	0	0	0.33470058	0	0.30769232
236	P53602	278	N	H	fi_2012_11	medium	3.27	TRUE	FALSE	FALSE	1	FALSE	FALSE	TRUE	FALSE	FALSE	0	0	0	0	FALSE	12.515909	28.322891	PhiPhi	FALSE	TRUE	FALSE	0.18181819	0	0	0	0	0	0	0	0	0.090909094	0.090909094	0.090909094	0	0	0.090909094	0.18181819	0	0.090909094	0.090909094	0.090909094	0	0
237	P53602	382	L	Q	fi_2012_11	medium	2.765	TRUE	FALSE	FALSE	1.1666666	FALSE	FALSE	TRUE	FALSE	FALSE	0	0	0	0	FALSE	12.491959	35.844673	PhoPhi	FALSE	TRUE	TRUE	0.11111111	0	0	0.22222222	0.11111111	0	0.11111111	0	0	0.11111111	0	0	0	0	0	0	0.33333334	0	0	0	0	0
238	P53602	383	D	H	fi_2012_11	low	1.04	TRUE	FALSE	FALSE	0.78178209	FALSE	FALSE	TRUE	FALSE	FALSE	0	0	0	0	FALSE	31.172298	40.977558	PhiPhi	FALSE	FALSE	TRUE	0	0	0	0.25	0	0	0	0	0	0.25	0.25	0	0	0	0.25	0	0	0	0	0	0	0
239	P15559	139	R	W	fi_2012_11	low	1.63	TRUE	FALSE	TRUE	0.95238096	FALSE	TRUE	TRUE	FALSE	FALSE	3	0.037288137	3	0.033898305	TRUE	5.081378	30.468786	PhiPho	FALSE	FALSE	TRUE	0	0	0	0.090407602	0.090407602	0	0.090407602	0.1808152	0	0	0	0.1808152	0	0.1808152	0.090407602	0.090407602	0	0	0.0055163959	0	0.17073171	0.17073171
240	P15559	187	P	S	fi_2012_11	medium	2.085	TRUE	FALSE	FALSE	0.78178209	TRUE	FALSE	FALSE	FALSE	FALSE	0	0	0	0	FALSE	10.291365	26.69462	PhoPhi	TRUE	FALSE	FALSE	0	0.081879377	0	0	0	0.081879377	0.24563813	0	0	0.097815633	0.40939689	0.0035719192	0	0	0	0	0	0	0	0.079818659	0	0
241	P07550	164	T	I	fi_2012_11	neutral	-1.59	TRUE	FALSE	TRUE	0.78178209	FALSE	FALSE	TRUE	FALSE	FALSE	0	0	0	0	FALSE	11.261073	38.797367	PhiPho	FALSE	TRUE	TRUE	0	0	0	0	0	0.048406139	0	0.088547818	0	0.046044864	0.097992919	0	0	0.0661157	0.0661157	0.26328218	0.088547818	0	0.025974026	0.20897284	0	0
242	P07550	220	S	C	fi_2012_11	low	1.025	FALSE	FALSE	TRUE	0.78178209	FALSE	FALSE	TRUE	FALSE	FALSE	0	0	0	0	FALSE	4.5344543	30.733074	PhiPhi	FALSE	FALSE	TRUE	0	0.11011904	0	0	0	0.019345239	0.11011904	0	0	0	0	0	0.099702381	0.22023809	0	0	0	0	0.11011904	0.33035713	0	0
243	P32455	213	S	N	fi_2012_11	neutral	0.185	TRUE	FALSE	FALSE	0.23623738	FALSE	FALSE	TRUE	FALSE	FALSE	0	0	0	0	FALSE	3.9510903	44.63715	PhiPhi	FALSE	FALSE	TRUE	0	0	0	0.15647227	0	0.15647227	0.15647227	0.15647227	0	0	0	0.15647227	0	0	0	0	0.21763869	0	0	0	0	0
244	P32455	78	I	V	fi_2012_11	medium	2.775	FALSE	TRUE	FALSE	0.23623738	TRUE	FALSE	FALSE	FALSE	FALSE	0	0	0	0	FALSE	10.021952	30.8922	PhoPho	TRUE	FALSE	FALSE	0.068304375	0	0	0.068304375	0.068304375	0.022168964	0	0.068304375	0	0.13660875	0.22648293	0.068304375	0.13660875	0	0	0	0.068304375	0.068304375	0	0	0	0
245	P16471	155	T	I	fi_2012_11	low	1.32	TRUE	FALSE	FALSE	0.78178209	FALSE	TRUE	TRUE	FALSE	FALSE	2	0.039999999	0	0	TRUE	11.846592	24.658129	PhiPho	FALSE	FALSE	TRUE	0	0	0	0.057692308	0	0	0	0	0	0.1923077	0.36538461	0	0	0	0.38461539	0	0	0	0	0	0	0
246	P16471	170	I	L	fi_2012_11	neutral	-0.095	FALSE	TRUE	FALSE	0	TRUE	FALSE	FALSE	FALSE	FALSE	0	0	0	0	FALSE	10.900792	27.180176	PhoPho	TRUE	FALSE	FALSE	0.056497175	0.0690521	0	0	0	0.12554927	0.062774636	0	0.062774636	0.17576899	0.0690521	0	0	0.064657882	0	0	0	0.12554927	0.062774636	0.12554927	0	0
247	P16471	100	I	V	fi_2012_11	low	0.98	FALSE	TRUE	FALSE	0.23623738	TRUE	TRUE	TRUE	FALSE	FALSE	0	0	0	0	FALSE	9.010726	28.864626	PhoPho	TRUE	TRUE	FALSE	0	0.084040746	0	0	0	0.15959252	0	0	0.084040746	0	0.084040746	0	0.16808149	0	0	0	0.16808149	0	0.25212225	0	0	0
248	P12318	167	H	R	fi_2012_11	low	1.355	TRUE	FALSE	FALSE	0.34534633	FALSE	TRUE	TRUE	FALSE	FALSE	1	0.014285714	0	0	TRUE	10.465283	33.094021	PhiPhi	FALSE	FALSE	TRUE	0	0	0	0.13513513	0	0	0	0	0	0	0.1891892	0.13513513	0	0.13513513	0	0.13513513	0	0	0	0.27027026	0	0
249	P12318	63	Q	R	fi_2012_11	low	1.525	TRUE	TRUE	FALSE	0.49082494	FALSE	TRUE	TRUE	FALSE	FALSE	1	0.01369863	0	0	TRUE	7.7885938	27.833824	PhiPhi	FALSE	FALSE	TRUE	0.1997264	0	0	0	0.16552667	0	0.01504788	0.099863201	0	0	0.084815323	0.14911081	0	0	0.01504788	0	0.17099863	0	0	0.099863201	0.2	0
250	Q13093	191	K	N	fi_2012_11	low	1.31	TRUE	FALSE	FALSE	0.78178209	FALSE	TRUE	TRUE	FALSE	FALSE	2	0.022364218	0	0	TRUE	3.3346722	35.834381	PhiPhi	FALSE	FALSE	TRUE	0.13279593	0	0	0.20322444	0	0	0.13279593	0	0.13279593	0	0	0	0	0.13279593	0	0.13279593	0	0	0.13279593	0	0	0
251	Q13093	198	I	T	fi_2012_11	low	1.155	TRUE	FALSE	TRUE	0.78178209	FALSE	TRUE	TRUE	FALSE	FALSE	1	0.019169329	0	0	TRUE	5.4983482	38.30027	PhoPhi	FALSE	FALSE	TRUE	0.33333334	0	0	0.16666667	0	0.16666667	0	0.16666667	0	0	0	0	0	0	0	0.16666667	0	0	0	0	0	0.33333334
252	Q13093	279	V	F	fi_2012_11	medium	2.6	FALSE	FALSE	TRUE	0.78178209	TRUE	FALSE	FALSE	FALSE	FALSE	0	0	0	0	FALSE	10.602964	25.232471	PhoPho	TRUE	FALSE	FALSE	0.12668251	0	0	0	0	0	0.063341253	0.25336501	0	0.19002375	0.12668251	0	0	0	0	0.049881235	0.12668251	0	0	0.063341253	0	0
253	Q13093	379	V	A	fi_2012_11	medium	2.015	FALSE	FALSE	TRUE	0.47619048	FALSE	TRUE	TRUE	FALSE	FALSE	0	0	0	0	FALSE	4.7598629	29.164093	PhoPho	FALSE	FALSE	TRUE	0.11111111	0	0.22222222	0.22222222	0	0	0	0	0	0.22222222	0.11111111	0	0	0	0	0.11111111	0	0	0	0	0	0
254	Q13093	389	L	S	fi_2012_11	medium	2.99	FALSE	FALSE	TRUE	1.3273269	TRUE	FALSE	FALSE	FALSE	FALSE	0	0	0	0	FALSE	7.9817119	26.918999	PhoPhi	TRUE	FALSE	FALSE	0.12792325	0	0.063961625	0.063961625	0	0	0.063961625	0	0.063961625	0	0.12792325	0.11593044	0	0.19188488	0	0.11653008	0	0.063961625	0	0	0	0
255	Q13093	92	R	H	fi_2012_11	neutral	-0.17	TRUE	FALSE	FALSE	0.34534633	FALSE	TRUE	TRUE	FALSE	FALSE	1	0.0064308681	4	0.012861736	TRUE	8.7999506	34.284355	PhiPhi	FALSE	TRUE	TRUE	0.061029118	0	0.31112882	0.32229757	0	0	0	0	0	0	0.12405265	0	0	0	0.0039888313	0.067012362	0	0.11049063	0	0	0	0
256	Q05086	816	P	T	fi_2012_11	high	4.76	TRUE	FALSE	FALSE	0.78178209	TRUE	TRUE	FALSE	FALSE	FALSE	0	0	0	0	FALSE	9.3183594	35.323158	PhoPhi	TRUE	FALSE	FALSE	0.088105723	0.088105723	0.088105723	0	0	0	0	0.23641704	0	0.088105723	0.17621145	0.071953014	0	0	0	0.074889868	0	0	0	0.088105723	0	0
257	Q5S007	1398	R	H	fi_2012_11	neutral	-0.46	FALSE	FALSE	TRUE	0.34534633	FALSE	TRUE	TRUE	FALSE	FALSE	0	0	0	0	FALSE	7.87572	28.028009	PhiPhi	FALSE	FALSE	TRUE	0.12064343	0	0.12064343	0	0	0.24128686	0	0.24128686	0	0	0	0	0	0.12064343	0	0.034852546	0	0	0.12064343	0	0.11111111	0
258	Q96IY4	169	A	T	fi_2012_11	neutral	-0.185	TRUE	FALSE	FALSE	0.47619048	FALSE	TRUE	TRUE	FALSE	FALSE	0	0	0	0	FALSE	16.290428	41.737751	PhoPhi	FALSE	FALSE	TRUE	0.21454546	0.14181818	0	0	0	0.21454546	0.21454546	0	0	0	0	0.21454546	0	0	0	0	0	0	0	0	0	0
259	O95684	78	V	F	fi_2012_11	neutral	0.405	FALSE	FALSE	TRUE	0.78178209	FALSE	TRUE	TRUE	FALSE	FALSE	0	0	0	0	FALSE	2.0370705	16.74342	PhoPho	FALSE	FALSE	TRUE	0.20942408	0	0	0	0	0.10471204	0	0	0	0	0.2670157	0	0	0.20942408	0	0.10471204	0	0	0	0.10471204	0	0
260	O95684	79	A	S	fi_2012_11	low	1.1	FALSE	FALSE	TRUE	0.47619048	TRUE	FALSE	FALSE	FALSE	FALSE	0	0	0	0	FALSE	4.788878	16.898466	PhoPhi	TRUE	FALSE	FALSE	0.083333336	0	0	0	0	0.083333336	0.083333336	0	0	0	0.33333334	0	0	0.25	0	0.083333336	0	0	0	0.083333336	0	0
261	P29466	319	K	R	fi_2012_11	low	0.9	TRUE	FALSE	TRUE	0	FALSE	TRUE	TRUE	FALSE	FALSE	3	0.31380752	2	0.041841004	TRUE	0	29.344589	PhiPhi	FALSE	FALSE	TRUE	0.4576613	0	0	0.024193548	0	0.024193548	0	0	0	0.24092741	0	0.24092741	0	0.012096774	0	0	0	0	0	0	0	0
262	P61626	88	T	N	fi_2012_11	medium	2.54	TRUE	FALSE	FALSE	0.23623738	TRUE	TRUE	TRUE	FALSE	FALSE	1	0.00064040988	0	0	TRUE	0	23.955826	PhiPhi	TRUE	TRUE	TRUE	0.086580798	0.16884083	0.00721048	0.13647622	0	0	0	0.17151035	0.000330251	0	0	0.085947819	0	0	0.085645087	0.16787758	0.083360851	0	0.0060546016	0.0001651255	0	0.15384616
263	Q07820	307	V	I	fi_2012_11	neutral	0.08	FALSE	FALSE	TRUE	0.23623738	FALSE	TRUE	TRUE	FALSE	FALSE	1	0.0044052862	0	0	TRUE	4.807106	24.87484	PhoPho	FALSE	FALSE	TRUE	0	0.20422852	0	0.10233918	0	0	0.10211426	0.10211426	0	0	0.20242915	0.18421052	0	0	0	0	0	0.10233918	0	0.00022492128	0	0
264	Q04609	281	R	H	fi_2012_11	neutral	0.345	TRUE	FALSE	FALSE	0.34534633	FALSE	TRUE	TRUE	FALSE	FALSE	0	0	0	0	FALSE	0	37.174911	PhiPhi	FALSE	FALSE	TRUE	0.1	0.1	0	0	0	0.1	0	0.1	0	0.1	0.1	0	0	0	0.2	0	0	0	0.1	0.1	0	0
265	Q04609	75	Y	H	fi_2012_11	neutral	0.165	TRUE	FALSE	TRUE	0.34534633	FALSE	TRUE	TRUE	FALSE	FALSE	1	0.024618993	0	0	TRUE	0	37.008823	PhiPhi	FALSE	FALSE	TRUE	0	0	0.097731441	0	0	0.02268561	0.097731441	0	0	0.097731441	0.097731441	0.19546288	0	0.19546288	0	0	0.097731441	0	0.097731441	0	0	0
266	Q86SR1	243	N	S	fi_2012_11	medium	2.125	TRUE	FALSE	FALSE	0.23623738	TRUE	FALSE	FALSE	FALSE	FALSE	0	0	0	0	FALSE	10.402328	29.500326	PhiPhi	TRUE	FALSE	FALSE	0.07399103	0.14798206	0.07399103	0.11210762	0	0.07399103	0	0	0	0.07399103	0.07399103	0	0	0	0.07399103	0	0	0.07399103	0.07399103	0.14798206	0	0
267	Q86SR1	453	V	M	fi_2012_11	medium	2.295	TRUE	FALSE	FALSE	0.49082494	FALSE	FALSE	TRUE	FALSE	FALSE	0	0	0	0	FALSE	12.466621	43.317497	PhoPho	FALSE	FALSE	TRUE	0	0.15346535	0	0	0	0.15346535	0.07920792	0	0	0	0	0	0	0	0.46039605	0	0	0	0.15346535	0	0	0
268	P11926	183	R	W	fi_2012_11	medium	1.995	FALSE	FALSE	TRUE	0.95238096	FALSE	TRUE	TRUE	FALSE	FALSE	3	0.084745765	4	0.11864407	TRUE	9.6256227	41.531582	PhiPho	FALSE	TRUE	TRUE	0.092043683	0	0	0	0	0.27613103	0	0	0	0	0.4602184	0.092043683	0.079563186	0	0	0	0	0	0	0	0	0.33333334
269	P11926	268	G	R	fi_2012_11	medium	2.46	TRUE	FALSE	FALSE	1.4285715	FALSE	FALSE	TRUE	FALSE	FALSE	0	0	0	0	FALSE	12.154826	39.230434	PhoPhi	FALSE	FALSE	TRUE	0	0.14285715	0	0.14285715	0	0	0	0	0	0	0	0	0	0	0.14285715	0.2857143	0	0	0.14285715	0.14285715	0	0
270	P41240	287	G	D	fi_2012_11	neutral	-0.685	TRUE	FALSE	FALSE	1.4285715	FALSE	FALSE	TRUE	FALSE	FALSE	0	0	0	0	FALSE	10.906844	30.617147	PhoPhi	FALSE	FALSE	TRUE	0	0.12738854	0	0.14012739	0.14012739	0	0	0.14012739	0	0	0.3121019	0	0	0	0	0	0	0	0	0.14012739	0	0
271	P35243	134	T	A	fi_2012_11	neutral	0.11	TRUE	FALSE	FALSE	0.47619048	FALSE	TRUE	TRUE	FALSE	FALSE	0	0	0	0	FALSE	10.490572	27.487658	PhiPho	FALSE	TRUE	FALSE	0	0	0	0.25	0	0.125	0	0	0	0.125	0	0	0	0	0.125	0	0.125	0	0	0.125	0	0
272	P35243	95	A	T	fi_2012_11	neutral	-1.01	TRUE	FALSE	FALSE	0.47619048	FALSE	FALSE	TRUE	FALSE	FALSE	0	0	0	0	FALSE	9.8154554	24.970339	PhoPhi	FALSE	FALSE	TRUE	0	0	0	0	0	0	0.125	0.125	0.125	0	0	0.125	0	0	0	0	0.375	0	0	0	0	0
273	P29460	215	V	I	fi_2012_11	neutral	0.57	TRUE	TRUE	FALSE	0.23623738	TRUE	TRUE	TRUE	FALSE	FALSE	0	0	0	0	FALSE	10.389319	32.726315	PhoPho	TRUE	TRUE	FALSE	0.078296706	0	0	0.15659341	0	0.035714287	0	0	0.078296706	0.078296706	0.2348901	0.15659341	0	0.024725275	0	0	0.078296706	0	0.078296706	0	0	0
274	P29460	298	V	F	fi_2012_11	medium	2.42	TRUE	TRUE	FALSE	0.78178209	TRUE	TRUE	TRUE	FALSE	FALSE	0	0	0	0	FALSE	6.2483912	45.75034	PhoPho	TRUE	TRUE	TRUE	0.090255588	0.055910543	0	0.011980831	0.090255588	0.03514377	0.090255588	0	0	0.16932908	0.0071884985	0	0	0	0	0	0.090255588	0	0	0.35942492	0	0
275	Q9NPF7	58	E	Q	fi_2012_11	low	1.1	TRUE	FALSE	FALSE	0.49082494	FALSE	TRUE	TRUE	FALSE	FALSE	0	0	0	0	FALSE	18.417587	28.795885	PhiPhi	FALSE	FALSE	TRUE	0	0.33333334	0	0	0	0.33333334	0	0	0	0	0.33333334	0	0	0	0	0	0	0	0	0	0	0
276	Q9NWT6	41	P	A	fi_2012_11	low	1.04	FALSE	TRUE	FALSE	0.78178209	FALSE	TRUE	TRUE	FALSE	FALSE	0	0	0	0	FALSE	0	26.9918	PhoPho	FALSE	FALSE	TRUE	0.0053349142	0.11825726	0	0	0	0.11825726	0	0.11914641	0	0.11825726	0	0	0	0	0.11825726	0.11796088	0.1212211	0	0.10462359	0.058684055	0	0
277	P09919	157	L	M	fi_2012_11	medium	2.34	TRUE	FALSE	FALSE	0.33333334	FALSE	FALSE	TRUE	FALSE	FALSE	0	0	0	0	FALSE	8.7657089	31.659018	PhoPho	FALSE	TRUE	TRUE	0	0	0	0	0	0.22222222	0.16049382	0.11111111	0	0	0.14814815	0	0.22222222	0	0.061728396	0.074074075	0	0	0	0	0	0
278	Q99062	231	M	T	fi_2012_11	neutral	-0.205	FALSE	TRUE	FALSE	0.49082494	FALSE	FALSE	TRUE	FALSE	FALSE	0	0	0	0	FALSE	15.881851	48.406227	PhoPhi	FALSE	FALSE	TRUE	0	0.1	0	0	0	0.1	0	0	0	0	0.1	0	0	0	0.30000001	0.2	0	0.2	0	0	0	0
279	P00797	217	G	R	fi_2012_11	medium	2.325	TRUE	FALSE	FALSE	1.4285715	FALSE	TRUE	TRUE	FALSE	FALSE	0	0	0	0	FALSE	0	36.491329	PhoPhi	FALSE	TRUE	TRUE	0	0	0.0066573606	0	0	0	0.13787179	0.078814559	0	0.27391818	0.17631269	0.0032213035	0	0	0	0.13787179	0.047460537	0	0	0.13787179	0	0
280	P00797	319	F	V	fi_2012_11	neutral	0	TRUE	FALSE	FALSE	0.78178209	FALSE	TRUE	TRUE	FALSE	FALSE	0	0	0	0	FALSE	0	26.956165	PhoPho	FALSE	FALSE	TRUE	0.001548467	0.19773924	0	0.19773924	0	0	0	0	0.11117993	0	0.19773924	0.090895012	0	0	0	0	0.0013936203	0	0.19773924	0.0013936203	0.011160715	0.0044642859
281	P55064	193	A	V	fi_2012_11	high	3.975	FALSE	FALSE	TRUE	0.47619048	TRUE	FALSE	FALSE	FALSE	FALSE	0	0	0	0	FALSE	5.8794937	25.972652	PhoPho	TRUE	FALSE	FALSE	0	0.083333336	0.083333336	0	0	0	0	0.083333336	0.083333336	0	0	0	0.083333336	0.16666667	0.083333336	0.083333336	0	0	0	0.25	0	0
282	P55064	212	V	M	fi_2012_11	medium	2.33	FALSE	FALSE	TRUE	0.49082494	FALSE	FALSE	TRUE	FALSE	FALSE	0	0	0	0	FALSE	13.733571	26.388655	PhoPho	FALSE	TRUE	TRUE	0.15555556	0	0	0	0	0	0	0.17777778	0	0.088888891	0.17777778	0	0.044444446	0	0.088888891	0	0	0.088888891	0	0.17777778	0	0
283	Q6PL18	1047	K	E	fi_2012_11	neutral	0.54	FALSE	FALSE	TRUE	0.47619048	FALSE	FALSE	TRUE	FALSE	FALSE	0	0	0	0	FALSE	14.659045	24.141533	PhiPhi	FALSE	FALSE	TRUE	0	0.125	0	0.125	0	0.25	0	0	0	0	0.125	0	0	0	0	0	0.125	0	0.125	0.125	0	0
284	O75626	203	D	E	fi_2012_11	neutral	-0.52	FALSE	FALSE	TRUE	0	FALSE	FALSE	TRUE	FALSE	FALSE	0	0	0	0	FALSE	10.878191	25.232313	PhiPhi	FALSE	TRUE	FALSE	0.11965812	0.23931624	0	0	0.11965812	0.23931624	0	0	0	0	0	0	0	0.11965812	0	0	0.11965812	0.042735044	0	0	0	0
285	P21802	186	M	T	fi_2012_11	neutral	-1.145	TRUE	FALSE	FALSE	0.49082494	FALSE	FALSE	TRUE	FALSE	FALSE	0	0	0	0	FALSE	9.9598131	40.386036	PhoPhi	FALSE	FALSE	TRUE	0.057245798	0	0.22658126	0	0	0.10608487	0	0.16973579	0	0	0	0	0	0	0.22017615	0	0.11008807	0.11008807	0	0	0	0
286	P22680	233	N	S	fi_2012_11	neutral	-0.725	FALSE	FALSE	TRUE	0.23623738	FALSE	TRUE	TRUE	FALSE	FALSE	0	0	0	0	FALSE	8.7331381	35.850361	PhiPhi	FALSE	FALSE	TRUE	0.20677966	0.20677966	0	0	0	0.10338983	0	0	0.10338983	0	0.079661019	0.10338983	0	0.093220338	0	0	0.10338983	0	0	0	0	0
287	P22680	377	G	S	fi_2012_11	medium	2.265	TRUE	TRUE	FALSE	0.47619048	FALSE	TRUE	TRUE	FALSE	FALSE	1	0.033333335	0	0	TRUE	4.9451871	37.536026	PhoPhi	FALSE	TRUE	TRUE	0	0	0	0.14285715	0	0.14285715	0	0	0.14285715	0	0.2857143	0	0	0	0	0.14285715	0	0	0.14285715	0	0	0
288	Q08AH3	513	S	L	fi_2012_11	low	1.62	FALSE	FALSE	TRUE	1.3273269	FALSE	TRUE	TRUE	FALSE	FALSE	3	0.037037037	0	0	TRUE	6.1540556	42.974998	PhiPho	FALSE	FALSE	TRUE	0.17589577	0	0	0	0	0	0.17589577	0	0	0	0.35179153	0	0	0.17589577	0	0.12052117	0	0	0	0	0	0
289	Q9Y613	208	Y	C	fi_2012_11	medium	2.285	FALSE	FALSE	TRUE	0.78178209	TRUE	FALSE	FALSE	FALSE	FALSE	0	0	0	0	FALSE	10.866414	31.402346	PhiPhi	TRUE	FALSE	FALSE	0.15789473	0	0.052631579	0	0.052631579	0	0.052631579	0	0	0.052631579	0.21052632	0	0	0.052631579	0.10526316	0	0.052631579	0.10526316	0	0.10526316	0	0
290	Q13564	101	S	F	fi_2012_11	medium	2.415	FALSE	TRUE	FALSE	1.3273269	FALSE	TRUE	TRUE	FALSE	FALSE	1	0.0040000002	0	0	TRUE	11.86303	42.536617	PhiPho	FALSE	FALSE	TRUE	0	0	0	0.11961722	0	0	0.11961722	0.23923445	0.010526316	0.032535885	0	0	0	0.11961722	0	0.23923445	0	0	0	0.11961722	0	0
291	Q13564	309	R	H	fi_2012_11	low	1.1	FALSE	FALSE	TRUE	0.34534633	FALSE	FALSE	TRUE	FALSE	FALSE	0	0	0	0	FALSE	7.3768239	39.90699	PhiPhi	FALSE	TRUE	FALSE	0.14491917	0	0.055138569	0	0.072459586	0.072459586	0	0	0	0.21737875	0.21737875	0.072459586	0	0.075346418	0	0	0	0.072459586	0	0	0	0
292	Q13564	450	V	I	fi_2012_11	low	1.175	FALSE	FALSE	TRUE	0.23623738	TRUE	TRUE	TRUE	FALSE	FALSE	0	0	0	0	FALSE	7.2976432	50.234428	PhoPho	TRUE	TRUE	TRUE	0	0.052255638	0.090225562	0.094736844	0.094736844	0.18947369	0.094736844	0.090225562	0.018045112	0.094736844	0	0	0	0	0	0.086090222	0	0	0.094736844	0	0	1
293	Q13564	73	N	I	fi_2012_11	high	3.51	TRUE	FALSE	FALSE	1.25	TRUE	TRUE	FALSE	FALSE	FALSE	0	0	0	0	FALSE	11.52058	42.551018	PhiPho	TRUE	FALSE	FALSE	0.24838082	0	0.081606217	0.081606217	0	0.017163213	0	0.081606217	0.081606217	0	0.081606217	0	0	0.16321243	0	0	0.16321243	0	0	0	0	0
294	Q8TBC4	446	V	G	fi_2012_11	medium	2.83	TRUE	TRUE	FALSE	0.47619048	TRUE	TRUE	TRUE	FALSE	FALSE	0	0	0	0	FALSE	6.7364697	37.895992	PhoPho	TRUE	TRUE	TRUE	0.24074075	0	0	0.087359101	0	0	0.059178744	0	0	0.064814813	0.14533012	0	0.057568438	0.079710148	0.060386475	0	0.13566828	0	0	0.064814813	0	0
295	P35247	290	S	T	fi_2012_11	low	1.775	TRUE	FALSE	FALSE	0.47619048	TRUE	FALSE	FALSE	FALSE	FALSE	0	0	0	0	FALSE	9.2357874	23.033285	PhiPhi	TRUE	FALSE	FALSE	0.076841295	0.076841295	0	0	0	0.15368259	0.076841295	0	0	0	0.077904508	0.076841295	0.076841295	0.076841295	0.15368259	0.076841295	0	0	0.076841295	0	0	0
296	P35247	309	E	K	fi_2012_11	neutral	-1.31	TRUE	FALSE	FALSE	0.47619048	FALSE	FALSE	TRUE	FALSE	FALSE	0	0	0	0	FALSE	11.585387	26.914724	PhiPhi	FALSE	FALSE	TRUE	0.23242216	0.003800614	0.11621108	0	0	0	0	0	0	0.060809825	0.11621108	0.12001169	0	0	0	0	0.11621108	0	0	0.23432247	0	0
297	P11172	446	I	V	fi_2012_11	neutral	0.215	FALSE	TRUE	FALSE	0.23623738	TRUE	FALSE	FALSE	FALSE	FALSE	0	0	0	0	FALSE	10.619729	23.20731	PhoPho	TRUE	FALSE	FALSE	0	0	0.06187899	0.06187899	0.12375798	0	0	0	0.06187899	0.18563697	0.24590032	0	0.12375798	0	0	0.06187899	0.06187899	0	0	0.011551822	0	0
298	Q8N5Z0	243	V	I	fi_2012_11	neutral	0.62	TRUE	FALSE	FALSE	0.23623738	FALSE	TRUE	TRUE	FALSE	FALSE	0	0	0	0	FALSE	4.9512696	31.728642	PhoPho	FALSE	TRUE	FALSE	0	0.090000004	0.091250002	0	0	0	0.090000004	0.030999999	0	0	0.090000004	0.090000004	0	0.059	0.090000004	0.098750003	0.18000001	0	0.090000004	0	0	0
299	Q8N5Z0	327	S	G	fi_2012_11	neutral	-0.425	FALSE	FALSE	TRUE	0.47619048	FALSE	FALSE	TRUE	FALSE	FALSE	0	0	0	0	FALSE	5.7421842	32.806664	PhiPho	FALSE	TRUE	FALSE	0.034132581	0	0.10352609	0.20084627	0	0	0.10042313	0	0	0.10042313	0	0.10042313	0	0.20084627	0	0	0	0	0.10042313	0.058956277	0	0
300	Q9NQ88	217	L	F	fi_2012_11	low	1.25	TRUE	FALSE	FALSE	0.625	FALSE	FALSE	TRUE	FALSE	FALSE	0	0	0	0	FALSE	8.3637114	28.377016	PhoPho	FALSE	TRUE	FALSE	0.1	0.1	0	0	0.2	0	0	0	0	0	0.30000001	0	0	0	0.1	0.2	0	0	0	0	0	0
301	P09237	137	G	D	fi_2012_11	neutral	0.395	FALSE	FALSE	TRUE	1.4285715	FALSE	FALSE	TRUE	FALSE	FALSE	0	0	0	0	FALSE	12.806542	22.162031	PhoPhi	FALSE	TRUE	FALSE	0.0034883721	0.018604651	0.10465116	0	0	0.10465116	0	0	0.0034883721	0.10813954	0.21627907	0.10465116	0.10465116	0.10465116	0.022093024	0	0	0.10465116	0	0	0	0
302	P06737	321	R	H	fi_2012_11	neutral	0	TRUE	TRUE	FALSE	0.34534633	FALSE	TRUE	TRUE	FALSE	FALSE	4	0.15068494	9	0.26027396	TRUE	9.173193	50.91872	PhiPhi	FALSE	FALSE	TRUE	0.19301848	0	0	0	0	0	0	0.25667351	0	0	0	0	0	0	0	0.14989734	0.25051335	0	0	0.14989734	0	0
303	P48147	351	L	V	fi_2012_11	neutral	-0.525	FALSE	TRUE	FALSE	0.23623738	TRUE	FALSE	FALSE	FALSE	FALSE	0	0	0	0	FALSE	13.142239	35.9879	PhoPho	TRUE	FALSE	FALSE	0	0	0	0	0.07692308	0	0.07692308	0	0.07692308	0.07692308	0.23076923	0	0	0	0	0	0.07692308	0.07692308	0.07692308	0.23076923	0	0
304	P48147	706	V	I	fi_2012_11	neutral	-0.215	TRUE	FALSE	FALSE	0.23623738	FALSE	TRUE	TRUE	FALSE	FALSE	0	0	0	0	FALSE	3.9696431	36.874725	PhoPho	FALSE	TRUE	FALSE	0.11111111	0	0.11111111	0.11111111	0	0	0	0	0	0.22222222	0.11111111	0	0.11111111	0	0.11111111	0	0	0.11111111	0	0	0	0
305	O14732	148	R	Q	fi_2012_11	neutral	-0.025	TRUE	TRUE	FALSE	0.49082494	FALSE	TRUE	TRUE	FALSE	FALSE	0	0	0	0	FALSE	12.08557	28.780935	PhiPhi	FALSE	FALSE	TRUE	0.11336718	0.31133673	0	0	0	0.16243654	0	0.22673436	0	0	0	0	0	0.11336718	0	0	0	0.072758034	0	0	0.25	0.5
306	O14732	88	A	T	fi_2012_11	neutral	-0.085	TRUE	FALSE	FALSE	0.47619048	FALSE	TRUE	TRUE	FALSE	FALSE	1	0.021739131	0	0	TRUE	5.2074728	26.250917	PhoPhi	FALSE	FALSE	TRUE	0.071823202	0	0	0	0.25414366	0.022099448	0	0.071823202	0	0	0	0.25414366	0.12707183	0	0	0.071823202	0	0	0	0.12707183	0	0.052631579
307	P48740	295	R	K	fi_2012_11	neutral	0.14	FALSE	TRUE	FALSE	0	FALSE	FALSE	TRUE	FALSE	FALSE	0	0	0	0	FALSE	9.7244873	51.481792	PhiPhi	FALSE	FALSE	TRUE	0.20512821	0.1025641	0.1025641	0	0	0	0.07692308	0	0	0	0	0	0.1025641	0	0	0.1025641	0.1025641	0	0.1025641	0.1025641	0	0
308	P02786	142	G	S	fi_2012_11	neutral	-1.24	FALSE	FALSE	TRUE	0.47619048	FALSE	FALSE	TRUE	FALSE	FALSE	0	0	0	0	FALSE	12.301071	44.817333	PhoPhi	FALSE	FALSE	TRUE	0	0	0.010739103	0.12444725	0	0	0	0	0	0.12444725	0.22109918	0.12444725	0	0.12444725	0	0	0.2488945	0	0.021478206	0	0	0
309	P02786	212	L	V	fi_2012_11	medium	2.095	TRUE	TRUE	FALSE	0.23623738	FALSE	TRUE	TRUE	FALSE	FALSE	0	0	0	0	FALSE	5.9450951	47.76281	PhoPho	FALSE	TRUE	TRUE	0	0	0.11711711	0	0	0.11711711	0	0	0	0.14834835	0.030630631	0.039639641	0	0	0	0.084084086	0	0	0.11711711	0.34594595	0	0.047619049
310	P02786	420	G	S	fi_2012_11	neutral	-0.665	FALSE	FALSE	TRUE	0.47619048	TRUE	FALSE	FALSE	FALSE	FALSE	0	0	0	0	FALSE	9.153801	37.304337	PhoPhi	TRUE	FALSE	FALSE	0.22789116	0.075963721	0.029856388	0	0	0	0	0.15192744	0	0.075963721	0.1345427	0.075963721	0	0	0	0.075963721	0.075963721	0	0	0.075963721	0	0
311	P02786	677	R	H	fi_2012_11	medium	2.745	FALSE	FALSE	TRUE	0.34534633	TRUE	TRUE	TRUE	FALSE	FALSE	0	0	0	0	FALSE	7.6072116	35.942059	PhiPhi	TRUE	TRUE	FALSE	0.037062936	0.12097902	0.070279717	0.15874127	0	0	0	0.032517482	0	0	0.21083917	0.091958039	0.070279717	0	0	0.06678322	0	0	0	0.14055943	0	0
312	P27695	148	D	E	fi_2012_11	neutral	-0.02	TRUE	FALSE	FALSE	0	FALSE	TRUE	TRUE	FALSE	FALSE	1	0.0054644807	0	0	TRUE	4.2468748	28.26741	PhiPhi	FALSE	TRUE	TRUE	0.13452566	0	0	0.14230171	0	0.28460342	0.011664075	0.14230171	0.14230171	0.14230171	0	0	0	0	0	0	0	0	0	0	0	0
313	P27695	241	G	R	fi_2012_11	neutral	0.11	FALSE	FALSE	TRUE	1.4285715	FALSE	TRUE	TRUE	FALSE	FALSE	0	0	0	0	FALSE	3.150527	25.957037	PhoPhi	FALSE	TRUE	FALSE	0.028911564	0.10657597	0	0	0	0.11848073	0.21315193	0.10657597	0.10657597	0	0.21315193	0	0	0.10657597	0	0	0	0	0	0	0	0
314	P27695	51	Q	H	fi_2012_11	low	1.67	TRUE	FALSE	FALSE	0.66666669	FALSE	FALSE	TRUE	FALSE	FALSE	0	0	0	0	FALSE	8.8843098	31.395681	PhiPhi	FALSE	FALSE	TRUE	0	0	0	0.24746451	0.12373225	0	0	0	0	0	0	0.20960107	0	0	0.12373225	0.04800541	0.12373225	0	0.12373225	0	0	0
315	P00325	370	R	C	fi_2012_11	high	3.645	FALSE	TRUE	FALSE	1.3273269	TRUE	TRUE	FALSE	FALSE	FALSE	2	0.093137257	0	0	TRUE	8.6759329	27.519749	PhiPhi	TRUE	FALSE	FALSE	0	0.039811265	0	0	0.1011501	0.053081688	0	0.14921851	0.066941902	0.17340018	0.12267768	0	0	0	0	0.060159244	0.12031849	0	0	0.11324093	0	0
316	P00325	60	T	S	fi_2012_11	neutral	-0.265	TRUE	FALSE	FALSE	0.47619048	TRUE	FALSE	TRUE	FALSE	FALSE	0	0	0	0	FALSE	5.3851032	27.610228	PhiPhi	TRUE	TRUE	FALSE	0	0	0	0.011898859	0	0	0	0.029251363	0.081308872	0	0.27069905	0	0	0.10114031	0.20228061	0	0	0	0	0.30342093	0	0
317	Q9UM07	102	P	T	fi_2012_11	neutral	0.55	TRUE	TRUE	FALSE	0.78178209	FALSE	TRUE	TRUE	FALSE	FALSE	0	0	0	0	FALSE	9.6451445	79.855927	PhoPhi	FALSE	FALSE	TRUE	0	0	0	0	0	0	0	0	0	0	0	0.19086757	0	0	0.19086757	0	0.19086757	0	0.23652968	0.19086757	0	0
318	Q9UM07	112	G	A	fi_2012_11	low	1.35	FALSE	TRUE	FALSE	0	TRUE	FALSE	FALSE	FALSE	FALSE	0	0	0	0	FALSE	10.442738	57.605263	PhoPho	TRUE	FALSE	FALSE	0.15355664	0	0	0.022581859	0.078660145	0.078660145	0	0	0	0	0.15732029	0.078660145	0.078660145	0	0.078660145	0.078660145	0.10839292	0	0	0.08618743	0	0
319	Q9UM07	164	M	T	fi_2012_11	neutral	0.785	TRUE	FALSE	FALSE	0.49082494	FALSE	FALSE	TRUE	FALSE	FALSE	0	0	0	0	FALSE	8.1463985	39.584064	PhoPhi	FALSE	TRUE	FALSE	0.084817246	0.075445175	0.084817246	0.24601687	0.16963449	0.084817246	0	0	0	0	0	0	0.084817246	0	0	0.084817246	0	0	0.084817246	0	0	0
320	Q9UM07	260	D	N	fi_2012_11	low	0.895	TRUE	FALSE	FALSE	0.78178209	FALSE	TRUE	TRUE	FALSE	FALSE	0	0	0	0	FALSE	8.2802219	40.784134	PhiPhi	FALSE	FALSE	TRUE	0	0	0	0.20631787	0	0	0	0	0	0	0	0.17472853	0	0.20631787	0.20631787	0	0.20631787	0	0	0	0	0
321	Q9UM07	275	S	F	fi_2012_11	medium	2.25	TRUE	FALSE	FALSE	1.3273269	FALSE	TRUE	TRUE	FALSE	FALSE	1	0.043062203	0	0	TRUE	9.2870169	60.506756	PhiPho	FALSE	FALSE	TRUE	0	0	0.35849056	0.17924528	0	0	0	0	0.10377359	0	0.17924528	0	0	0	0	0	0.17924528	0	0	0	0	0
322	Q9UM07	293	V	A	fi_2012_11	medium	2.85	FALSE	TRUE	FALSE	0.47619048	TRUE	FALSE	FALSE	FALSE	FALSE	0	0	0	0	FALSE	10.696282	39.559151	PhoPho	TRUE	FALSE	FALSE	0.19917408	0.066391356	0	0	0	0	0	0.066391356	0	0.066391356	0.13691233	0	0	0.19917408	0.13278271	0	0	0.066391356	0	0.066391356	0	0
323	Q9UM07	79	T	M	fi_2012_11	low	1.04	TRUE	TRUE	FALSE	0.49082494	FALSE	FALSE	TRUE	FALSE	FALSE	0	0	0	0	FALSE	7.6426992	58.316624	PhiPho	FALSE	TRUE	TRUE	0	0	0	0.034642033	0	0	0	0.12066974	0	0	0.1495381	0.12066974	0.12066974	0	0	0	0.18879908	0	0	0.26501155	0	0
324	Q9UM07	8	R	H	fi_2012_11	neutral	-0.345	FALSE	TRUE	FALSE	0.34534633	FALSE	TRUE	TRUE	FALSE	FALSE	3	0.22966507	5	0.47846889	TRUE	8.5414419	62.180027	PhiPhi	FALSE	FALSE	TRUE	0	0	0	0.14074074	0	0	0	0	0	0.14074074	0.14747475	0	0	0	0	0.14882155	0.28148147	0	0	0.14074074	0	0.42592594
325	Q9UM07	82	V	A	fi_2012_11	neutral	-1.87	TRUE	FALSE	FALSE	0.47619048	FALSE	FALSE	TRUE	FALSE	FALSE	0	0	0	0	FALSE	6.3793397	58.100075	PhoPho	FALSE	FALSE	TRUE	0.30110702	0	0	0	0	0	0	0.081918821	0	0	0.15424354	0.15424354	0.15424354	0	0	0.15424354	0	0	0	0	0	0
326	Q9UBR2	196	L	P	fi_2012_11	low	1.69	FALSE	TRUE	FALSE	1.25	TRUE	TRUE	TRUE	FALSE	FALSE	0	0	0	0	FALSE	7.6219583	26.96603	PhoPho	TRUE	TRUE	FALSE	0	0.019323671	0	0	0.072463766	0.16425121	0	0.14492753	0.072463766	0.072463766	0	0.072463766	0.072463766	0.072463766	0	0.14492753	0.072463766	0	0.019323671	0	0	0
327	Q9UBR2	226	T	S	fi_2012_11	neutral	0.425	TRUE	FALSE	FALSE	0.47619048	FALSE	FALSE	TRUE	FALSE	FALSE	0	0	0	0	FALSE	20.621067	30.026625	PhiPhi	FALSE	FALSE	TRUE	0	0	0.16666667	0	0	0.16666667	0	0.5	0	0	0	0	0	0	0	0	0	0	0.16666667	0	0	0
328	Q9BYC5	153	L	V	fi_2012_11	medium	2.475	FALSE	FALSE	TRUE	0.23623738	FALSE	TRUE	TRUE	FALSE	FALSE	0	0	0	0	FALSE	12.869664	32.981239	PhoPho	FALSE	FALSE	TRUE	0.11111111	0	0	0.22222222	0	0.11111111	0	0.11111111	0.11111111	0	0.22222222	0	0	0.11111111	0	0	0	0	0	0	0	0
329	Q9BYC5	267	T	K	fi_2012_11	medium	1.935	TRUE	FALSE	FALSE	0.95238096	FALSE	TRUE	TRUE	FALSE	FALSE	1	0.16666667	0	0	TRUE	9.6301222	41.957348	PhiPhi	FALSE	FALSE	TRUE	0	0.125	0	0.125	0.25	0	0	0	0	0.125	0	0	0	0	0.125	0.125	0.125	0	0	0	0	0
330	Q9Y286	43	H	Y	fi_2012_11	low	1.67	FALSE	TRUE	FALSE	0.34534633	FALSE	TRUE	TRUE	FALSE	FALSE	1	0.008547009	0	0	TRUE	9.626379	23.853172	PhiPhi	FALSE	FALSE	TRUE	0	0.11561265	0	0	0.16501977	0	0	0	0	0.082015812	0.2312253	0	0	0	0	0.11561265	0.059288539	0	0	0.2312253	0	0
331	P40926	301	K	R	fi_2012_11	low	1.76	FALSE	TRUE	FALSE	0	FALSE	TRUE	TRUE	TRUE	FALSE	0	0	0	0	FALSE	5.7215261	29.259272	PhiPhi	FALSE	FALSE	TRUE	0	0	0.14285715	0	0	0.14285715	0	0	0	0.14285715	0.42857143	0	0	0	0.14285715	0	0	0	0	0	0	0
332	P00746	248	I	M	fi_2012_11	high	3.58	FALSE	FALSE	TRUE	0.33333334	TRUE	FALSE	FALSE	FALSE	FALSE	0	0	0	0	FALSE	6.4622655	25.34621	PhoPho	TRUE	FALSE	FALSE	0.18549679	0	0	0.076121792	0	0	0	0	0	0	0.27724358	0	0	0	0	0.076121792	0	0.15224358	0.076121792	0.15665065	0	0
333	P80188	124	T	M	fi_2012_11	low	0.895	TRUE	TRUE	FALSE	0.49082494	FALSE	TRUE	TRUE	FALSE	FALSE	0	0	0	0	FALSE	0	25.474358	PhiPho	FALSE	FALSE	TRUE	0	0	0.047771674	0	0	0	0.0061050062	0.14407815	0	0.1388889	0.14407815	0	0	0.013431014	0	0.23092185	0	0.0016788767	0.12896825	0.14407815	0	0
334	Q8N6P7	130	S	P	fi_2012_11	neutral	-1.1	FALSE	TRUE	FALSE	0.78178209	FALSE	TRUE	TRUE	FALSE	FALSE	0	0	0	0	FALSE	4.8441772	38.951233	PhiPho	FALSE	TRUE	FALSE	0	0	0	0	0.092748739	0	0.072512649	0	0	0.18549748	0.092748739	0.18549748	0	0	0	0.092748739	0.092748739	0	0	0.18549748	0	0.33333334
335	Q8N6P7	205	V	I	fi_2012_11	neutral	0	FALSE	TRUE	FALSE	0.23623738	TRUE	FALSE	FALSE	FALSE	FALSE	0	0	0	0	FALSE	11.40727	32.040169	PhoPho	TRUE	FALSE	FALSE	0.083333336	0	0	0.083333336	0.065476194	0.083333336	0	0	0	0.083333336	0.18452381	0.083333336	0	0.083333336	0.083333336	0	0.083333336	0.083333336	0	0	0	0
336	Q8N6P7	209	A	S	fi_2012_11	neutral	-0.345	TRUE	FALSE	FALSE	0.47619048	FALSE	TRUE	TRUE	FALSE	FALSE	0	0	0	0	FALSE	15.923617	32.537674	PhoPhi	FALSE	FALSE	TRUE	0	0	0	0	0	0.16666667	0	0	0	0	0	0.16666667	0	0	0.16666667	0	0.16666667	0.16666667	0	0.16666667	0	0
337	Q9GZX6	158	S	G	fi_2012_11	medium	1.95	FALSE	FALSE	TRUE	0.47619048	FALSE	FALSE	TRUE	FALSE	FALSE	0	0	0	0	FALSE	4.876359	25.133873	PhiPho	FALSE	TRUE	TRUE	0.041021671	0	0.067337461	0.084365323	0	0.23065016	0	0.23065016	0	0.11532508	0.11532508	0.11532508	0	0	0	0	0	0	0	0	0	0
338	P49366	174	E	D	fi_2012_11	neutral	-0.935	FALSE	FALSE	TRUE	0	FALSE	TRUE	TRUE	FALSE	FALSE	4	0.16666667	2	0.095238097	TRUE	14.542754	36.308701	PhiPhi	FALSE	FALSE	TRUE	0	0	0.26879999	0	0.1344	0	0	0.094400004	0	0	0	0.1344	0	0.099200003	0.1344	0	0	0	0.1344	0	0	0
339	P08195	307	D	N	fi_2012_11	high	3.515	FALSE	TRUE	FALSE	0.78178209	TRUE	FALSE	FALSE	FALSE	FALSE	0	0	0	0	FALSE	12.742436	29.324415	PhiPhi	TRUE	FALSE	FALSE	0	0.078590788	0	0	0	0	0.078590788	0.078590788	0.078590788	0.15718158	0.23577236	0	0	0	0.078590788	0	0.078590788	0	0	0.13550135	0	0
340	P16871	113	E	D	fi_2012_11	neutral	0	TRUE	FALSE	FALSE	0	FALSE	FALSE	TRUE	FALSE	FALSE	0	0	0	0	FALSE	5.4691019	39.422684	PhiPhi	FALSE	FALSE	TRUE	0	0	0	0	0	0	0	0.2	0	0	0	0.40000001	0	0	0	0.2	0	0	0	0.2	0	0
341	P06276	283	E	D	fi_2012_11	neutral	-0.01	TRUE	FALSE	FALSE	0	FALSE	FALSE	TRUE	FALSE	FALSE	0	0	0	0	FALSE	0	45.902164	PhiPhi	FALSE	FALSE	TRUE	0	0.20300333	0.20300333	0	0	0.33500186	0	0	0	0.055988137	0	0	0	0	0	0.20300333	0	0	0	0	0	0
342	P53634	453	I	V	fi_2012_11	neutral	0.59	TRUE	FALSE	FALSE	0.23623738	TRUE	TRUE	TRUE	FALSE	FALSE	0	0	0	0	FALSE	0	19.071533	PhoPho	TRUE	FALSE	TRUE	0.29175475	0	0	0	0.038054969	0.10782241	0	0	0	0.048625793	0	0	0	0.038054969	0	0.10782241	0.10782241	0	0.1141649	0.14587738	0.20689656	0
343	Q13423	993	I	V	fi_2012_11	medium	2.08	FALSE	FALSE	TRUE	0.23623738	TRUE	FALSE	FALSE	FALSE	FALSE	0	0	0	0	FALSE	6.8357334	24.19558	PhoPho	TRUE	FALSE	FALSE	0	0.070559613	0.070559613	0.14111923	0	0.14111923	0	0.070559613	0.070559613	0.082725063	0.14111923	0	0.070559613	0.14111923	0	0	0	0	0	0	0	0
344	P21580	127	F	C	fi_2012_11	low	0.97	FALSE	FALSE	TRUE	0.625	FALSE	FALSE	TRUE	FALSE	FALSE	0	0	0	0	FALSE	14.829415	33.242302	PhoPhi	FALSE	TRUE	TRUE	0.15175538	0.075877689	0	0	0	0.075877689	0	0	0	0.075877689	0.1585504	0.21970555	0	0	0	0.15175538	0.09060023	0	0	0	0	0
345	P42574	183	A	V	fi_2012_11	low	1.73	TRUE	FALSE	TRUE	0.47619048	FALSE	TRUE	TRUE	FALSE	FALSE	0	0	0	0	FALSE	0	33.491879	PhoPho	FALSE	FALSE	TRUE	0	0	0	0.24841438	0.25052854	0	0	0	0.25052854	0	0	0	0.25052854	0	0	0	0	0	0	0	0.22727273	0
346	Q96KN2	270	H	N	fi_2012_11	low	0.875	TRUE	FALSE	FALSE	1	FALSE	TRUE	TRUE	FALSE	FALSE	0	0	0	0	FALSE	15.981478	45.600727	PhiPhi	FALSE	FALSE	TRUE	0	0.089473687	0.17894737	0.089473687	0.052631579	0.089473687	0	0	0	0.089473687	0.089473687	0	0	0	0.089473687	0.17894737	0	0	0	0	0	0
347	Q96KN2	316	D	N	fi_2012_11	low	1.645	TRUE	FALSE	FALSE	0.78178209	FALSE	FALSE	TRUE	FALSE	FALSE	0	0	0	0	FALSE	19.848867	40.427383	PhiPhi	FALSE	FALSE	TRUE	0	0	0	0	0	0.33333334	0	0	0.16666667	0	0.33333334	0	0	0	0	0	0	0	0.16666667	0	0	0
348	P00751	651	D	E	fi_2012_11	neutral	-0.17	TRUE	FALSE	FALSE	0	FALSE	TRUE	TRUE	FALSE	FALSE	2	0.0081967209	0	0	TRUE	2.0443306	43.491253	PhiPhi	FALSE	FALSE	TRUE	0	0	0.17122807	0.057543859	0	0	0	0.31298247	0	0	0	0.34245613	0	0	0	0.11578947	0	0	0	0	0	0
349	P00751	565	K	E	fi_2012_11	low	1.3	TRUE	FALSE	TRUE	0.47619048	FALSE	TRUE	TRUE	FALSE	FALSE	0	0	1	0.008130081	TRUE	9.8136883	56.661873	PhiPhi	FALSE	FALSE	TRUE	0.12244898	0	0.12244898	0	0	0.14335491	0	0.24489796	0	0.12244898	0	0.14235938	0	0	0.10204082	0	0	0	0	0	0	0
350	Q96RG2	1210	V	M	fi_2012_11	neutral	0.285	TRUE	FALSE	TRUE	0.49082494	FALSE	TRUE	TRUE	FALSE	FALSE	0	0	0	0	FALSE	11.272127	31.78842	PhoPho	FALSE	FALSE	TRUE	0.11746032	0	0	0	0	0.35238096	0	0	0	0	0.06031746	0	0.11746032	0	0.23492064	0	0.11746032	0	0	0	0	0
351	Q96RG2	1266	F	C	fi_2012_11	neutral	-1.795	TRUE	FALSE	FALSE	0.625	TRUE	TRUE	TRUE	FALSE	FALSE	1	0.013513514	0	0	TRUE	9.8314762	27.492302	PhoPhi	TRUE	TRUE	TRUE	0.095115684	0.16066837	0	0	0	0.19023137	0	0	0	0	0.095115684	0	0	0.095115684	0.07840617	0	0.095115684	0.095115684	0	0.095115684	0	1
352	Q8TF76	788	T	S	fi_2012_11	low	1.245	FALSE	FALSE	TRUE	0.47619048	FALSE	TRUE	TRUE	FALSE	FALSE	0	0	0	0	FALSE	8.513917	29.522285	PhiPhi	FALSE	TRUE	FALSE	0.25623801	0	0.012476007	0.085412666	0.085412666	0.085412666	0.085412666	0	0	0	0.28023031	0	0	0	0.012476007	0.085412666	0	0	0	0.011516315	0	0
353	P08473	242	C	F	fi_2012_11	low	1.59	FALSE	FALSE	TRUE	0.625	TRUE	FALSE	FALSE	FALSE	FALSE	0	0	0	0	FALSE	7.5042067	37.491974	PhiPho	TRUE	FALSE	FALSE	0.15033887	0	0	0.022797288	0.075169437	0.075169437	0	0	0	0	0.075169437	0.075169437	0.075169437	0	0	0	0.075169437	0	0.30067775	0.075169437	0	0
354	P00439	167	N	S	fi_2012_11	medium	2.14	TRUE	FALSE	TRUE	0.23623738	FALSE	FALSE	TRUE	FALSE	FALSE	0	0	0	0	FALSE	18.361841	27.065281	PhiPhi	FALSE	FALSE	TRUE	0.14876033	0.14049587	0.0082644625	0.14049587	0	0	0.14049587	0	0	0.14049587	0	0	0	0	0	0	0	0	0.28099173	0	0	0
355	P00439	408	R	W	fi_2012_11	high	3.855	TRUE	FALSE	FALSE	0.95238096	FALSE	TRUE	TRUE	FALSE	FALSE	0	0	0	0	FALSE	11.220924	30.896246	PhiPho	FALSE	TRUE	FALSE	0.20776255	0	0.0045662099	0	0	0	0	0.077625573	0	0.077625573	0.15525115	0	0	0.077625573	0.21689498	0.092465751	0.012557077	0	0	0.077625573	0	0
356	P36404	141	V	A	fi_2012_11	neutral	-1.275	FALSE	FALSE	TRUE	0.47619048	FALSE	FALSE	TRUE	FALSE	FALSE	0	0	0	0	FALSE	12.780095	28.489401	PhoPho	FALSE	TRUE	FALSE	0.108	0.108	0	0	0	0.21600001	0.13600001	0	0	0.108	0.21600001	0	0.108	0	0	0	0	0	0	0	0	0
357	P36404	163	E	K	fi_2012_11	low	1.385	FALSE	TRUE	FALSE	0.47619048	FALSE	FALSE	TRUE	FALSE	FALSE	0	0	0	0	FALSE	10.35962	28.458141	PhiPhi	FALSE	FALSE	TRUE	0	0	0.14285715	0	0.14285715	0	0	0.2857143	0	0	0.14285715	0	0	0	0	0.14285715	0.14285715	0	0	0	0	0
358	Q9Y2Y0	87	E	K	fi_2012_11	neutral	0.345	TRUE	FALSE	FALSE	0.47619048	FALSE	FALSE	TRUE	FALSE	FALSE	0	0	0	0	FALSE	15.006041	28.746092	PhiPhi	FALSE	FALSE	TRUE	0	0	0.2238806	0	0	0.10447761	0	0	0	0.2238806	0	0	0	0.2238806	0.2238806	0	0	0	0	0	0	0
359	P23368	321	N	H	fi_2012_11	low	1.645	FALSE	FALSE	TRUE	1	FALSE	FALSE	TRUE	FALSE	FALSE	0	0	0	0	FALSE	9.0486717	33.08395	PhiPhi	FALSE	TRUE	TRUE	0.18036141	0	0	0.0073303785	0	0	0.0025571089	0.098704398	0	0.1974088	0.1974088	0	0.0075008525	0.10143198	0	0.0064780088	0	0	0.01091033	0.098704398	0	0
360	P23368	450	G	E	fi_2012_11	neutral	-0.24	TRUE	FALSE	FALSE	1.4285715	FALSE	FALSE	TRUE	FALSE	FALSE	0	0	0	0	FALSE	7.7998223	36.156769	PhoPhi	FALSE	FALSE	TRUE	0.1395117	0	0	0	0	0.003986049	0	0	0	0	0	0	0	0.27727953	0.43273541	0	0.0022421526	0	0	0.14424515	0	0
361	P00747	261	R	H	fi_2012_11	medium	2.41	FALSE	TRUE	FALSE	0.34534633	FALSE	TRUE	TRUE	FALSE	FALSE	0	0	0	0	FALSE	10.976989	35.838531	PhiPhi	FALSE	TRUE	TRUE	0	0.0069767442	0.037209302	0.0011627907	0.31511629	0.038372092	0	0.0011627907	0.030232558	0.1127907	0.0069767442	0	0.1127907	0	0.18953489	0.029069768	0.11860465	0	0	0	0	0
362	P04035	638	I	V	fi_2012_11	neutral	0.435	FALSE	TRUE	FALSE	0.23623738	FALSE	TRUE	TRUE	FALSE	FALSE	0	0	0	0	FALSE	11.383814	39.68092	PhoPho	FALSE	FALSE	TRUE	0.27020615	0	0.097518697	0	0	0	0	0.097518697	0	0	0.097518697	0.097518697	0	0	0	0.19503739	0.097518697	0	0.047162928	0	0	0
363	P07204	403	R	K	fi_2012_11	low	1.245	TRUE	TRUE	FALSE	0	TRUE	FALSE	TRUE	FALSE	FALSE	0	0	0	0	FALSE	0	20.54711	PhiPhi	TRUE	TRUE	TRUE	0.099547513	0	0.0022624435	0	0.19909503	0.18778281	0.099547513	0	0.099547513	0.09728507	0.0022624435	0	0.0022624435	0.0045248871	0.19683258	0.0022624435	0.0022624435	0	0.0022624435	0.0022624435	0	0
364	P06241	506	D	E	fi_2012_11	neutral	0.775	TRUE	FALSE	FALSE	0	FALSE	TRUE	TRUE	FALSE	FALSE	1	0.11111111	0	0	TRUE	14.10347	29.971239	PhiPhi	FALSE	FALSE	TRUE	0	0.16666667	0	0	0	0.33333334	0	0	0	0	0	0.33333334	0	0	0.16666667	0	0	0	0	0	0	0
365	P06241	294	T	K	fi_2012_11	neutral	0.63	FALSE	TRUE	FALSE	0.95238096	FALSE	TRUE	TRUE	FALSE	FALSE	0	0	0	0	FALSE	8.4919443	32.986618	PhiPhi	FALSE	FALSE	TRUE	0	0	0.125	0	0	0	0	0.25	0	0	0	0.125	0	0	0	0	0.125	0.125	0.125	0.125	0	0
366	P33681	233	T	I	fi_2012_11	neutral	0.345	TRUE	FALSE	FALSE	0.78178209	FALSE	FALSE	TRUE	FALSE	FALSE	0	0	0	0	FALSE	13.029085	49.160854	PhiPho	FALSE	FALSE	TRUE	0.078651689	0	0.32209739	0	0	0	0	0	0	0	0	0	0.13857678	0	0	0	0.26966292	0.19101124	0	0	0	0
367	P05019	115	A	T	fi_2012_11	neutral	0.11	TRUE	FALSE	FALSE	0.47619048	FALSE	FALSE	TRUE	FALSE	FALSE	0	0	0	0	FALSE	1.8568053	25.099319	PhoPhi	FALSE	FALSE	TRUE	0.011363637	0	0	0.011363637	0	0	0	0	0	0	0.011363637	0.63636363	0	0	0.31818181	0.011363637	0	0	0	0	0	0
368	P08833	218	E	V	fi_2012_11	medium	2.015	TRUE	FALSE	FALSE	1.4285715	FALSE	TRUE	TRUE	FALSE	FALSE	0	0	0	0	FALSE	4.0967193	16.545097	PhiPho	FALSE	TRUE	FALSE	0.03929273	0.06876228	0	0	0.13555992	0.013752456	0.082514733	0.082514733	0	0	0.082514733	0.082514733	0	0.082514733	0	0.082514733	0.082514733	0.082514733	0.082514733	0	0.07692308	0
369	P08833	253	I	M	fi_2012_11	neutral	0.345	TRUE	FALSE	FALSE	0.33333334	FALSE	TRUE	TRUE	FALSE	FALSE	1	0.16666667	0	0	TRUE	7.0314898	24.465126	PhoPho	FALSE	FALSE	TRUE	0	0	0	0	0.11111111	0	0.11111111	0	0	0.11111111	0	0	0	0.11111111	0.11111111	0.11111111	0	0	0.22222222	0.11111111	0	0.5
370	P02788	29	A	T	fi_2012_11	neutral	-0.145	TRUE	TRUE	FALSE	0.47619048	TRUE	FALSE	FALSE	FALSE	FALSE	0	0	0	0	FALSE	2.2814395	34.346859	PhoPhi	TRUE	FALSE	FALSE	0.081932209	0.081932209	0	0.057379238	0.20709901	0.081932209	0	0	0	0.073392048	0.084067255	0.081932209	0	0	0	0.081932209	0	0.081932209	0	0.086469173	0	0
371	P02788	193	A	V	fi_2012_11	neutral	0.725	TRUE	FALSE	FALSE	0.47619048	FALSE	FALSE	TRUE	FALSE	FALSE	0	0	0	0	FALSE	7.056169	39.334866	PhoPho	FALSE	FALSE	TRUE	0	0	0	0	0.21040373	0.11801242	0	0.11801242	0	0	0.11801242	0.081521742	0	0	0.11801242	0	0.11801242	0	0.11801242	0	0	0
372	P02788	47	K	R	fi_2012_11	neutral	0.74	TRUE	FALSE	TRUE	0	FALSE	TRUE	TRUE	FALSE	FALSE	2	0.043918919	4	0.054054055	TRUE	6.4297156	43.694817	PhiPhi	FALSE	FALSE	TRUE	0	0.38981563	0.12993854	0	0	0	0.01141352	0.0083406493	0	0	0	0.10491659	0.12993854	0.056189641	0	0.039508339	0	0	0	0.12993854	0	0
373	P06213	353	S	P	fi_2012_11	medium	2.61	FALSE	FALSE	TRUE	0.78178209	TRUE	TRUE	TRUE	FALSE	FALSE	0	0	0	0	FALSE	8.2887402	46.762169	PhiPho	TRUE	TRUE	FALSE	0.092097074	0	0	0.092097074	0	0.092097074	0.092097074	0	0	0.092097074	0.092097074	0.079029247	0	0	0	0.092097074	0.18419415	0	0	0.092097074	0	0
374	P06213	413	R	C	fi_2012_11	medium	3.155	TRUE	FALSE	FALSE	1.3273269	FALSE	FALSE	TRUE	FALSE	FALSE	0	0	0	0	FALSE	8.507514	49.769547	PhiPhi	FALSE	FALSE	TRUE	0	0.055869073	0.081828445	0	0	0.16365689	0	0	0.0761851	0.15744922	0.24548532	0.13769752	0	0	0	0	0.081828445	0	0	0	0	0
375	P14920	144	Y	H	fi_2012_11	medium	2.285	FALSE	FALSE	TRUE	0.34534633	TRUE	FALSE	FALSE	FALSE	FALSE	0	0	0	0	FALSE	12.214076	26.123917	PhiPhi	TRUE	FALSE	FALSE	0	0	0.1082871	0	0	0.055127975	0.055127975	0.079828173	0.055127975	0	0.28476822	0.055127975	0	0	0	0.041703954	0.046357617	0.11025595	0.053159118	0.055127975	0	0
376	P25440	117	I	K	fi_2012_11	high	4.68	TRUE	FALSE	FALSE	1.3273269	TRUE	TRUE	FALSE	FALSE	FALSE	0	0	0	0	FALSE	4.882936	19.96019	PhoPhi	TRUE	FALSE	FALSE	0	0	0.092426956	0.075730473	0.0013913735	0	0.092426956	0	0.092426956	0.18346253	0	0.18485391	0	0	0.092426956	0	0	0	0.18485391	0	0	0
377	P25440	355	G	S	fi_2012_11	neutral	-0.425	FALSE	FALSE	TRUE	0.47619048	FALSE	FALSE	TRUE	FALSE	FALSE	0	0	0	0	FALSE	8.6206617	22.36219	PhoPhi	FALSE	TRUE	TRUE	0	0.1	0.1125	0	0.1125	0.1125	0	0	0.1125	0.1125	0.1125	0.22499999	0	0	0	0	0	0	0	0	0	0
378	P42892	341	T	I	fi_2012_11	low	1.09	FALSE	FALSE	TRUE	0.78178209	FALSE	FALSE	TRUE	FALSE	FALSE	0	0	0	0	FALSE	15.110489	45.556938	PhiPho	FALSE	FALSE	TRUE	0.2857143	0	0	0	0	0.14285715	0.14285715	0	0	0	0.2857143	0	0	0	0.14285715	0	0	0	0	0	0	0
379	O14684	148	A	V	fi_2012_11	neutral	0.51	TRUE	FALSE	TRUE	0.47619048	FALSE	TRUE	TRUE	FALSE	FALSE	0	0	0	0	FALSE	0	29.122175	PhoPho	FALSE	TRUE	TRUE	0.11728395	0.11728395	0	0	0	0.11728395	0.012345679	0	0.11728395	0.11728395	0.28395063	0	0	0	0	0	0	0.11728395	0	0	0	0
380	P30153	225	V	G	fi_2012_11	medium	3.445	FALSE	FALSE	TRUE	0.47619048	TRUE	FALSE	FALSE	FALSE	FALSE	0	0	0	0	FALSE	15.324186	42.336506	PhoPho	TRUE	FALSE	FALSE	0.2232416	0.073394492	0	0	0.073394492	0.073394492	0	0	0	0	0.20611621	0.042201836	0.059938837	0.014678899	0	0	0	0	0	0.22018349	0	0
381	P30153	226	E	G	fi_2012_11	medium	2.81	FALSE	FALSE	TRUE	1.4285715	FALSE	FALSE	TRUE	FALSE	FALSE	0	0	0	0	FALSE	11.998555	40.901295	PhiPho	FALSE	FALSE	TRUE	0.21230502	0	0.10398614	0	0.10398614	0	0	0.0043327557	0	0	0.20797227	0.099653378	0.036395147	0	0	0.0043327557	0	0	0	0.20797227	0	0
382	P07204	473	A	V	fi_2012_11	low	0.84	TRUE	TRUE	FALSE	0.47619048	FALSE	TRUE	TRUE	FALSE	FALSE	0	0	0	0	FALSE	0	28.655546	PhoPho	FALSE	TRUE	TRUE	0.12385321	0	0	0.021406727	0.26299694	0.019877676	0.12385321	0.17889908	0	0.12385321	0.12385321	0	0	0	0.021406727	0	0	0	0	0	0	0
383	Q9NR80	322	S	N	fi_2012_11	low	1.585	TRUE	FALSE	FALSE	0.23623738	FALSE	FALSE	TRUE	FALSE	FALSE	0	0	0	0	FALSE	10.869971	38.505444	PhiPhi	FALSE	FALSE	TRUE	0.14285715	0	0	0	0	0.2857143	0.14285715	0	0	0	0.14285715	0	0.069124423	0.14285715	0	0	0	0	0	0	0	0
384	Q9HBL8	163	F	I	fi_2012_11	medium	2.27	TRUE	FALSE	FALSE	0.625	TRUE	TRUE	FALSE	FALSE	FALSE	0	0	0	0	FALSE	4.7176285	26.550968	PhoPho	TRUE	FALSE	FALSE	0	0	0.076064907	0	0.076064907	0	0	0	0.076064907	0	0.33062881	0	0.019269777	0.066937119	0.11764706	0.15212981	0	0	0.076064907	0	0	0
385	Q9HBL8	20	V	M	fi_2012_11	medium	3.455	FALSE	FALSE	TRUE	0.49082494	TRUE	FALSE	FALSE	FALSE	FALSE	0	0	0	0	FALSE	11.589288	25.626402	PhoPho	TRUE	FALSE	FALSE	0.071428575	0.071428575	0	0	0	0	0.071428575	0.21428572	0	0	0.21428572	0	0	0.071428575	0	0.071428575	0.071428575	0	0	0.14285715	0	0
386	Q9HBL8	23	T	I	fi_2012_11	low	1.5	FALSE	FALSE	TRUE	0.78178209	FALSE	FALSE	TRUE	FALSE	FALSE	0	0	0	0	FALSE	11.893527	27.67437	PhiPho	FALSE	TRUE	FALSE	0.07692308	0.07692308	0	0.07692308	0	0.07692308	0	0.2145749	0	0	0.23076923	0	0	0	0.07692308	0.093117408	0	0	0	0.07692308	0	0
387	Q9HBL8	252	P	L	fi_2012_11	medium	2.71	TRUE	FALSE	FALSE	1.25	FALSE	TRUE	TRUE	FALSE	FALSE	0	0	0	0	FALSE	8.9489021	29.111834	PhoPho	FALSE	FALSE	TRUE	0.19601329	0.10631229	0	0.053156145	0	0	0	0.39202657	0	0	0	0	0	0.19601329	0	0	0	0.056478404	0	0	0	0
388	Q8N423	103	R	H	fi_2012_11	neutral	0.015	TRUE	FALSE	FALSE	0.34534633	FALSE	TRUE	TRUE	FALSE	FALSE	1	0.052631579	0	0	TRUE	11.641201	37.578705	PhiPhi	FALSE	FALSE	TRUE	0.17117117	0.17117117	0	0	0	0.072072074	0.17117117	0	0	0.072072074	0	0	0	0	0	0.17117117	0	0	0.17117117	0	0	0
389	P12724	55	R	W	fi_2012_11	medium	2.675	FALSE	FALSE	TRUE	0.95238096	FALSE	TRUE	TRUE	FALSE	FALSE	0	0	0	0	FALSE	7.5757494	24.62509	PhiPho	FALSE	FALSE	TRUE	0.19669552	0.011014949	0.19669552	0	0.1313926	0	0	0	0	0.21557829	0	0	0.098347761	0	0	0.051927615	0.098347761	0	0	0	0	0.5
390	P12724	83	G	S	fi_2012_11	low	0.995	TRUE	FALSE	FALSE	0.47619048	FALSE	TRUE	TRUE	FALSE	FALSE	2	0.045454547	0	0	TRUE	4.9788017	24.374077	PhoPhi	FALSE	FALSE	TRUE	0	0.030687831	0.27936509	0	0.13968255	0	0.13968255	0	0.13121693	0	0	0	0	0	0	0	0	0	0	0.27936509	0	0.11764706
391	P12724	124	T	R	fi_2012_11	neutral	-2.405	TRUE	FALSE	FALSE	0.95238096	FALSE	TRUE	TRUE	FALSE	FALSE	3	0.03125	0	0	TRUE	5.2867999	26.118074	PhiPhi	FALSE	TRUE	TRUE	0.10902896	0.012776831	0.21805792	0.10902896	0.10902896	0	0.0059625213	0	0	0.10902896	0.10902896	0	0	0	0	0	0.10902896	0	0.10902896	0	0	0
392	O76083	560	M	R	fi_2012_11	low	1.04	FALSE	FALSE	TRUE	1.2182178	FALSE	TRUE	TRUE	FALSE	FALSE	0	0	0	0	FALSE	1.8812262	33.51149	PhoPhi	FALSE	FALSE	TRUE	0.12012814	0.038974907	0	0.24025628	0	0.12012814	0.12012814	0	0	0.12012814	0.12012814	0.12012814	0	0	0	0	0	0	0	0	0.15584415	0
393	P05154	202	Y	H	fi_2012_11	medium	2.63	FALSE	TRUE	FALSE	0.34534633	TRUE	FALSE	FALSE	FALSE	FALSE	0	0	0	0	FALSE	9.8164196	28.765961	PhiPhi	TRUE	FALSE	FALSE	0.098647974	0	0.1362043	0	0	0	0.068102151	0.068102151	0	0.091637455	0.07711567	0.023535304	0	0.068102151	0	0.11867802	0.090135202	0	0.068102151	0.091637455	0	0
394	P05154	217	G	R	fi_2012_11	neutral	-0.505	TRUE	FALSE	TRUE	1.4285715	FALSE	TRUE	TRUE	FALSE	FALSE	0	0	0	0	FALSE	6.670814	37.213192	PhoPhi	FALSE	TRUE	TRUE	0	0	0.12640449	0	0	0	0.12640449	0	0.12640449	0	0	0.12640449	0.24157304	0	0	0.12640449	0.12640449	0	0	0	0	0
395	P05154	55	A	V	fi_2012_11	low	1.345	FALSE	FALSE	TRUE	0.47619048	FALSE	FALSE	TRUE	FALSE	FALSE	0	0	0	0	FALSE	8.6025429	29.478548	PhoPho	FALSE	TRUE	FALSE	0.17435898	0.087179489	0	0.087179489	0	0	0	0	0	0	0.26153848	0	0	0.041025642	0	0.17435898	0	0	0.087179489	0.087179489	0	0
396	P05154	105	K	E	fi_2012_11	neutral	-1.345	FALSE	FALSE	TRUE	0.47619048	FALSE	TRUE	TRUE	FALSE	FALSE	0	0	0	0	FALSE	8.6176701	34.167343	PhiPhi	FALSE	FALSE	TRUE	0	0.13441955	0	0	0	0.26883909	0	0.086558044	0.13441955	0	0.14358452	0.043788187	0	0	0	0.18839104	0	0	0	0	1	0
397	Q15080	153	R	H	fi_2012_11	medium	2.015	TRUE	FALSE	FALSE	0.34534633	FALSE	TRUE	TRUE	FALSE	FALSE	2	0.2	3	0.30000001	TRUE	12.327597	37.954926	PhiPhi	FALSE	FALSE	TRUE	0	0.66666669	0	0	0	0	0	0	0	0	0	0	0	0	0.33333334	0	0	0	0	0	0.25	0
398	Q15080	36	T	P	fi_2012_11	medium	2.045	TRUE	FALSE	FALSE	0.78178209	FALSE	FALSE	TRUE	FALSE	FALSE	0	0	0	0	FALSE	12.517842	30.928108	PhiPho	FALSE	TRUE	TRUE	0	0.2016129	0	0.072580643	0	0.072580643	0	0.12096774	0.12096774	0	0	0.16935484	0	0.12096774	0	0.12096774	0	0	0	0	0	0
399	P28907	140	R	W	fi_2012_11	medium	2.165	TRUE	FALSE	TRUE	0.95238096	FALSE	TRUE	TRUE	FALSE	FALSE	4	0.075000003	0	0	TRUE	1.4208871	29.237188	PhiPho	FALSE	TRUE	TRUE	0	0	0	0.14346406	0	0	0.27450982	0	0.013562092	0.0096405232	0	0	0.13725491	0.14705883	0	0	0.13725491	0	0	0.13725491	0	0.19512194
400	P21549	11	P	L	fi_2012_11	medium	2.43	TRUE	FALSE	FALSE	1.25	FALSE	TRUE	TRUE	FALSE	FALSE	0	0	0	0	FALSE	3.6319332	38.01086	PhoPho	FALSE	FALSE	TRUE	0.16666667	0	0	0	0	0	0	0	0	0	0.33333334	0.16666667	0	0	0.16666667	0	0.16666667	0	0	0	0.25	0
401	P21549	186	A	V	fi_2012_11	medium	2.91	TRUE	FALSE	FALSE	0.47619048	TRUE	TRUE	FALSE	FALSE	FALSE	0	0	0	0	FALSE	7.4632421	28.710842	PhoPho	TRUE	FALSE	FALSE	0	0	0	0.080924854	0	0	0	0.080924854	0	0	0.24277456	0.027745664	0	0	0	0.2716763	0.080924854	0	0	0.16184971	0	0
402	P21549	197	R	Q	fi_2012_11	neutral	-1.055	TRUE	FALSE	FALSE	0.49082494	FALSE	TRUE	TRUE	FALSE	FALSE	1	0.014492754	0	0	TRUE	8.8105021	36.191151	PhiPhi	FALSE	FALSE	TRUE	0	0.057971016	0	0.22463769	0	0	0.2173913	0.16666667	0	0	0	0	0.16666667	0	0	0	0	0	0.16666667	0	0	0
403	P21549	22	N	S	fi_2012_11	neutral	0.025	TRUE	FALSE	FALSE	0.23623738	FALSE	TRUE	TRUE	FALSE	FALSE	0	0	0	0	FALSE	2.844605	34.436867	PhiPhi	FALSE	FALSE	TRUE	0	0	0	0.2	0	0	0.2	0	0	0.2	0.2	0	0	0	0.2	0	0	0	0	0	0	0
404	P21549	280	A	V	fi_2012_11	low	1.435	FALSE	FALSE	TRUE	0.47619048	FALSE	TRUE	TRUE	FALSE	FALSE	0	0	0	0	FALSE	11.345751	33.269318	PhoPho	FALSE	FALSE	TRUE	0.125	0	0	0	0	0.125	0.125	0.125	0	0.125	0.25	0	0	0	0	0	0	0	0.125	0	0	0
405	P21549	295	A	T	fi_2012_11	low	0.85	FALSE	FALSE	TRUE	0.47619048	TRUE	FALSE	FALSE	FALSE	FALSE	0	0	0	0	FALSE	9.6025076	34.127228	PhoPhi	TRUE	FALSE	FALSE	0.17948718	0.089743592	0	0	0	0.089743592	0.075641029	0.026923077	0.17948718	0	0.17948718	0	0	0	0.089743592	0	0	0	0.089743592	0	0	0
406	P21549	326	V	I	fi_2012_11	low	0.965	TRUE	FALSE	FALSE	0.23623738	FALSE	FALSE	TRUE	FALSE	FALSE	0	0	0	0	FALSE	14.339285	36.987263	PhoPho	FALSE	TRUE	FALSE	0.18867925	0	0	0.028301887	0	0	0	0.094339624	0	0.028301887	0.094339624	0.094339624	0	0	0.094339624	0	0	0.094339624	0.094339624	0.18867925	0	0
407	P21549	340	I	M	fi_2012_11	neutral	-2.14	FALSE	FALSE	TRUE	0.33333334	FALSE	TRUE	TRUE	FALSE	FALSE	0	0	0	0	FALSE	5.3187761	33.628567	PhoPho	FALSE	TRUE	FALSE	0	0	0	0.18181819	0	0.090909094	0.090909094	0	0.090909094	0.090909094	0	0	0	0.090909094	0	0.090909094	0	0	0.090909094	0.18181819	0	0
408	P21549	9	T	N	fi_2012_11	low	1.04	TRUE	FALSE	FALSE	0.23623738	FALSE	TRUE	TRUE	FALSE	FALSE	0	0	0	0	FALSE	2.1184008	43.671906	PhiPhi	FALSE	FALSE	TRUE	0	0	0	0	0	0	0	0	0	0	0.28985506	0.13623188	0	0	0.38260868	0	0	0	0	0.19130434	0	0.11111111
409	Q15485	236	T	M	fi_2012_11	medium	2.315	TRUE	FALSE	TRUE	0.49082494	FALSE	FALSE	TRUE	FALSE	FALSE	0	0	0	0	FALSE	8.3885164	25.614044	PhiPho	FALSE	FALSE	TRUE	0.0038983314	0	0.099329486	0.099329486	0	0	0	0.084203959	0.099329486	0	0.19990644	0.015749259	0	0.19631998	0	0.10057695	0.0020271323	0	0.099329486	0	0	0
410	Q15485	258	A	S	fi_2012_11	medium	2.875	TRUE	FALSE	TRUE	0.47619048	TRUE	FALSE	FALSE	FALSE	FALSE	0	0	0	0	FALSE	2.8199503	22.765221	PhoPhi	TRUE	FALSE	FALSE	0.044913542	0	0.07320907	0.070401974	0.073770493	0	0.073770493	0.073770493	0	0	0	0.073770493	0.073770493	0.073770493	0	0.073770493	0.073770493	0	0.14754099	0.073770493	0	0
411	Q15485	295	S	L	fi_2012_11	medium	2.73	TRUE	FALSE	TRUE	1.3273269	FALSE	FALSE	TRUE	FALSE	FALSE	0	0	0	0	FALSE	10.297384	26.079565	PhiPho	FALSE	FALSE	TRUE	0.10894142	0	0	0.10894142	0	0	0.0039397054	0.25659472	0	0	0	0.21702638	0	0	0	0.12024666	0.075368278	0.10894142	0	0	0	0
412	Q15485	103	R	C	fi_2012_11	medium	2.66	TRUE	FALSE	FALSE	1.3273269	FALSE	FALSE	TRUE	FALSE	FALSE	0	0	0	0	FALSE	5.8857908	31.559662	PhiPhi	FALSE	TRUE	TRUE	0	0.0026525198	0	0.13374284	0.20368561	0	0.0032109451	0.083344966	0	0.088789612	0.13918748	0	0	0	0.16333938	0	0.093257017	0	0.088789612	0	0	0
413	Q15485	117	G	S	fi_2012_11	high	3.775	FALSE	TRUE	FALSE	0.47619048	TRUE	TRUE	TRUE	FALSE	FALSE	0	0	0	0	FALSE	2.0598407	27.311811	PhoPhi	TRUE	TRUE	FALSE	0	0	0	0	0.1418992	0	0	0	0.1418992	0	0.2837984	0	0	0	0	0.1418992	0	0.1418992	0	0.1418992	0	0.42424244
414	P19971	471	S	L	fi_2012_11	neutral	0	TRUE	FALSE	FALSE	1.3273269	FALSE	TRUE	TRUE	FALSE	FALSE	1	0.015748031	0	0	TRUE	2.3415279	30.864677	PhiPho	FALSE	FALSE	TRUE	0.18584071	0	0	0.24020228	0	0	0	0	0	0	0.012642225	0	0	0.16055626	0.40075853	0	0	0	0	0	0.047619049	0.42857143
415	P49841	124	D	E	fi_2012_11	low	1.35	TRUE	FALSE	FALSE	0	FALSE	TRUE	TRUE	FALSE	FALSE	1	0.003992016	0	0	TRUE	8.7043543	40.646835	PhiPhi	FALSE	TRUE	TRUE	0	0.0080249663	0	0.024966562	0	0.23673651	0.014266607	0.026304057	0	0	0.0040124832	0.44716898	0	0	0	0.011145787	0	0	0.0040124832	0.22336157	0	0.22222222
416	P19429	82	P	S	fi_2012_11	low	1.19	TRUE	FALSE	FALSE	0.78178209	FALSE	TRUE	TRUE	FALSE	FALSE	0	0	0	0	FALSE	7.9393244	39.852169	PhoPhi	FALSE	FALSE	TRUE	0.2	0.06530612	0	0	0	0.2	0.2	0	0	0	0.2	0	0	0	0	0.13469388	0	0	0	0	0	0
417	O00212	134	C	R	fi_2012_11	neutral	-3.78	FALSE	FALSE	TRUE	1.3273269	FALSE	FALSE	TRUE	FALSE	FALSE	0	0	0	0	FALSE	14.508313	22.426014	PhiPhi	FALSE	TRUE	FALSE	0	0	0	0.125	0	0.0625	0	0	0	0	0.0625	0.1875	0	0	0.0625	0	0.1875	0	0.125	0.1875	0	0
418	O00212	144	R	Q	fi_2012_11	neutral	0.655	FALSE	FALSE	TRUE	0.49082494	FALSE	FALSE	TRUE	FALSE	FALSE	0	0	0	0	FALSE	5.1114249	26.362825	PhiPhi	FALSE	FALSE	TRUE	0	0.11111111	0.22222222	0	0	0	0	0.11111111	0	0	0.33333334	0.11111111	0	0	0	0	0	0	0	0.11111111	0	0
419	P49902	3	T	A	fi_2012_11	neutral	0.55	TRUE	FALSE	FALSE	0.47619048	FALSE	FALSE	TRUE	FALSE	FALSE	0	0	0	0	FALSE	0	31.989336	PhiPho	FALSE	FALSE	TRUE	0	0.19772728	0.011363637	0.19772728	0	0	0.19772728	0	0	0	0	0	0	0	0	0.19772728	0	0.19772728	0	0	0	0
420	P99999	39	R	W	fi_2012_11	high	4.44	TRUE	FALSE	FALSE	0.95238096	FALSE	TRUE	TRUE	FALSE	FALSE	1	0.02	0	0	TRUE	6.2721038	20.174664	PhiPho	FALSE	TRUE	TRUE	0.038142622	0	0.0033167496	0	0	0	0.082918741	0.16915423	0.082918741	0.16583748	0.084577113	0.084577113	0	0.082918741	0.038142622	0	0.082918741	0.082918741	0.0016583748	0	0	0
421	Q9Y296	124	Q	P	fi_2012_11	medium	2.79	FALSE	FALSE	TRUE	1.1666666	FALSE	FALSE	TRUE	FALSE	FALSE	0	0	0	0	FALSE	36.31147	42.300419	PhiPho	FALSE	FALSE	TRUE	0.16666667	0	0	0	0	0	0	0.16666667	0	0.16666667	0.16666667	0	0	0	0	0.33333334	0	0	0	0	0	0
422	P09132	17	C	F	fi_2012_11	medium	2.81	FALSE	TRUE	FALSE	0.625	FALSE	TRUE	TRUE	FALSE	FALSE	5	0.61764705	0	0	TRUE	7.1281981	18.433683	PhiPho	FALSE	TRUE	TRUE	0	0.30847457	0	0	0	0	0	0	0	0.23050848	0	0	0	0.11525424	0	0	0	0	0.23050848	0.11525424	0	0
423	Q99497	56	A	T	fi_2012_11	neutral	0.415	FALSE	TRUE	FALSE	0.47619048	FALSE	FALSE	TRUE	FALSE	FALSE	0	0	0	0	FALSE	5.4827013	26.153479	PhoPhi	FALSE	TRUE	FALSE	0.16548464	0	0	0.16469662	0	0.0033490937	0	0.16706067	0	0	0.083530337	0.083530337	0	0	0.083530337	0.083530337	0.081757292	0	0	0.083530337	0	0
424	Q9BY32	32	P	T	fi_2012_11	medium	2.13	TRUE	FALSE	FALSE	0.78178209	TRUE	FALSE	TRUE	FALSE	FALSE	0	0	0	0	FALSE	5.4899259	27.193602	PhoPhi	TRUE	FALSE	TRUE	0.077369437	0	0	0	0.10348163	0	0	0.14216635	0	0	0.061895553	0.20116054	0	0.20696326	0	0	0.10348163	0	0	0.10348163	0	0
425	Q15750	152	L	P	fi_2012_11	low	1.07	TRUE	FALSE	TRUE	1.25	FALSE	FALSE	TRUE	FALSE	FALSE	0	0	0	0	FALSE	6.32658	41.495754	PhoPho	FALSE	TRUE	TRUE	0	0.1356784	0	0	0	0.1356784	0.13065326	0	0	0.065326631	0.26633167	0.20100503	0	0	0	0	0	0	0.065326631	0	0	0
426	Q15750	368	P	L	fi_2012_11	medium	1.975	TRUE	FALSE	FALSE	1.25	FALSE	FALSE	TRUE	FALSE	FALSE	0	0	0	0	FALSE	9.2593222	35.051163	PhoPho	FALSE	FALSE	TRUE	0.125	0	0.086956523	0	0	0	0	0.31521741	0	0	0.1576087	0	0	0.1576087	0	0	0	0	0.1576087	0	0	0
427	P00450	367	R	C	fi_2012_11	low	1.525	TRUE	FALSE	FALSE	1.3273269	FALSE	FALSE	TRUE	FALSE	FALSE	0	0	0	0	FALSE	20.087648	54.7677	PhiPhi	FALSE	FALSE	TRUE	0	0	0.074468084	0.05319149	0	0.12765957	0	0.18085106	0	0.12765957	0	0.12765957	0	0	0.05319149	0	0.25531915	0	0	0	0	0
428	P00450	763	V	F	fi_2012_11	low	0.95	TRUE	FALSE	FALSE	0.78178209	FALSE	FALSE	TRUE	FALSE	FALSE	0	0	0	0	FALSE	9.2499113	29.033026	PhoPho	FALSE	FALSE	TRUE	0	0	0.35820895	0.10447761	0	0	0.17910448	0	0.17910448	0	0	0	0	0	0	0.17910448	0	0	0	0	0	0
429	P00450	793	R	H	fi_2012_11	low	1.555	TRUE	FALSE	FALSE	0.34534633	FALSE	TRUE	TRUE	FALSE	FALSE	0	0	0	0	FALSE	14.74166	47.895817	PhiPhi	FALSE	FALSE	TRUE	0	0	0	0.16666667	0	0	0	0	0	0	0	0	0	0.16666667	0.16666667	0	0.16666667	0	0.16666667	0.16666667	0	0
430	P00450	108	H	Y	fi_2012_11	medium	2.3	FALSE	TRUE	FALSE	0.34534633	FALSE	FALSE	TRUE	FALSE	FALSE	0	0	0	0	FALSE	16.630365	34.963997	PhiPhi	FALSE	TRUE	FALSE	0	0	0	0	0	0	0	0.033557046	0.080536909	0.080536909	0.080536909	0.080536909	0	0.080536909	0	0	0.080536909	0	0.40268457	0.080536909	0	0
431	P00450	116	P	H	fi_2012_11	medium	2.85	TRUE	FALSE	FALSE	1.5	FALSE	FALSE	TRUE	FALSE	FALSE	0	0	0	0	FALSE	9.9955616	29.243053	PhoPhi	FALSE	TRUE	FALSE	0	0.090909094	0.090909094	0.090909094	0	0	0	0	0	0.090909094	0	0.090909094	0	0	0.090909094	0.090909094	0.090909094	0	0.18181819	0.090909094	0	0
432	P00533	988	H	P	fi_2012_11	medium	2.38	TRUE	FALSE	FALSE	1.5	FALSE	TRUE	TRUE	FALSE	FALSE	1	0.0026109661	0	0	TRUE	5.7143564	30.434866	PhiPho	FALSE	TRUE	TRUE	0	0.18298082	0.1711756	0.023118544	0	0.0054107229	0.010821446	0.014756517	0	0	0.18298082	0	0.18839154	0	0.1377275	0.0063944911	0	0	0.076242007	0	0	0
433	P49419	412	T	A	fi_2012_11	low	1.42	FALSE	TRUE	FALSE	0.47619048	TRUE	FALSE	FALSE	FALSE	FALSE	0	0	0	0	FALSE	9.1328936	32.971874	PhiPho	TRUE	FALSE	FALSE	0	0	0	0	0	0.06666667	0	0.13333334	0	0.13333334	0.06666667	0.06666667	0	0.06666667	0.13333334	0	0	0	0.13333334	0.2	0	0
434	P49419	439	K	Q	fi_2012_11	low	1.475	TRUE	FALSE	FALSE	0.49082494	FALSE	FALSE	TRUE	FALSE	FALSE	0	0	0	0	FALSE	15.460732	43.847698	PhiPhi	FALSE	FALSE	TRUE	0	0	0.14285715	0	0	0.42857143	0	0	0.14285715	0	0	0.14285715	0	0.14285715	0	0	0	0	0	0	0	0
435	P49419	523	T	A	fi_2012_11	low	1.84	FALSE	TRUE	FALSE	0.47619048	FALSE	TRUE	TRUE	FALSE	FALSE	3	0.22222222	0	0	TRUE	8.9989204	44.047115	PhiPho	FALSE	FALSE	TRUE	0.12162162	0.12162162	0.12162162	0	0.12162162	0	0	0	0.12162162	0.12162162	0.12162162	0	0	0	0	0.027027028	0.12162162	0	0	0	0.094339624	0
436	P49419	125	I	V	fi_2012_11	low	0.815	FALSE	FALSE	TRUE	0.23623738	FALSE	FALSE	TRUE	FALSE	FALSE	0	0	0	0	FALSE	19.132421	33.042591	PhoPho	FALSE	TRUE	FALSE	0	0.077530511	0	0	0	0.077530511	0.15506102	0.077530511	0	0	0.15506102	0.077530511	0	0	0	0.077530511	0	0	0	0.30222541	0	0
437	P40121	227	K	R	fi_2012_11	low	1.17	TRUE	FALSE	FALSE	0	FALSE	TRUE	TRUE	FALSE	FALSE	0	0	0	0	FALSE	8.7106466	41.804287	PhiPhi	FALSE	FALSE	TRUE	0.090909094	0	0	0.090909094	0	0.090909094	0	0.18181819	0	0.090909094	0.090909094	0	0	0	0.18181819	0	0	0.18181819	0	0	0	0
438	P40121	27	E	G	fi_2012_11	medium	3.415	TRUE	FALSE	FALSE	1.4285715	FALSE	TRUE	TRUE	FALSE	FALSE	0	0	0	0	FALSE	7.3664188	35.781239	PhiPho	FALSE	TRUE	TRUE	0	0.125	0	0.125	0	0	0	0	0	0	0.125	0.25	0	0	0.125	0	0	0	0	0.25	0	0
439	P40121	288	G	E	fi_2012_11	medium	2.305	FALSE	FALSE	TRUE	1.4285715	TRUE	FALSE	FALSE	FALSE	FALSE	0	0	0	0	FALSE	12.666333	32.97868	PhoPhi	TRUE	FALSE	FALSE	0	0	0.11111111	0.11111111	0.11111111	0	0	0.11111111	0	0.11111111	0.11111111	0.11111111	0	0	0	0	0.11111111	0	0.11111111	0	0	0
440	P40121	41	V	I	fi_2012_11	neutral	0.025	FALSE	TRUE	FALSE	0.23623738	FALSE	TRUE	TRUE	FALSE	FALSE	0	0	0	0	FALSE	14.634293	40.069504	PhoPho	FALSE	TRUE	FALSE	0	0	0.13247864	0	0	0	0.20512821	0.13247864	0	0	0	0.13247864	0	0.26495728	0	0	0	0	0.13247864	0	0	0
441	P02774	147	A	V	fi_2012_11	medium	2.075	FALSE	FALSE	TRUE	0.47619048	FALSE	FALSE	TRUE	FALSE	FALSE	0	0	0	0	FALSE	6.9560304	40.360657	PhoPho	FALSE	FALSE	TRUE	0	0.093896717	0	0.15492958	0.093896717	0.18779343	0	0	0	0.093896717	0	0.093896717	0	0.093896717	0.093896717	0	0	0	0.093896717	0	0	0
442	P02774	351	S	G	fi_2012_11	low	1.79	FALSE	FALSE	TRUE	0.47619048	TRUE	FALSE	FALSE	FALSE	FALSE	0	0	0	0	FALSE	8.4163961	34.680416	PhiPho	TRUE	FALSE	FALSE	0.073529415	0.14705883	0	0	0	0.073529415	0.073529415	0	0	0.073529415	0.2647059	0	0	0.073529415	0	0	0.14705883	0	0.073529415	0	0	0
443	P02774	432	D	E	fi_2012_11	low	1.085	TRUE	FALSE	FALSE	0	FALSE	TRUE	TRUE	FALSE	FALSE	3	0.1392405	0	0	TRUE	17.813972	53.208912	PhiPhi	FALSE	FALSE	TRUE	0.2	0	0	0	0	0.19493671	0	0	0	0	0.2	0.0050632912	0	0	0.2	0	0.2	0	0	0	0.17647059	0
444	P02774	21	R	Q	fi_2012_11	medium	2.19	TRUE	FALSE	FALSE	0.49082494	FALSE	TRUE	TRUE	FALSE	FALSE	1	0.021276595	1	0.021276595	TRUE	8.7363052	42.247337	PhiPhi	FALSE	FALSE	TRUE	0	0.15789473	0	0.28744939	0	0.085020244	0	0.1902834	0	0	0	0.080971658	0	0	0.0080971662	0	0	0	0.1902834	0	0	0
445	Q13651	159	S	G	fi_2012_11	low	1.78	FALSE	FALSE	TRUE	0.47619048	FALSE	FALSE	TRUE	FALSE	FALSE	0	0	0	0	FALSE	9.8540678	31.752611	PhiPho	FALSE	FALSE	TRUE	0	0	0	0.125	0	0.125	0.125	0	0	0.125	0	0	0	0.125	0	0.125	0.125	0	0.125	0	0	0
446	Q13651	224	I	V	fi_2012_11	neutral	0.46	TRUE	TRUE	FALSE	0.23623738	TRUE	TRUE	TRUE	FALSE	FALSE	0	0	0	0	FALSE	7.8881092	30.082275	PhoPho	TRUE	TRUE	TRUE	0	0	0	0	0.10941476	0.28244275	0	0.078880407	0	0.18829517	0.17048346	0	0	0.094147585	0	0.076335877	0	0	0	0	0	0
447	Q13651	61	L	V	fi_2012_11	medium	1.955	FALSE	TRUE	FALSE	0.23623738	TRUE	FALSE	FALSE	FALSE	FALSE	0	0	0	0	FALSE	13.011831	32.638546	PhoPho	TRUE	FALSE	FALSE	0.125	0.125	0.0625	0	0	0	0	0	0	0.0625	0.125	0	0	0.0625	0	0.125	0.0625	0.0625	0.0625	0.125	0	0
448	Q13651	113	V	I	fi_2012_11	neutral	0.345	FALSE	TRUE	FALSE	0.23623738	FALSE	TRUE	TRUE	FALSE	FALSE	0	0	0	0	FALSE	9.4171638	34.421165	PhoPho	FALSE	FALSE	TRUE	0.10597015	0.16567165	0.10597015	0	0	0	0	0	0	0	0	0	0	0	0	0	0.2119403	0.2119403	0	0.19850746	0	0
449	P12319	84	K	R	fi_2012_11	neutral	-0.285	TRUE	FALSE	FALSE	0	FALSE	TRUE	TRUE	FALSE	FALSE	0	0	0	0	FALSE	8.9021893	25.570637	PhiPhi	FALSE	TRUE	TRUE	0.10643985	0	0.10643985	0.10643985	0	0.10643985	0	0.10328068	0	0	0	0.082138516	0	0.10643985	0	0.10643985	0	0	0	0.17594168	0	0
450	P12319	101	S	N	fi_2012_11	high	3.975	TRUE	TRUE	FALSE	0.23623738	TRUE	TRUE	FALSE	FALSE	FALSE	0	0	0	0	FALSE	8.2399273	27.916769	PhiPhi	TRUE	FALSE	FALSE	0.0090559199	0	0.090332806	0	0.099388726	0.19877745	0.05908988	0	0	0	0	0.21937966	0	0	0.19877745	0	0	0	0.025809374	0.099388726	0	0
451	Q8IXJ6	102	G	S	fi_2012_11	medium	3.23	TRUE	FALSE	TRUE	0.47619048	TRUE	FALSE	TRUE	FALSE	FALSE	0	0	0	0	FALSE	8.9820061	28.050484	PhoPhi	TRUE	TRUE	TRUE	0	0.055	0.10166667	0.15666667	0	0.013333334	0	0	0	0	0.12	0	0	0.055	0.13833334	0.15666667	0.10166667	0	0.10166667	0	0	0
452	Q8IXJ6	217	V	M	fi_2012_11	low	1.53	TRUE	FALSE	FALSE	0.49082494	FALSE	TRUE	TRUE	FALSE	FALSE	0	0	0	0	FALSE	6.6195979	35.57962	PhoPho	FALSE	FALSE	TRUE	0	0	0	0	0	0.2327044	0	0	0	0.1278826	0	0.1278826	0	0.1278826	0.1278826	0.1278826	0.1278826	0	0	0	0	0
453	P03951	339	C	F	fi_2012_11	medium	2.485	TRUE	FALSE	FALSE	0.625	FALSE	TRUE	TRUE	FALSE	TRUE	2	0.40000001	0	0	TRUE	4.8744698	43.752655	PhiPho	FALSE	FALSE	TRUE	0.16107382	0.013422819	0.13422818	0.020134227	0.013422819	0.13422818	0.13422818	0.067114092	0.013422819	0.026845638	0.013422819	0.073825501	0	0	0.0067114094	0.13422818	0.026845638	0	0.026845638	0	0	0.032258064
454	P30566	147	K	M	fi_2012_11	neutral	-0.38	FALSE	FALSE	TRUE	1.2182178	FALSE	TRUE	TRUE	TRUE	FALSE	2	0.031531531	2	0.040540539	TRUE	0	40.152821	PhiPho	FALSE	FALSE	TRUE	0.27150428	0.090501428	0	0.090501428	0	0.094170406	0.025682837	0	0	0	0.15613535	0	0	0.090501428	0	0	0	0	0.090501428	0.090501428	0	0.17391305
455	P30566	354	T	A	fi_2012_11	medium	2.19	FALSE	FALSE	TRUE	0.47619048	TRUE	FALSE	TRUE	FALSE	FALSE	0	0	0	0	FALSE	0	33.809937	PhiPho	TRUE	TRUE	FALSE	0	0.15053764	0.17511521	0.040706605	0.10138249	0	0.087557606	0	0	0.17511521	0.17511521	0	0	0	0	0.0069124424	0.087557606	0	0	0	0	0
456	P52895	46	F	Y	fi_2012_11	neutral	-1.855	TRUE	FALSE	FALSE	0.23623738	TRUE	TRUE	FALSE	FALSE	FALSE	0	0	0	0	FALSE	5.7117658	26.508625	PhoPhi	TRUE	FALSE	FALSE	0.20381111	0	0.067937031	0	0	0	0	0.13587406	0.13587406	0.25269264	0.067937031	0	0	0.067937031	0	0	0	0	0	0.067937031	0	0
457	Q06520	261	A	T	fi_2012_11	medium	2.6	FALSE	FALSE	TRUE	0.47619048	FALSE	FALSE	TRUE	FALSE	FALSE	0	0	0	0	FALSE	9.6654119	36.058926	PhoPhi	FALSE	FALSE	TRUE	0.15022421	0	0	0.15022421	0	0.15022421	0.15022421	0	0	0	0	0	0	0.09865471	0	0	0.15022421	0	0	0.15022421	0	0
458	Q06520	63	A	P	fi_2012_11	neutral	-1.975	TRUE	FALSE	FALSE	0.78178209	FALSE	FALSE	TRUE	FALSE	FALSE	0	0	0	0	FALSE	6.8686795	29.695343	PhoPho	FALSE	TRUE	TRUE	0	0	0.11424541	0.11424541	0	0	0.11424541	0.11424541	0	0.11424541	0.11424541	0.11424541	0	0	0	0.086036675	0	0.11424541	0	0	0	0
459	O94760	67	A	P	fi_2012_11	neutral	0.535	TRUE	FALSE	FALSE	0.78178209	FALSE	TRUE	TRUE	FALSE	FALSE	0	0	0	0	FALSE	9.1615076	30.544476	PhoPho	FALSE	FALSE	TRUE	0.11111111	0.11111111	0	0.11111111	0.11111111	0.11111111	0	0	0	0	0.22222222	0	0	0	0.22222222	0	0	0	0	0	0	0
460	P14735	127	Y	S	fi_2012_11	high	3.755	FALSE	FALSE	TRUE	0.95238096	TRUE	TRUE	FALSE	FALSE	FALSE	0	0	0	0	FALSE	11.490698	36.152313	PhiPhi	TRUE	FALSE	FALSE	0.066379026	0.066379026	0.066379026	0	0	0.072021239	0.066379026	0	0	0	0.066379026	0.060902756	0	0.33189511	0	0.13690674	0	0	0.066379026	0	0	0
461	P14735	212	K	N	fi_2012_11	neutral	0.235	TRUE	FALSE	FALSE	0.78178209	FALSE	FALSE	TRUE	FALSE	FALSE	0	0	0	0	FALSE	16.549105	40.885414	PhiPhi	FALSE	FALSE	TRUE	0	0	0.19911748	0	0	0	0	0	0.19911748	0	0	0	0	0	0.39823496	0.19029233	0	0	0	0	0	0
462	P14735	484	S	C	fi_2012_11	medium	2.265	FALSE	FALSE	TRUE	0.78178209	FALSE	FALSE	TRUE	FALSE	FALSE	0	0	0	0	FALSE	6.6560264	39.005447	PhiPhi	FALSE	FALSE	TRUE	0	0	0	0	0	0.16666667	0	0	0	0	0.16666667	0.33333334	0	0.16666667	0	0.16666667	0	0	0	0	0	0
463	P14735	742	M	T	fi_2012_11	neutral	-0.205	FALSE	FALSE	TRUE	0.49082494	TRUE	FALSE	FALSE	FALSE	FALSE	0	0	0	0	FALSE	5.488553	45.548382	PhoPhi	TRUE	FALSE	FALSE	0.14607435	0	0	0.027302176	0	0.072343051	0.06169983	0.06169983	0	0.12339966	0.18309425	0.077587537	0.06169983	0.06169983	0	0.06169983	0	0	0	0.06169983	0	0
464	P35520	102	K	Q	fi_2012_11	medium	2.03	TRUE	FALSE	FALSE	0.49082494	FALSE	FALSE	TRUE	FALSE	FALSE	0	0	0	0	FALSE	10.120981	38.758938	PhiPhi	FALSE	FALSE	TRUE	0.01637765	0	0	0	0.10789981	0.24277456	0.19267823	0.18786128	0	0	0.21579961	0.036608864	0	0	0	0	0	0	0	0	0	0
465	P35520	369	R	C	fi_2012_11	medium	2.455	TRUE	TRUE	FALSE	1.3273269	FALSE	TRUE	TRUE	FALSE	FALSE	0	0	0	0	FALSE	16.016733	33.037449	PhiPhi	FALSE	TRUE	FALSE	0	0	0	0.13776138	0.20664206	0.068880692	0.1094711	0.068880692	0	0	0.20172201	0.068880692	0.068880692	0	0	0	0	0	0	0.068880692	0	0
466	Q15274	134	V	M	fi_2012_11	medium	2.13	TRUE	TRUE	FALSE	0.49082494	TRUE	FALSE	FALSE	FALSE	FALSE	0	0	0	0	FALSE	8.6035147	27.916485	PhoPho	TRUE	FALSE	FALSE	0.36314571	0	0	0	0	0	0	0.18889746	0.063993834	0.063993834	0.12490363	0	0.063993834	0	0	0	0	0.063993834	0	0.067077875	0	0
467	Q15274	158	A	V	fi_2012_11	neutral	-0.01	TRUE	TRUE	FALSE	0.47619048	FALSE	TRUE	TRUE	FALSE	FALSE	0	0	0	0	FALSE	9.1197348	26.041042	PhoPho	FALSE	TRUE	TRUE	0.21241203	0.0070377481	0	0	0	0	0	0.21241203	0.18362124	0	0.18426104	0	0	0	0	0.094049901	0	0	0	0.10620601	0	0
468	Q15274	195	T	A	fi_2012_11	neutral	0.215	TRUE	FALSE	TRUE	0.47619048	FALSE	TRUE	TRUE	FALSE	FALSE	1	0.0066666668	0	0	TRUE	1.6134772	31.781403	PhiPho	FALSE	FALSE	TRUE	0.1769437	0	0	0.20107238	0	0	0	0.0093833776	0	0	0.20107238	0.20107238	0	0.20107238	0	0	0	0	0	0.0093833776	0	0.22222222
469	O43570	65	L	F	fi_2012_11	medium	3.02	FALSE	TRUE	FALSE	0.625	FALSE	TRUE	TRUE	FALSE	FALSE	0	0	0	0	FALSE	5.6673765	27.898567	PhoPho	FALSE	TRUE	FALSE	0	0.053719006	0	0.090909094	0	0	0.090909094	0	0.090909094	0.090909094	0.12809917	0	0	0	0	0.090909094	0.090909094	0	0.18181819	0.090909094	0	0
470	P30626	176	R	W	fi_2012_11	medium	3.165	TRUE	FALSE	TRUE	0.95238096	FALSE	TRUE	TRUE	FALSE	FALSE	2	0.06666667	0	0	TRUE	6.6971016	30.535448	PhiPho	FALSE	TRUE	TRUE	0	0.19607843	0	0.20588236	0.098039217	0	0.0098039219	0	0	0	0	0	0	0.19607843	0	0.098039217	0.098039217	0	0	0.098039217	0	0.66666669
471	P50440	110	Q	H	fi_2012_11	neutral	-1.1	FALSE	FALSE	TRUE	0.66666669	FALSE	FALSE	TRUE	FALSE	FALSE	0	0	0	0	FALSE	20.279905	32.311199	PhiPhi	FALSE	TRUE	FALSE	0	0	0	0	0	0	0.0982906	0.1965812	0.0982906	0	0	0.0982906	0	0.0982906	0.11538462	0	0	0	0.1965812	0.0982906	0	0
472	P07316	59	R	W	fi_2012_11	medium	2.895	TRUE	FALSE	FALSE	0.95238096	FALSE	FALSE	TRUE	FALSE	FALSE	0	0	0	0	FALSE	8.085021	21.816158	PhiPho	FALSE	TRUE	TRUE	0	0.17460318	0	0.08730159	0.08730159	0	0	0.17460318	0	0	0.12698413	0	0.08730159	0.08730159	0	0	0	0	0.08730159	0.08730159	0	0
473	P13010	134	I	M	fi_2012_11	neutral	0	FALSE	TRUE	FALSE	0.33333334	TRUE	FALSE	FALSE	FALSE	FALSE	0	0	0	0	FALSE	10.396572	40.200512	PhoPho	TRUE	FALSE	FALSE	0	0	0	0	0.090909094	0.090909094	0.090909094	0	0	0.090909094	0.18181819	0	0	0.36363637	0	0	0.090909094	0	0	0	0	0
474	Q04759	479	S	C	fi_2012_11	medium	2.195	FALSE	FALSE	TRUE	0.78178209	FALSE	TRUE	TRUE	FALSE	FALSE	1	0.079999998	0	0	TRUE	7.3790603	27.710361	PhiPhi	FALSE	FALSE	TRUE	0.15822785	0.15822785	0	0.15822785	0	0	0	0	0	0	0.15822785	0	0	0.15822785	0.050632913	0	0.15822785	0	0	0	0	0.14285715
475	P49327	463	T	P	fi_2012_11	neutral	0.195	TRUE	FALSE	FALSE	0.78178209	FALSE	TRUE	TRUE	FALSE	FALSE	0	0	0	0	FALSE	10.881794	41.416798	PhiPho	FALSE	FALSE	TRUE	0.44387755	0.088435374	0	0	0	0	0	0	0	0	0	0	0.19387755	0	0.27380952	0	0	0	0	0	0	0
476	Q9H227	126	T	A	fi_2012_11	neutral	-2.1	FALSE	FALSE	TRUE	0.47619048	FALSE	FALSE	TRUE	FALSE	FALSE	0	0	0	0	FALSE	8.1066008	28.018703	PhiPho	FALSE	TRUE	TRUE	0	0	0	0.2	0	0.1	0.2	0.1	0	0	0.1	0	0	0	0.30000001	0	0	0	0	0	0	0
477	Q9H227	172	M	I	fi_2012_11	neutral	0.425	FALSE	FALSE	TRUE	0.33333334	FALSE	TRUE	TRUE	FALSE	FALSE	0	0	0	0	FALSE	6.1575546	23.063278	PhoPho	FALSE	TRUE	FALSE	0	0	0.071530759	0.084406294	0	0	0	0.084406294	0	0	0.16881259	0	0.084406294	0.084406294	0	0.16881259	0	0	0.084406294	0.16881259	0	0
478	Q9H227	213	R	P	fi_2012_11	medium	2.64	FALSE	FALSE	TRUE	1.3273269	FALSE	TRUE	TRUE	FALSE	FALSE	0	0	0	0	FALSE	12.020967	32.834705	PhiPho	FALSE	TRUE	FALSE	0	0	0	0.1631016	0	0	0.081550799	0.081550799	0	0	0.081550799	0.24465241	0.081550799	0.081550799	0	0	0	0.081550799	0.081550799	0.021390375	0	0
479	Q9H227	260	I	V	fi_2012_11	neutral	0.55	TRUE	FALSE	FALSE	0.23623738	FALSE	FALSE	TRUE	FALSE	FALSE	0	0	0	0	FALSE	14.67809	31.666918	PhoPho	FALSE	TRUE	TRUE	0.089970499	0	0.030973451	0.10324484	0	0	0	0.1460177	0	0.089970499	0	0.179941	0	0.089970499	0.089970499	0	0.089970499	0	0.089970499	0	0	0
480	Q9H227	354	C	R	fi_2012_11	neutral	-3.19	FALSE	FALSE	TRUE	1.3273269	TRUE	FALSE	TRUE	FALSE	FALSE	0	0	0	0	FALSE	14.854356	31.981535	PhiPhi	TRUE	TRUE	FALSE	0.081009299	0	0	0.081009299	0	0.081009299	0	0.081009299	0	0	0.1620186	0.2430279	0	0	0.081009299	0	0	0.081009299	0.027888447	0.081009299	0	0
481	Q9H227	382	A	V	fi_2012_11	neutral	0.795	TRUE	FALSE	FALSE	0.47619048	FALSE	FALSE	TRUE	FALSE	FALSE	0	0	0	0	FALSE	15.921244	32.113121	PhoPho	FALSE	TRUE	TRUE	0	0.096296296	0	0.14629629	0	0	0.11296296	0	0.096296296	0	0.11296296	0	0	0	0.22592592	0.11296296	0	0	0.096296296	0	0	0
482	Q9H227	389	R	C	fi_2012_11	high	4.305	FALSE	FALSE	TRUE	1.3273269	TRUE	FALSE	FALSE	FALSE	FALSE	0	0	0	0	FALSE	8.5281534	30.190325	PhiPhi	TRUE	FALSE	FALSE	0	0.061928935	0	0.071065992	0	0.061928935	0.12385787	0.061928935	0	0	0.061928935	0	0	0.1857868	0.061928935	0.061928935	0.061928935	0.061928935	0.12385787	0	0	0
483	Q9H227	60	E	G	fi_2012_11	medium	2.205	FALSE	FALSE	TRUE	1.4285715	FALSE	FALSE	TRUE	FALSE	FALSE	0	0	0	0	FALSE	9.9254007	32.487541	PhiPho	FALSE	FALSE	TRUE	0	0	0	0.21501014	0	0.12373225	0	0	0	0	0.24746451	0.24746451	0	0	0	0	0.042596348	0.12373225	0	0	0	0
484	P02746	182	V	M	fi_2012_11	medium	2.765	FALSE	TRUE	FALSE	0.49082494	TRUE	FALSE	FALSE	FALSE	FALSE	0	0	0	0	FALSE	6.3297529	21.625069	PhoPho	TRUE	FALSE	FALSE	0.027279813	0	0.078721747	0	0.097427905	0	0.078721747	0	0	0.078721747	0.24551831	0	0	0.078721747	0	0	0.15744349	0	0.078721747	0.078721747	0	0
485	P02747	187	V	I	fi_2012_11	neutral	0.57	FALSE	TRUE	FALSE	0.23623738	FALSE	FALSE	TRUE	FALSE	FALSE	0	0	0	0	FALSE	9.3746452	23.994139	PhoPho	FALSE	FALSE	TRUE	0	0.14285715	0	0	0	0	0	0.14285715	0	0	0.14285715	0.14285715	0	0	0	0.14285715	0	0	0.14285715	0.14285715	0	0
486	Q9H0P0	322	D	G	fi_2012_11	medium	3.39	TRUE	FALSE	FALSE	1.4285715	FALSE	TRUE	TRUE	FALSE	FALSE	0	0	0	0	FALSE	12.051588	23.858633	PhiPho	FALSE	TRUE	FALSE	0	0	0.1032258	0	0	0.17419355	0.1032258	0	0	0	0.1032258	0.1032258	0	0	0	0.1032258	0	0	0.1032258	0.20645161	0	0
487	P11940	558	Q	E	fi_2012_11	high	3.505	TRUE	FALSE	TRUE	0.49082494	FALSE	TRUE	TRUE	FALSE	FALSE	1	0.013888889	0	0	TRUE	3.2891419	20.026947	PhiPhi	FALSE	TRUE	TRUE	0.1510049	0.00054318307	0.078218363	0	0	0.078489952	0.15643673	0.053775121	0	0	0.15181966	0.078218363	0.078489952	0	0.15643673	0.016567083	0	0	0	0	0.050000001	0
488	P11940	562	L	S	fi_2012_11	high	3.815	TRUE	FALSE	TRUE	1.3273269	TRUE	TRUE	FALSE	FALSE	FALSE	0	0	0	0	FALSE	5.2584562	17.627712	PhoPhi	TRUE	FALSE	FALSE	0.00062047568	0.061633918	0.061427094	0	0	0.081489138	0.12347466	0.062047571	0	0	0.42233711	0.061633918	0.062047571	0.061633918	0.00062047568	0.00020682524	0.00082730094	0	0	0	0	0
489	P11940	573	M	L	fi_2012_11	neutral	-0.17	TRUE	FALSE	TRUE	0.33333334	FALSE	TRUE	TRUE	FALSE	FALSE	2	0.041237112	0	0	TRUE	1.8895144	19.393908	PhoPho	FALSE	TRUE	TRUE	0.10876021	0.10244989	0	0.029695621	0	0	0.10801782	0.00037119526	0.10801782	0.10838901	0.21232368	0.00037119526	0	0	0.11210097	0.00037119526	0.00037119526	0	0	0.10876021	0.28169015	0.28169015
490	P11940	579	G	S	fi_2012_11	medium	2.68	FALSE	FALSE	TRUE	0.47619048	FALSE	TRUE	TRUE	FALSE	FALSE	1	0.04109589	0	0	TRUE	3.5029922	18.2416	PhoPhi	FALSE	FALSE	TRUE	0.13284804	0	0	0	0	0	0.00045495905	0.13421293	0.0009099181	0.13375796	0.13421293	0.13284804	0.0040946314	0.13284804	0.00045495905	0.00045495905	0.19290264	0	0	0	0.1509434	0
491	P11940	584	M	I	fi_2012_11	high	3.505	FALSE	FALSE	TRUE	0.33333334	FALSE	TRUE	TRUE	FALSE	FALSE	1	0.02020202	0	0	TRUE	2.5319629	17.390408	PhoPho	FALSE	TRUE	TRUE	0.091771185	0	0	0	0	0.091159374	0.00091771182	0.093606606	0.00061180792	0.18170695	0.27378404	0.091771185	0	0	0	0	0.091159374	0	0	0.083511777	0.14141414	0
492	P11940	593	L	V	fi_2012_11	medium	2.115	FALSE	FALSE	TRUE	0.23623738	TRUE	FALSE	FALSE	FALSE	FALSE	0	0	0	0	FALSE	4.058917	17.538809	PhoPho	TRUE	FALSE	FALSE	0	0.00047766897	0.071172677	0.071172677	0	0.072366849	0.00023883449	0.00047766897	0.071172677	0.071172677	0.42703608	0.071411513	0.071172677	0.00023883449	0.00023883449	0.071172677	0.00023883449	0	0	0.00023883449	0	0
493	P11940	597	L	P	fi_2012_11	medium	3.44	TRUE	FALSE	TRUE	1.25	TRUE	TRUE	TRUE	FALSE	FALSE	0	0	0	0	FALSE	3.6815467	18.557968	PhoPho	TRUE	TRUE	TRUE	0	0.091241993	0	0	0	0.096429661	0	0	0.090936832	0	0.53341472	0.00030515715	0.090936832	0	0.0051876716	0.091241993	0.00030515715	0	0	0	0	0
494	Q8IV63	171	F	L	fi_2012_11	neutral	-1.12	FALSE	TRUE	FALSE	0.625	FALSE	TRUE	TRUE	FALSE	FALSE	0	0	0	0	FALSE	13.704197	29.407812	PhoPho	FALSE	FALSE	TRUE	0	0.11111111	0	0	0	0	0.11111111	0	0	0.11111111	0.11111111	0.11111111	0	0	0	0.11111111	0.22222222	0	0.11111111	0	0	0
495	Q8IV63	268	S	L	fi_2012_11	medium	2.14	FALSE	FALSE	TRUE	1.3273269	FALSE	FALSE	TRUE	FALSE	FALSE	0	0	0	0	FALSE	22.233171	28.173777	PhiPho	FALSE	FALSE	TRUE	0.125	0.125	0	0.125	0	0	0.125	0	0	0	0.25	0	0	0	0	0.125	0	0	0	0.125	0	0
496	Q8IV63	288	C	Y	fi_2012_11	low	0.995	FALSE	FALSE	TRUE	0.78178209	TRUE	FALSE	FALSE	FALSE	FALSE	0	0	0	0	FALSE	7.3178492	26.776232	PhiPhi	TRUE	FALSE	FALSE	0.068728521	0.13745704	0	0.068728521	0	0.068728521	0.068728521	0	0	0	0.34364262	0	0	0	0.068728521	0	0	0	0.068728521	0.10652921	0	0
497	Q8IV63	371	S	G	fi_2012_11	low	1.645	FALSE	FALSE	TRUE	0.47619048	TRUE	FALSE	FALSE	FALSE	FALSE	0	0	0	0	FALSE	8.2260599	25.444273	PhiPho	TRUE	FALSE	FALSE	0	0.18181819	0	0.18181819	0	0	0.090909094	0	0	0	0.18181819	0	0	0	0.090909094	0.27272728	0	0	0	0	0	0
498	P57105	26	N	T	fi_2012_11	low	0.88	FALSE	TRUE	FALSE	0.23623738	FALSE	TRUE	TRUE	FALSE	FALSE	1	0.07692308	0	0	TRUE	3.6391239	19.043005	PhiPhi	FALSE	FALSE	TRUE	0	0.11111111	0	0	0	0	0	0.11111111	0	0.11111111	0	0.11111111	0	0.11111111	0	0.11111111	0	0	0.11111111	0.22222222	0	0.07692308
499	Q9Y600	45	E	G	fi_2012_11	medium	2.275	TRUE	FALSE	FALSE	1.4285715	FALSE	FALSE	TRUE	FALSE	FALSE	0	0	0	0	FALSE	13.3952	36.443825	PhiPho	FALSE	TRUE	FALSE	0	0.14285715	0	0	0.14285715	0	0	0	0	0	0	0.2857143	0	0	0	0	0	0.14285715	0.14285715	0.14285715	0	0
500	P45954	139	C	F	fi_2012_11	low	1.345	FALSE	FALSE	TRUE	0.625	TRUE	FALSE	FALSE	FALSE	FALSE	0	0	0	0	FALSE	10.076995	28.910242	PhiPho	TRUE	FALSE	FALSE	0.063410453	0	0.063410453	0	0	0.063410453	0.063410453	0	0	0.19023137	0.1756641	0	0.063410453	0.063410453	0	0	0.063410453	0	0	0.19023137	0	0
501	P45954	316	I	V	fi_2012_11	neutral	-1.04	FALSE	FALSE	TRUE	0.23623738	TRUE	FALSE	FALSE	FALSE	FALSE	0	0	0	0	FALSE	10.029906	32.671803	PhoPho	TRUE	FALSE	FALSE	0	0.14285715	0	0	0	0.071428575	0	0	0	0.071428575	0.14285715	0.071428575	0.071428575	0.071428575	0.071428575	0	0.071428575	0.071428575	0.071428575	0.071428575	0	0
502	P06744	208	I	T	fi_2012_11	medium	2.395	FALSE	TRUE	FALSE	0.78178209	TRUE	FALSE	FALSE	FALSE	FALSE	0	0	0	0	FALSE	10.25916	39.337585	PhoPhi	TRUE	FALSE	FALSE	0.20242915	0	0	0	0	0	0	0	0	0.2516869	0.067476384	0	0	0.2651822	0	0.078272603	0.067476384	0	0	0.067476384	0	0
503	Q9UHI8	484	A	T	fi_2012_11	medium	2.845	FALSE	FALSE	TRUE	0.47619048	TRUE	TRUE	TRUE	FALSE	FALSE	0	0	0	0	FALSE	5.2881346	24.64233	PhoPhi	TRUE	TRUE	FALSE	0	0.098912477	0.098912477	0.098912477	0.098912477	0	0.10978767	0	0.098912477	0	0.098912477	0	0	0	0	0	0.098912477	0.098912477	0.098912477	0	0	0
504	O00241	53	R	H	fi_2012_11	neutral	0.535	TRUE	FALSE	FALSE	0.34534633	FALSE	TRUE	TRUE	FALSE	FALSE	0	0	0	0	FALSE	8.2340212	19.775124	PhiPhi	FALSE	FALSE	TRUE	0.090909094	0	0	0	0.090909094	0.090909094	0.090909094	0	0	0.090909094	0.090909094	0	0	0	0.090909094	0.090909094	0.18181819	0.090909094	0	0	0	0
505	O00241	62	V	L	fi_2012_11	medium	1.935	TRUE	FALSE	FALSE	0.23623738	FALSE	TRUE	TRUE	FALSE	FALSE	0	0	0	0	FALSE	4.2406826	21.996822	PhoPho	FALSE	FALSE	TRUE	0	0.11111111	0	0	0	0	0	0.11111111	0	0.11111111	0.11111111	0.22222222	0	0.11111111	0.22222222	0	0	0	0	0	0.16666667	0
506	O00241	106	S	R	fi_2012_11	neutral	-1.475	FALSE	TRUE	FALSE	0.95238096	FALSE	FALSE	TRUE	FALSE	FALSE	0	0	0	0	FALSE	7.5111928	18.876947	PhiPhi	FALSE	TRUE	FALSE	0.07692308	0.07692308	0	0	0	0	0	0	0	0.15384616	0.07692308	0	0	0	0	0.23076923	0.23076923	0	0	0.15384616	0	0
507	Q03518	578	V	I	fi_2012_11	neutral	-0.14	TRUE	FALSE	FALSE	0.23623738	FALSE	FALSE	TRUE	FALSE	FALSE	0	0	0	0	FALSE	9.8903351	25.25259	PhoPho	FALSE	TRUE	FALSE	0.125	0.125	0	0.125	0	0	0	0	0	0	0.125	0	0	0.125	0.125	0	0	0	0.125	0.125	0	0
508	Q03518	697	D	G	fi_2012_11	neutral	-1.88	TRUE	FALSE	FALSE	1.4285715	FALSE	FALSE	TRUE	FALSE	FALSE	0	0	0	0	FALSE	26.602404	34.574238	PhiPho	FALSE	FALSE	TRUE	0.14285715	0	0	0	0	0.2857143	0.14285715	0.14285715	0	0	0	0	0	0	0	0.14285715	0	0	0	0.14285715	0	0
509	Q03518	708	R	Q	fi_2012_11	low	1.755	FALSE	FALSE	TRUE	0.49082494	FALSE	FALSE	TRUE	FALSE	FALSE	0	0	0	0	FALSE	17.514414	27.233313	PhiPhi	FALSE	TRUE	FALSE	0.21428572	0	0	0	0	0.071428575	0.14285715	0.21428572	0	0	0.071428575	0	0	0	0.071428575	0.071428575	0	0	0	0.14285715	0	0
510	Q03518	788	Q	K	fi_2012_11	low	1.485	FALSE	FALSE	TRUE	0.49082494	FALSE	FALSE	TRUE	FALSE	FALSE	0	0	0	0	FALSE	20.763363	30.665079	PhiPhi	FALSE	FALSE	TRUE	0	0	0	0	0	0.125	0.125	0.125	0.125	0	0.125	0.125	0.125	0	0	0	0.125	0	0	0	0	0
511	Q03518	576	P	L	fi_2012_11	low	1.73	TRUE	FALSE	FALSE	1.25	FALSE	FALSE	TRUE	FALSE	FALSE	0	0	0	0	FALSE	12.925667	32.031593	PhoPho	FALSE	FALSE	TRUE	0.14285715	0.14285715	0.14285715	0.14285715	0	0	0	0	0	0	0	0	0	0	0.14285715	0	0	0	0.14285715	0.14285715	0	0
512	P23469	150	T	S	fi_2012_11	low	1.14	TRUE	FALSE	FALSE	0.47619048	FALSE	FALSE	TRUE	FALSE	FALSE	0	0	0	0	FALSE	12.950696	42.873672	PhiPhi	FALSE	FALSE	TRUE	0	0	0.13571429	0.13571429	0	0.13571429	0.13571429	0.13571429	0.050000001	0	0	0	0	0.13571429	0.13571429	0	0	0	0	0	0	0
513	P51946	138	K	R	fi_2012_11	neutral	0.16	FALSE	FALSE	TRUE	0	FALSE	TRUE	TRUE	FALSE	FALSE	0	0	0	0	FALSE	4.5606709	23.512392	PhiPhi	FALSE	FALSE	TRUE	0.125	0	0	0	0	0.25	0.25	0.125	0	0	0.25	0	0	0	0	0	0	0	0	0	0	0
514	P51946	270	V	A	fi_2012_11	medium	2.89	FALSE	FALSE	TRUE	0.47619048	TRUE	FALSE	FALSE	FALSE	FALSE	0	0	0	0	FALSE	17.166792	29.820776	PhoPho	TRUE	FALSE	FALSE	0.07692308	0.07692308	0	0	0	0.15384616	0.07692308	0	0	0	0.15384616	0.07692308	0	0	0.07692308	0.07692308	0.07692308	0	0.07692308	0.07692308	0	0
515	P51946	54	M	V	fi_2012_11	neutral	-0.895	FALSE	FALSE	TRUE	0.49082494	FALSE	FALSE	TRUE	FALSE	FALSE	0	0	0	0	FALSE	10.877189	29.11335	PhoPho	FALSE	TRUE	TRUE	0	0.14285715	0	0	0.095238097	0.19047619	0	0	0.095238097	0	0.095238097	0.095238097	0	0	0.095238097	0	0.095238097	0	0.095238097	0	0	0
516	P51946	84	C	F	fi_2012_11	low	0.92	FALSE	FALSE	TRUE	0.625	TRUE	FALSE	FALSE	FALSE	FALSE	0	0	0	0	FALSE	15.658137	26.346487	PhiPho	TRUE	FALSE	FALSE	0.079999998	0	0	0	0	0.079999998	0	0.079999998	0	0	0.16	0.079999998	0.079999998	0.079999998	0	0	0.079999998	0	0.12	0.16	0	0
517	P52209	235	I	T	fi_2012_11	high	3.71	FALSE	FALSE	TRUE	0.78178209	FALSE	TRUE	TRUE	FALSE	FALSE	0	0	0	0	FALSE	13.203942	33.137932	PhoPhi	FALSE	TRUE	FALSE	0.11111111	0	0.11111111	0	0	0.11111111	0	0	0	0.22222222	0.22222222	0	0	0.11111111	0	0	0.11111111	0	0	0	0	0
518	P52209	246	D	N	fi_2012_11	medium	2.13	TRUE	FALSE	FALSE	0.78178209	FALSE	FALSE	TRUE	FALSE	FALSE	0	0	0	0	FALSE	4.5037475	42.793587	PhiPhi	FALSE	FALSE	TRUE	0	0	0	0.2	0	0	0	0.2	0	0	0	0.40000001	0	0	0	0	0.2	0	0	0	0	0
519	P08294	58	A	T	fi_2012_11	low	0.805	TRUE	FALSE	FALSE	0.47619048	TRUE	TRUE	TRUE	FALSE	FALSE	1	0.03125	0	0	TRUE	5.3414664	28.534887	PhoPhi	TRUE	TRUE	TRUE	0.06779661	0.13559322	0	0.11864407	0	0	0.13559322	0.13559322	0.13559322	0	0.27118644	0	0	0	0	0	0	0	0	0	0	1
520	P01730	191	K	E	fi_2012_11	neutral	0.275	TRUE	TRUE	FALSE	0.47619048	FALSE	TRUE	TRUE	FALSE	FALSE	1	0.010067114	1	0.0067114094	TRUE	4.3316345	31.583937	PhiPhi	FALSE	TRUE	TRUE	0	0	0.1057863	0	0	0	0.2115726	0	0	0	0.2115726	0.14199503	0	0	0	0	0	0	0	0.32907349	0	0
521	Q9NQX3	43	V	L	fi_2012_11	neutral	-0.675	FALSE	FALSE	TRUE	0.23623738	TRUE	FALSE	FALSE	FALSE	FALSE	0	0	0	0	FALSE	7.257297	22.023451	PhoPho	TRUE	FALSE	FALSE	0	0	0	0.13333334	0	0	0.06666667	0.13333334	0	0.06666667	0.26666668	0.06666667	0	0.06666667	0	0	0.06666667	0	0	0.13333334	0	0
522	O15394	350	L	P	fi_2012_11	neutral	-0.195	TRUE	FALSE	FALSE	1.25	FALSE	TRUE	TRUE	FALSE	FALSE	0	0	0	0	FALSE	16.577311	46.515846	PhoPho	FALSE	FALSE	TRUE	0	0	0	0.25	0	0	0	0.25	0	0	0	0.25	0	0	0	0.25	0	0	0	0	0	0
523	P19835	159	V	I	fi_2012_11	medium	2.995	FALSE	TRUE	FALSE	0.23623738	TRUE	FALSE	FALSE	FALSE	FALSE	0	0	0	0	FALSE	14.859254	31.924089	PhoPho	TRUE	FALSE	FALSE	0	0	0.07692308	0	0	0	0	0	0	0.30769232	0.07692308	0	0.07692308	0.07692308	0	0	0.07692308	0.07692308	0	0.23076923	0	0
524	P27694	286	V	I	fi_2012_11	neutral	0.02	FALSE	TRUE	FALSE	0.23623738	FALSE	FALSE	TRUE	FALSE	FALSE	0	0	0	0	FALSE	10.284082	30.026655	PhoPho	FALSE	TRUE	FALSE	0	0	0	0	0	0	0	0	0	0.093137257	0.024509804	0	0.093137257	0.27941176	0.093137257	0.13725491	0.093137257	0	0.18627451	0	0	0
525	P27694	289	C	Y	fi_2012_11	medium	3.265	TRUE	FALSE	FALSE	0.78178209	FALSE	FALSE	TRUE	FALSE	FALSE	0	0	0	0	FALSE	11.055261	30.564793	PhiPhi	FALSE	TRUE	TRUE	0	0	0	0.089743592	0.12179487	0.089743592	0	0	0.089743592	0	0	0	0.12179487	0	0.12179487	0	0	0	0.24358974	0.12179487	0	0
526	P27694	351	T	A	fi_2012_11	low	0.865	TRUE	FALSE	FALSE	0.47619048	FALSE	TRUE	TRUE	FALSE	FALSE	0	0	0	0	FALSE	8.0875988	34.064449	PhiPho	FALSE	FALSE	TRUE	0	0	0	0.12179487	0	0.089743592	0	0.12179487	0	0	0.12179487	0.17948718	0.12179487	0	0	0.12179487	0	0.12179487	0	0	0	0
527	P27694	408	A	V	fi_2012_11	medium	2.335	FALSE	FALSE	TRUE	0.47619048	TRUE	TRUE	FALSE	FALSE	FALSE	0	0	0	0	FALSE	5.3906345	30.363808	PhoPho	TRUE	FALSE	FALSE	0	0.088785045	0.046728972	0	0	0.088785045	0	0.065420561	0	0.17757009	0.088785045	0.088785045	0	0	0.17757009	0	0	0	0.088785045	0.088785045	0	0
528	P05546	156	V	A	fi_2012_11	low	1.515	FALSE	FALSE	TRUE	0.47619048	TRUE	FALSE	FALSE	FALSE	FALSE	0	0	0	0	FALSE	13.993779	30.583344	PhoPho	TRUE	FALSE	FALSE	0.14746544	0	0	0	0.073732719	0	0	0.073732719	0	0.11520737	0.29493088	0	0	0.073732719	0.073732719	0.073732719	0.073732719	0	0	0	0	0
529	P05546	208	R	H	fi_2012_11	medium	2.285	FALSE	FALSE	TRUE	0.34534633	FALSE	TRUE	TRUE	FALSE	FALSE	0	0	0	0	FALSE	12.822221	33.978806	PhiPhi	FALSE	TRUE	TRUE	0	0.24120604	0.045226131	0	0	0.080402009	0	0	0.080402009	0	0.16080402	0.080402009	0	0.11557789	0	0	0.16080402	0	0.035175879	0	0	0
530	P05546	277	A	V	fi_2012_11	neutral	0.345	TRUE	FALSE	FALSE	0.47619048	TRUE	FALSE	FALSE	FALSE	FALSE	0	0	0	0	FALSE	6.3683276	33.657276	PhoPho	TRUE	FALSE	FALSE	0	0	0.088888891	0.088888891	0.03888889	0.088888891	0.050000001	0	0	0.26666668	0.17777778	0.17777778	0	0	0	0	0.022222223	0	0	0	0	0
531	P05546	87	S	N	fi_2012_11	low	1.39	TRUE	FALSE	TRUE	0.23623738	FALSE	TRUE	TRUE	FALSE	FALSE	1	0.043478262	0	0	TRUE	7.3526783	40.23925	PhiPhi	FALSE	FALSE	TRUE	0	0	0	0.13142857	0	0.26285714	0	0	0	0.13142857	0.13142857	0.13142857	0	0.13142857	0	0	0	0	0	0	0	0
532	Q96PD4	155	V	I	fi_2012_11	low	1.675	FALSE	TRUE	FALSE	0.23623738	FALSE	TRUE	TRUE	FALSE	FALSE	0	0	0	0	FALSE	9.877943	31.752636	PhoPho	FALSE	FALSE	TRUE	0	0	0.11632653	0	0.23265307	0	0	0	0	0	0	0	0.11632653	0	0.11632653	0.069387756	0.23265307	0	0	0.11632653	0	0.23076923
533	Q96PD4	126	E	G	fi_2012_11	medium	2.72	FALSE	TRUE	FALSE	1.4285715	FALSE	TRUE	TRUE	FALSE	FALSE	1	0.034482758	0	0	TRUE	6.5414248	25.524975	PhiPho	FALSE	FALSE	TRUE	0	0	0	0	0	0	0.25892857	0	0	0	0.25892857	0.11830357	0	0	0	0	0.12946428	0	0	0.234375	0	0.2
534	P47992	29	K	R	fi_2012_11	neutral	0.8	TRUE	FALSE	FALSE	0	FALSE	TRUE	FALSE	FALSE	FALSE	0	0	0	0	FALSE	14.46873	16.968855	PhiPhi	FALSE	FALSE	TRUE	0.125	0.0625	0	0.125	0.0625	0.0625	0.0625	0.0625	0	0	0	0	0	0	0.0625	0.125	0.125	0	0	0.125	0	0.2
535	P06132	253	L	Q	fi_2012_11	neutral	0.77	TRUE	FALSE	FALSE	1.1666666	FALSE	FALSE	TRUE	FALSE	FALSE	0	0	0	0	FALSE	23.395737	36.052055	PhoPhi	FALSE	FALSE	TRUE	0.25929648	0.12964824	0	0	0	0	0	0.12964824	0	0	0.12964824	0	0	0	0.12964824	0	0	0	0	0.22211055	0	0
536	P06132	318	G	R	fi_2012_11	neutral	-2.885	FALSE	FALSE	TRUE	1.4285715	FALSE	FALSE	TRUE	FALSE	FALSE	0	0	0	0	FALSE	11.537973	29.598127	PhoPhi	FALSE	TRUE	TRUE	0.099375352	0	0	0	0	0.28449744	0.09483248	0	0.080068141	0.09483248	0.09483248	0.09483248	0	0	0	0.061896648	0	0	0	0.09483248	0	0
537	P06746	242	P	R	fi_2012_11	low	1.77	TRUE	FALSE	FALSE	1.3273269	FALSE	TRUE	TRUE	FALSE	FALSE	0	0	0	0	FALSE	8.2796497	36.791199	PhoPhi	FALSE	FALSE	TRUE	0	0	0	0	0	0.026906718	0.16534771	0	0.0023741222	0.15609853	0.16069838	0.15936294	0	0.0078148181	0	0.16069838	0	0	0.16069838	0	0	0
538	Q9NZ52	132	K	R	fi_2012_11	neutral	-0.14	FALSE	FALSE	TRUE	0	FALSE	TRUE	TRUE	FALSE	FALSE	0	0	0	0	FALSE	4.4623365	24.107754	PhiPhi	FALSE	TRUE	TRUE	0.15735641	0	0	0.078678206	0	0.10621558	0	0	0.078678206	0.078678206	0.072383948	0.078678206	0.027537372	0	0.078678206	0	0.078678206	0.028324155	0.078678206	0	0	0.61538464
539	O75351	58	I	M	fi_2012_11	medium	3.19	FALSE	FALSE	TRUE	0.33333334	TRUE	FALSE	FALSE	FALSE	FALSE	0	0	0	0	FALSE	9.1917372	9.1917372	PhoPho	TRUE	FALSE	FALSE	0.17391305	0.043478262	0	0	0.043478262	0.043478262	0.086956523	0.043478262	0	0.043478262	0.086956523	0.13043478	0	0.043478262	0	0.043478262	0.043478262	0	0.043478262	0.13043478	0	0
540	P10746	113	D	V	fi_2012_11	neutral	0.35	TRUE	FALSE	FALSE	1.4285715	FALSE	FALSE	TRUE	FALSE	FALSE	0	0	0	0	FALSE	12.126529	35.534103	PhiPho	FALSE	FALSE	TRUE	0	0	0.16666667	0	0	0.16666667	0	0.16666667	0	0	0.16666667	0	0	0	0	0	0.16666667	0	0	0.16666667	0	0
541	P10746	171	V	G	fi_2012_11	neutral	-0.72	FALSE	TRUE	FALSE	0.47619048	FALSE	FALSE	TRUE	FALSE	FALSE	0	0	0	0	FALSE	12.892186	27.626087	PhoPho	FALSE	TRUE	FALSE	0.1	0	0	0	0	0.1	0.1	0	0.1	0	0.1	0	0	0.1	0	0.1	0.1	0	0.1	0.1	0	0
542	O00763	552	I	V	fi_2012_11	neutral	-1.52	FALSE	FALSE	TRUE	0.23623738	TRUE	FALSE	TRUE	FALSE	FALSE	0	0	0	0	FALSE	12.289461	32.09156	PhoPho	TRUE	TRUE	FALSE	0.218716	0.072905332	0	0	0.072905332	0.099020675	0.072905332	0	0	0.072905332	0.072905332	0.072905332	0	0.039173014	0	0.072905332	0.05984766	0	0	0.072905332	0	0
543	O00763	651	A	T	fi_2012_11	low	1.8	FALSE	TRUE	FALSE	0.47619048	TRUE	FALSE	FALSE	FALSE	FALSE	0	0	0	0	FALSE	13.077743	31.905228	PhoPhi	TRUE	FALSE	FALSE	0.084702909	0.084702909	0	0	0.084702909	0.027812894	0	0.084702909	0.084702909	0.25410873	0.12515803	0	0.084702909	0	0	0	0	0	0	0.084702909	0	0
544	O60882	169	I	L	fi_2012_11	medium	2.35	FALSE	TRUE	FALSE	0	TRUE	FALSE	FALSE	FALSE	FALSE	0	0	0	0	FALSE	13.5211	14.653913	PhoPho	TRUE	FALSE	FALSE	0.083333336	0.083333336	0	0.083333336	0	0.041666668	0	0.041666668	0.041666668	0.083333336	0.041666668	0.041666668	0.041666668	0.125	0	0.083333336	0.041666668	0	0.083333336	0.083333336	0	0
545	P56279	56	V	I	fi_2012_11	low	1.355	TRUE	FALSE	FALSE	0.23623738	FALSE	TRUE	TRUE	FALSE	FALSE	0	0	0	0	FALSE	10.451528	24.887943	PhoPho	FALSE	FALSE	TRUE	0.14285715	0	0	0.14285715	0	0.14285715	0	0	0	0	0.2857143	0	0	0	0	0	0	0	0	0.2857143	0	1
546	P20700	501	A	V	fi_2012_11	medium	1.99	TRUE	FALSE	FALSE	0.47619048	FALSE	FALSE	TRUE	FALSE	FALSE	0	0	0	0	FALSE	7.0525451	20.519512	PhoPho	FALSE	FALSE	TRUE	0.18584071	0	0.27876106	0	0	0	0.092920355	0.07079646	0	0.092920355	0	0.092920355	0	0	0	0	0	0.18584071	0	0	0	0
547	Q9BVM4	142	P	L			0	TRUE	FALSE	FALSE	1.25	FALSE	TRUE	TRUE	FALSE	FALSE	0	0	0	0	FALSE	8.0164623	26.819328	PhoPho	FALSE	FALSE	TRUE	0	0	0	0	0	0.25	0	0.5	0.25	0	0	0	0	0	0	0	0	0	0	0	0.095238097	0.14285715
548	Q13144	587	I	V	fi_2012_11	low	1.385	TRUE	FALSE	FALSE	0.23623738	TRUE	FALSE	FALSE	FALSE	FALSE	0	0	0	0	FALSE	5.8074999	21.619051	PhoPho	TRUE	FALSE	FALSE	0	0	0.090909094	0.090909094	0	0.090909094	0	0	0.090909094	0.090909094	0.090909094	0.090909094	0	0.090909094	0	0.090909094	0	0	0.090909094	0.090909094	0	0
549	Q16222	391	K	Q	fi_2012_11	medium	2.215	TRUE	FALSE	FALSE	0.49082494	FALSE	TRUE	TRUE	FALSE	FALSE	0	0	1	0.045454547	TRUE	9.1031761	39.55101	PhiPhi	FALSE	FALSE	TRUE	0.21945137	0	0	0.10972568	0.10972568	0	0	0.10972568	0	0	0	0.21945137	0	0.10972568	0	0	0	0	0	0.12219451	0	0.2
550	P06756	405	I	V	fi_2012_11	neutral	0.79	TRUE	TRUE	FALSE	0.23623738	TRUE	FALSE	FALSE	FALSE	FALSE	0	0	0	0	FALSE	9.0383101	45.356495	PhoPho	TRUE	FALSE	FALSE	0.060929984	0	0.080972739	0.016301444	0	0	0.060929984	0	0	0.11517905	0.26189205	0	0	0.12185997	0.060929984	0.060929984	0	0	0.060929984	0.099144839	0	0
551	P06756	783	V	I	fi_2012_11	neutral	0.515	FALSE	TRUE	FALSE	0.23623738	TRUE	TRUE	FALSE	FALSE	FALSE	0	0	0	0	FALSE	11.07707	58.556934	PhoPho	TRUE	FALSE	FALSE	0	0	0.078920044	0.078920044	0	0	0	0	0.078920044	0.052959502	0.15784009	0	0	0.078920044	0.15784009	0	0.15784009	0	0	0.15784009	0	0
552	Q96PD4	161	H	R	fi_2012_11	low	1.18	FALSE	TRUE	FALSE	0.34534633	FALSE	TRUE	TRUE	FALSE	FALSE	1	0.16666667	0	0	TRUE	19.957865	28.69965	PhiPhi	FALSE	FALSE	TRUE	0	0	0	0	0	0	0	0	0.33333334	0.33333334	0	0	0	0	0	0	0	0	0	0.33333334	0.25	0
553	P04626	655	I	V	fi_2012_11	neutral	0.75	TRUE	FALSE	TRUE	0.23623738	FALSE	TRUE	FALSE	FALSE	FALSE	2	0.80000001	0	0	TRUE	4.8980327	6.8302531	PhoPho	FALSE	FALSE	TRUE	0.1388889	0	0	0	0	0	0	0.083333336	0	0.1388889	0.083333336	0	0	0	0.083333336	0.22222222	0.083333336	0	0	0.16666667	0.083333336	0.055555556
554	O76074	641	L	P	fi_2012_11	high	3.605	FALSE	FALSE	TRUE	1.25	FALSE	TRUE	TRUE	FALSE	FALSE	1	0.004255319	0	0	TRUE	4.4209027	29.573271	PhoPho	FALSE	TRUE	FALSE	0.082024433	0	0	0.082024433	0	0.16404887	0	0	0	0.16090751	0.20122164	0	0	0.082024433	0	0	0.22774869	0	0	0	0	0.1
555	O76074	778	I	T	fi_2012_11	neutral	0.13	FALSE	FALSE	TRUE	0.78178209	TRUE	TRUE	TRUE	FALSE	FALSE	0	0	0	0	FALSE	4.0569601	24.518669	PhoPhi	TRUE	TRUE	FALSE	0.18946025	0.085703865	0.031728666	0	0	0.085703865	0.17140773	0	0	0.085703865	0.085703865	0.043216631	0	0.037563823	0.0051057623	0	0	0	0.084245078	0.085703865	0	0
556	Q8WXE9	307	S	P	fi_2012_11	neutral	-1.78	TRUE	FALSE	FALSE	0.78178209	FALSE	FALSE	TRUE	FALSE	FALSE	0	0	0	0	FALSE	17.227568	17.227568	PhiPho	FALSE	FALSE	TRUE	0.11764706	0.05882353	0.11764706	0	0	0.11764706	0	0	0	0	0.11764706	0	0	0.05882353	0.11764706	0.05882353	0.11764706	0.05882353	0	0.05882353	0	0
557	Q8WXE9	321	Q	R	fi_2012_11	low	1.155	TRUE	FALSE	FALSE	0.49082494	FALSE	TRUE	FALSE	FALSE	FALSE	0	0	0	0	FALSE	17.653214	17.653214	PhiPhi	FALSE	FALSE	TRUE	0	0	0.125	0.125	0	0.125	0.125	0	0	0	0.125	0	0	0	0	0	0.25	0	0	0.125	0	0
558	P23470	92	Y	H	fi_2012_11	neutral	0.1	FALSE	FALSE	TRUE	0.34534633	FALSE	TRUE	TRUE	FALSE	FALSE	2	0.25	0	0	TRUE	7.678648	26.923071	PhiPhi	FALSE	FALSE	TRUE	0.14285715	0.14285715	0	0.14285715	0	0	0.14285715	0	0	0	0.14285715	0	0	0	0	0	0	0	0	0.2857143	0	0
559	Q9NUW8	304	R	Q	fi_2012_11	medium	2.095	FALSE	TRUE	FALSE	0.49082494	FALSE	FALSE	TRUE	FALSE	FALSE	0	0	0	0	FALSE	10.542554	37.108742	PhiPhi	FALSE	FALSE	TRUE	0.10178503	0	0	0.10824155	0	0.099126473	0	0.10178503	0.10178503	0.10178503	0.044815801	0.10178503	0	0	0.10178503	0	0	0	0.13292822	0.004177744	0	0
560	Q9HC16	275	Q	E	fi_2012_11	low	1.32	TRUE	FALSE	FALSE	0.49082494	TRUE	TRUE	TRUE	FALSE	FALSE	0	0	0	0	FALSE	9.5396967	32.90583	PhiPhi	TRUE	TRUE	TRUE	0	0.10592686	0.036569986	0.36191678	0	0	0	0	0.15258512	0.001261034	0.1223203	0.0025220681	0.087011352	0	0	0	0.0025220681	0.0037831021	0.11979824	0.0037831021	0	0
561	P02753	182	Q	K	fi_2012_11	neutral	-0.69	TRUE	FALSE	FALSE	0.49082494	FALSE	TRUE	TRUE	FALSE	FALSE	1	0.015873017	0	0	TRUE	4.9816904	23.311346	PhiPhi	FALSE	TRUE	TRUE	0.13683568	0.21686012	0	0.090409286	0.10140501	0	0	0	0	0	0.10812462	0.2309102	0	0	0	0	0	0	0.1154551	0	0.083333336	0.33333334
562	O60674	1096	D	E	fi_2012_11	neutral	-0.25	TRUE	FALSE	TRUE	0	FALSE	TRUE	TRUE	FALSE	FALSE	1	0.013986014	2	0.011655011	TRUE	9.097518	35.134834	PhiPhi	FALSE	FALSE	TRUE	0	0.13829437	0	0	0.14125782	0.14125782	0	0	0	0.15541653	0	0	0.14125782	0	0.14125782	0	0	0	0.14125782	0	0.016393442	0.16393442
563	Q9UHL4	431	A	V	fi_2012_11	low	1.175	TRUE	FALSE	FALSE	0.47619048	FALSE	FALSE	TRUE	FALSE	FALSE	0	0	0	0	FALSE	21.351933	45.296135	PhoPho	FALSE	FALSE	TRUE	0	0	0	0	0	0	0	0	0	0.2	0.2	0	0	0	0	0.40000001	0	0	0	0.2	0	0
564	Q9UHL4	89	A	G	fi_2012_11	neutral	-3	TRUE	FALSE	TRUE	0	FALSE	FALSE	TRUE	FALSE	FALSE	0	0	0	0	FALSE	12.72048	35.649269	PhoPho	FALSE	TRUE	FALSE	0.29087451	0.096958175	0.12737642	0	0	0.096958175	0	0	0	0	0.096958175	0	0	0.096958175	0	0.096958175	0	0	0	0.096958175	0	0
565	P10827	170	I	V	fi_2012_11	neutral	-0.92	FALSE	FALSE	TRUE	0.23623738	FALSE	FALSE	TRUE	FALSE	FALSE	0	0	0	0	FALSE	14.807038	29.585522	PhoPho	FALSE	FALSE	TRUE	0.17200001	0	0	0.086000003	0	0.086000003	0	0	0.112	0.086000003	0.17200001	0.086000003	0	0	0.086000003	0	0.086000003	0.028000001	0	0	0	0
566	Q9NZD4	75	N	I	fi_2012_11	low	0.805	FALSE	FALSE	TRUE	1.25	FALSE	TRUE	TRUE	FALSE	FALSE	1	0.030303031	0	0	TRUE	5.0300422	18.191502	PhiPho	FALSE	FALSE	TRUE	0.093484417	0.093484417	0.093484417	0	0	0.093484417	0.093484417	0	0	0	0.25212464	0	0.093484417	0	0.093484417	0	0.093484417	0	0	0	0	0.25
567	Q17R31	237	I	S	fi_2012_11	low	1.82	FALSE	FALSE	TRUE	1.3273269	FALSE	TRUE	TRUE	FALSE	FALSE	0	0	0	0	FALSE	4.1646986	23.320173	PhoPhi	FALSE	TRUE	FALSE	0.090909094	0	0.090909094	0	0	0.090909094	0	0	0	0.18181819	0	0	0	0	0.18181819	0.18181819	0	0.090909094	0.090909094	0	0.25	0
568	Q17R31	49	F	L	fi_2012_11	low	1.71	FALSE	FALSE	TRUE	0.625	TRUE	FALSE	FALSE	FALSE	FALSE	0	0	0	0	FALSE	8.8347893	24.205784	PhoPho	TRUE	FALSE	FALSE	0.13333334	0	0	0	0	0.13333334	0	0.13333334	0.06666667	0.2	0.06666667	0.06666667	0.06666667	0	0	0.06666667	0	0	0	0.06666667	0	0
569	P63096	127	I	T	fi_2012_11	medium	2.475	TRUE	FALSE	TRUE	0.78178209	TRUE	FALSE	FALSE	FALSE	FALSE	0	0	0	0	FALSE	4.2850814	31.922306	PhoPhi	TRUE	FALSE	FALSE	0.063728094	0.063728094	0	0	0	0	0	0.063728094	0	0.12568596	0.31740132	0.11683484	0.060718711	0	0	0	0.060718711	0.063728094	0	0.063728094	0	0
570	Q8N3R9	141	S	Y	fi_2012_11	low	0.805	TRUE	FALSE	TRUE	0.95238096	FALSE	FALSE	TRUE	FALSE	FALSE	0	0	0	0	FALSE	16.494257	41.659115	PhiPhi	FALSE	FALSE	TRUE	0	0	0	0.17525773	0	0.15463917	0.3298969	0	0	0.010309278	0.020618556	0	0	0	0	0.15463917	0	0	0	0.15463917	0	0
571	Q9UBE0	292	V	A	fi_2012_11	low	1.19	FALSE	FALSE	TRUE	0.47619048	TRUE	FALSE	FALSE	FALSE	FALSE	0	0	0	0	FALSE	12.482081	32.718315	PhoPho	TRUE	FALSE	FALSE	0	0.088300221	0	0.088300221	0.088300221	0.088300221	0	0	0	0	0.17660044	0	0	0.17660044	0.028697573	0.088300221	0	0	0.17660044	0	0	0
572	Q9H840	129	F	L	fi_2012_11	medium	2.25	FALSE	TRUE	FALSE	0.625	FALSE	TRUE	TRUE	FALSE	FALSE	2	0.25	0	0	TRUE	11.00711	22.554611	PhoPho	FALSE	TRUE	FALSE	0.1	0	0	0	0	0	0.1	0	0.1	0	0	0.1	0.1	0	0.1	0.1	0.1	0	0.1	0.1	0	0
573	Q92540	316	E	K	fi_2012_11	neutral	0.46	TRUE	FALSE	FALSE	0.47619048	FALSE	FALSE	TRUE	FALSE	FALSE	0	0	0	0	FALSE	22.667816	44.229546	PhiPhi	FALSE	FALSE	TRUE	0	0.14285715	0.14285715	0	0	0.14285715	0.14285715	0	0.14285715	0	0	0	0	0	0	0.14285715	0.14285715	0	0	0	0	0
574	Q04756	509	R	H	fi_2012_11	neutral	0.35	TRUE	TRUE	FALSE	0.34534633	FALSE	FALSE	TRUE	FALSE	FALSE	0	0	0	0	FALSE	0	31.396568	PhiPhi	FALSE	FALSE	TRUE	0.10749186	0	0	0.10749186	0.21498372	0	0	0.10749186	0	0	0	0.247557	0	0	0	0	0.21498372	0	0	0	0	0
575	Q04756	566	K	R	fi_2012_11	neutral	0.09	FALSE	FALSE	TRUE	0	FALSE	FALSE	TRUE	FALSE	FALSE	0	0	0	0	FALSE	0	32.433384	PhiPhi	FALSE	FALSE	TRUE	0.11135858	0	0	0.11135858	0.11135858	0.033407573	0	0	0.11135858	0	0	0	0	0.075723834	0	0.22271715	0	0	0	0.22271715	0	0
576	Q04756	644	R	Q	fi_2012_11	neutral	-0.765	TRUE	FALSE	TRUE	0.49082494	FALSE	TRUE	TRUE	FALSE	FALSE	1	0.03809524	2	0.01904762	TRUE	0	28.054731	PhiPhi	FALSE	TRUE	TRUE	0	0.091988131	0.10385757	0.13353115	0	0	0	0	0	0.3115727	0.10385757	0	0	0	0	0	0.047477745	0.20771514	0	0	0	0
577	Q08257	176	I	V	fi_2012_11	neutral	-1.375	FALSE	TRUE	FALSE	0.23623738	TRUE	FALSE	FALSE	FALSE	FALSE	0	0	0	0	FALSE	13.915753	29.994717	PhoPho	TRUE	FALSE	FALSE	0.15384616	0.07692308	0	0	0.07692308	0.07692308	0	0.15384616	0.07692308	0	0.15384616	0.07692308	0	0	0	0	0	0	0	0.15384616	0	0
578	Q08257	183	E	K	fi_2012_11	low	1.705	FALSE	FALSE	TRUE	0.47619048	FALSE	FALSE	TRUE	FALSE	FALSE	0	0	0	0	FALSE	14.768904	35.410519	PhiPhi	FALSE	FALSE	TRUE	0	0	0.081632651	0	0	0.15306123	0.15306123	0.30612245	0	0	0	0.15306123	0	0	0	0	0.15306123	0	0	0	0	0
579	Q9NZ52	219	E	Q	fi_2012_11	low	1.735	FALSE	FALSE	TRUE	0.49082494	FALSE	TRUE	TRUE	FALSE	FALSE	2	0.078947365	0	0	TRUE	9.8026724	22.00663	PhiPhi	FALSE	FALSE	TRUE	0	0	0.33660132	0	0	0.12418301	0	0	0.094771244	0	0.19607843	0	0	0	0	0	0.12418301	0	0	0.12418301	0	0
580	Q9BPX1	130	R	W	fi_2012_11	medium	2.435	FALSE	FALSE	TRUE	0.95238096	FALSE	TRUE	TRUE	FALSE	FALSE	1	0.14285715	2	0.19047619	TRUE	4.4616714	30.265806	PhiPho	FALSE	TRUE	TRUE	0	0	0	0.034482758	0	0.087774292	0.087774292	0.087774292	0	0	0.17554858	0.087774292	0	0	0.087774292	0.087774292	0	0	0.17554858	0.087774292	0	0
581	Q9BPX1	31	N	D	fi_2012_11	neutral	-0.335	FALSE	FALSE	TRUE	0.78178209	FALSE	FALSE	TRUE	FALSE	FALSE	0	0	0	0	FALSE	13.740366	29.720499	PhiPhi	FALSE	FALSE	TRUE	0.12537314	0.14179105	0	0	0	0	0	0.19850746	0	0	0	0	0	0.12537314	0	0.12537314	0.089552239	0	0	0.19402985	0	0
582	Q9BPX1	56	A	T	fi_2012_11	low	1.535	FALSE	TRUE	FALSE	0.47619048	TRUE	TRUE	FALSE	FALSE	FALSE	1	0.023809524	0	0	TRUE	5.2222729	30.073328	PhoPhi	TRUE	FALSE	FALSE	0	0.083333336	0	0	0	0.083333336	0	0.083333336	0	0.083333336	0.16666667	0	0	0.083333336	0.083333336	0	0	0	0	0.33333334	0	0.33333334
583	P55211	28	A	V	fi_2012_11	medium	1.95	FALSE	FALSE	TRUE	0.47619048	FALSE	FALSE	TRUE	FALSE	FALSE	0	0	0	0	FALSE	9.3896036	18.197624	PhoPho	FALSE	TRUE	FALSE	0	0.083333336	0	0.16666667	0.083333336	0.083333336	0.083333336	0	0	0	0.25	0	0	0	0	0.083333336	0.083333336	0.083333336	0	0	0	0
584	P08575	1180	L	S	fi_2012_11	medium	2.73	FALSE	FALSE	TRUE	1.3273269	TRUE	FALSE	FALSE	FALSE	FALSE	0	0	0	0	FALSE	14.953652	36.676346	PhoPhi	TRUE	FALSE	FALSE	0.061702128	0	0.061702128	0	0.061702128	0.061702128	0	0.061702128	0	0.24680851	0.30851063	0	0	0.074468084	0	0	0	0	0	0.061702128	0	0
585	P08575	1188	E	D	fi_2012_11	low	0.95	FALSE	FALSE	TRUE	0	FALSE	FALSE	TRUE	FALSE	FALSE	0	0	0	0	FALSE	16.573179	37.702366	PhiPhi	FALSE	FALSE	TRUE	0.125	0	0	0	0	0.375	0	0	0	0	0.125	0	0	0	0	0.125	0.125	0	0.125	0	0	0
586	P08575	972	N	S	fi_2012_11	neutral	-0.095	TRUE	FALSE	FALSE	0.23623738	FALSE	FALSE	TRUE	FALSE	FALSE	0	0	0	0	FALSE	15.413077	41.151344	PhiPhi	FALSE	TRUE	FALSE	0	0.11111111	0.33333334	0.11111111	0	0	0.11111111	0	0	0.11111111	0	0	0	0	0	0.11111111	0	0	0	0.11111111	0	0
587	P08575	1157	H	Y	fi_2012_11	neutral	0.14	TRUE	FALSE	FALSE	0.34534633	FALSE	FALSE	TRUE	FALSE	FALSE	0	0	0	0	FALSE	31.401257	39.567921	PhiPhi	FALSE	FALSE	TRUE	0	0	0.25	0	0	0	0	0	0.25	0	0	0.5	0	0	0	0	0	0	0	0	0	0
588	Q9NPD8	109	T	I	fi_2012_11	low	1.06	FALSE	FALSE	TRUE	0.78178209	FALSE	FALSE	TRUE	FALSE	FALSE	0	0	0	0	FALSE	13.711108	21.381371	PhiPho	FALSE	FALSE	TRUE	0.090909094	0	0	0	0	0	0.090909094	0	0	0.27272728	0.18181819	0	0	0	0.090909094	0.090909094	0.090909094	0	0	0.090909094	0	0
589	Q96NA2	281	R	Q	fi_2012_11	low	1.32	TRUE	FALSE	FALSE	0.49082494	FALSE	TRUE	TRUE	FALSE	FALSE	0	0	0	0	FALSE	16.249992	29.936905	PhiPhi	FALSE	FALSE	TRUE	0	0	0	0.14285715	0	0	0	0	0.14285715	0	0.2857143	0	0	0	0.14285715	0	0.14285715	0	0	0.14285715	0	0
590	Q96NA2	284	G	S	fi_2012_11	low	0.975	FALSE	FALSE	TRUE	0.47619048	FALSE	FALSE	TRUE	FALSE	FALSE	0	0	0	0	FALSE	10.382844	28.886534	PhoPhi	FALSE	FALSE	TRUE	0	0	0	0	0	0.16666667	0	0	0	0	0.5	0	0	0	0.16666667	0	0	0	0	0.16666667	0	0
591	P09488	173	K	N	fi_2012_11	medium	2.545	TRUE	FALSE	TRUE	0.78178209	FALSE	FALSE	TRUE	FALSE	FALSE	0	0	0	0	FALSE	8.5703697	31.83766	PhiPhi	FALSE	FALSE	TRUE	0.15192926	0	0	0.16961415	0.16961415	0.16961415	0	0	0	0	0.16961415	0	0	0	0.16961415	0	0	0	0	0	0	0
592	P11473	50	R	G	fi_2012_11	high	4.49	FALSE	FALSE	TRUE	1.4285715	FALSE	TRUE	TRUE	FALSE	FALSE	3	0.22413793	0	0	TRUE	7.1611085	17.734104	PhiPho	FALSE	FALSE	TRUE	0	0.21129327	0	0	0	0	0	0.17668489	0	0	0	0.18943533	0.10564663	0.21129327	0	0.10564663	0	0	0	0	0	0
593	P35442	931	I	N	fi_2012_11	medium	1.975	FALSE	FALSE	TRUE	1.25	FALSE	FALSE	TRUE	FALSE	FALSE	0	0	0	0	FALSE	5.2997813	40.782372	PhoPhi	FALSE	FALSE	TRUE	0	0	0.11111111	0.11111111	0.22222222	0.11111111	0	0.11111111	0	0	0	0.11111111	0	0.11111111	0	0	0	0	0	0.11111111	0	0
594	O00482	333	R	P	fi_2012_11	medium	2.44	TRUE	FALSE	FALSE	1.3273269	FALSE	TRUE	TRUE	FALSE	FALSE	2	0.07692308	4	0.15384616	TRUE	7.2868629	32.845467	PhiPho	FALSE	TRUE	TRUE	0.104119	0	0.104119	0	0	0.19336385	0.12128147	0	0	0	0.104119	0.27917621	0	0	0	0.093821511	0	0	0	0	0	0
595	P78380	167	K	N	fi_2012_11	low	1.04	FALSE	FALSE	TRUE	0.78178209	FALSE	FALSE	TRUE	FALSE	FALSE	0	0	0	0	FALSE	10.45772	24.703053	PhiPhi	FALSE	FALSE	TRUE	0	0	0.125	0	0	0.25	0.125	0	0	0	0	0.125	0	0.125	0	0.125	0	0.125	0	0	0	0
596	P14324	290	E	D	fi_2012_11	low	1.1	FALSE	FALSE	TRUE	0	FALSE	FALSE	TRUE	FALSE	FALSE	0	0	0	0	FALSE	7.0639114	32.873211	PhiPhi	FALSE	TRUE	TRUE	0.1793911	0	0.089695551	0.019203747	0	0.089695551	0	0.089695551	0.089695551	0.089695551	0.038641687	0.13489461	0.089695551	0	0.089695551	0	0	0	0	0	0	0
597	P14324	364	V	A	fi_2012_11	medium	1.915	FALSE	FALSE	TRUE	0.47619048	TRUE	TRUE	TRUE	FALSE	FALSE	0	0	0	0	FALSE	9.1567793	28.657406	PhoPho	TRUE	TRUE	FALSE	0.15401301	0.076316312	0.074935913	0	0	0.15263262	0.15263262	0	0	0.076316312	0.015381581	0.22145534	0	0	0	0	0	0	0	0.076316312	0	0
598	P14324	120	I	T	fi_2012_11	low	1.205	TRUE	FALSE	FALSE	0.78178209	FALSE	FALSE	TRUE	FALSE	FALSE	0	0	0	0	FALSE	9.4620075	25.168003	PhoPhi	FALSE	TRUE	TRUE	0.082515992	0.082515992	0.082515992	0	0	0.082515992	0.066098079	0.16503198	0	0	0.082515992	0	0	0.082515992	0	0	0	0.079957359	0.16503198	0.028784648	0	0
599	O15527	229	R	Q	fi_2012_11	medium	2.355	TRUE	FALSE	TRUE	0.49082494	FALSE	FALSE	TRUE	FALSE	FALSE	0	0	0	0	FALSE	10.379201	27.500408	PhiPhi	FALSE	TRUE	TRUE	0.073214933	0.050924249	0	0.13809352	0	0.073214933	0.2196448	0	0	0	0.2196448	0.078832909	0	0	0.073214933	0.073214933	0	0	0	0	0	0
600	O15527	46	R	Q	fi_2012_11	high	3.68	TRUE	FALSE	FALSE	0.49082494	FALSE	TRUE	TRUE	FALSE	FALSE	1	0.0024752475	0	0	TRUE	5.367156	25.414526	PhiPhi	FALSE	TRUE	FALSE	0	0.07692308	0	0	0.07692308	0.07692308	0	0.15384616	0.07692308	0	0	0	0	0.15384616	0	0.15384616	0	0.07692308	0	0.15384616	0	0
601	Q5VVX9	90	I	T	fi_2012_11	medium	3.46	TRUE	FALSE	FALSE	0.78178209	TRUE	FALSE	FALSE	FALSE	FALSE	0	0	0	0	FALSE	11.122089	22.016012	PhoPhi	TRUE	FALSE	FALSE	0	0	0.1	0.2	0.1	0	0	0	0	0	0.30000001	0	0.1	0.1	0.1	0	0	0	0	0	0	0
602	Q05655	8	A	D	fi_2012_11	medium	2.015	FALSE	TRUE	FALSE	1.4285715	TRUE	FALSE	FALSE	FALSE	FALSE	0	0	0	0	FALSE	12.710922	23.840113	PhoPhi	TRUE	FALSE	FALSE	0	0.090909094	0.090909094	0	0	0	0	0	0	0.090909094	0.090909094	0.090909094	0.090909094	0.18181819	0	0.18181819	0.090909094	0	0	0	0	0
603	P43320	65	A	S	fi_2012_11	neutral	0.695	TRUE	FALSE	FALSE	0.47619048	FALSE	FALSE	TRUE	FALSE	FALSE	0	0	0	0	FALSE	19.180632	37.879311	PhoPhi	FALSE	FALSE	TRUE	0	0	0.22222222	0	0.11111111	0.11111111	0.11111111	0	0	0	0	0.11111111	0	0	0.11111111	0.22222222	0	0	0	0	0	0
604	O00214	19	F	Y	fi_2012_11	neutral	-0.23	FALSE	TRUE	FALSE	0.23623738	FALSE	TRUE	TRUE	FALSE	FALSE	0	0	0	0	FALSE	5.0294175	24.917448	PhoPhi	FALSE	TRUE	FALSE	0	0	0	0	0	0	0	0.16546489	0	0.33662239	0.082732446	0	0	0	0.16546489	0	0.0015180266	0	0.082732446	0.16546489	0	0
605	O00214	36	R	C	fi_2012_11	medium	2.415	FALSE	TRUE	FALSE	1.3273269	FALSE	TRUE	TRUE	FALSE	FALSE	1	0.0093676811	0	0	TRUE	1.5947798	25.469866	PhiPhi	FALSE	TRUE	TRUE	0	0	0.084604718	0	0	0.084604718	0	0.084604718	0.16920944	0.27105212	0.052110165	0	0	0.084604718	0	0.084604718	0	0	0	0.084604718	0	0.16666667
606	O00214	56	M	V	fi_2012_11	neutral	-0.81	TRUE	FALSE	FALSE	0.49082494	FALSE	TRUE	TRUE	FALSE	FALSE	1	0.0069930069	0	0	TRUE	3.3077965	29.05402	PhoPho	FALSE	FALSE	TRUE	0.15315959	0.15315959	0	0	0	0.073902175	0	0	0	0	0	0.15315959	0	0	0.15315959	0.30631918	0	0	0.0071403072	0	0	0.13793103
607	Q03405	220	K	R	fi_2012_11	neutral	0.55	TRUE	TRUE	FALSE	0	FALSE	TRUE	TRUE	FALSE	FALSE	1	0.003508772	0	0	TRUE	6.5056877	28.720366	PhiPhi	FALSE	TRUE	TRUE	0	0.037216417	0.10400204	0.072648481	0.14529696	0.0091766501	0.053785369	0.14529696	0.051236298	0.012745348	0	0.00586286	0.072648481	0.0033137905	0	0.072648481	0.037981138	0.030843742	0.072648481	0.072648481	0	0
608	Q03405	86	T	A	fi_2012_11	neutral	0.69	FALSE	TRUE	FALSE	0.47619048	TRUE	TRUE	TRUE	FALSE	FALSE	0	0	0	0	FALSE	6.1702652	27.404953	PhiPho	TRUE	TRUE	FALSE	0	0.1239045	0	0	0	0	0	0	0	0.086733155	0.26019946	0.086733155	0	0	0	0.17346631	0.068902992	0.056210335	0.086733155	0.057116956	0	0
609	P55036	232	E	G	fi_2012_11	medium	2.56	FALSE	FALSE	TRUE	1.4285715	FALSE	FALSE	TRUE	FALSE	FALSE	0	0	0	0	FALSE	19.137047	28.195082	PhiPho	FALSE	FALSE	TRUE	0.23357664	0.13868614	0	0.05109489	0	0.15328467	0.087591238	0.02919708	0.00729927	0.00729927	0.072992697	0	0.02189781	0.02189781	0.043795619	0.072992697	0.02189781	0	0	0.036496349	0	0
610	P55036	233	E	G	fi_2012_11	medium	1.955	FALSE	FALSE	TRUE	1.4285715	FALSE	FALSE	TRUE	FALSE	FALSE	0	0	0	0	FALSE	20.596457	28.915577	PhiPho	FALSE	FALSE	TRUE	0.25547445	0.13868614	0	0.043795619	0	0.16788322	0.087591238	0.02189781	0	0.00729927	0.080291972	0	0.02919708	0.00729927	0.02919708	0.072992697	0.036496349	0	0	0.02189781	0	0
611	Q9BY49	149	E	K	fi_2012_11	neutral	-0.495	FALSE	FALSE	TRUE	0.47619048	FALSE	TRUE	TRUE	FALSE	FALSE	0	0	0	0	FALSE	12.317519	35.456608	PhiPhi	FALSE	FALSE	TRUE	0	0	0	0	0	0	0	0.14285715	0.14285715	0	0	0.14285715	0.14285715	0	0	0.14285715	0	0.14285715	0.14285715	0	0	0
612	Q9BY49	169	V	L	fi_2012_11	low	1.145	FALSE	FALSE	TRUE	0.23623738	FALSE	TRUE	TRUE	FALSE	FALSE	0	0	0	0	FALSE	7.3406005	27.682638	PhoPho	FALSE	FALSE	TRUE	0.35460994	0	0	0	0	0	0	0.092198581	0.092198581	0.078014188	0.092198581	0	0	0.092198581	0.014184397	0.092198581	0	0.092198581	0	0	0	0
613	Q9BY49	297	F	L	fi_2012_11	neutral	0.46	FALSE	FALSE	TRUE	0.625	FALSE	TRUE	TRUE	FALSE	FALSE	0	0	0	0	FALSE	9.3695564	30.31016	PhoPho	FALSE	TRUE	TRUE	0.042154565	0	0	0	0	0.23887588	0.091334894	0.091334894	0	0	0	0.26229507	0.091334894	0.091334894	0	0	0.091334894	0	0	0	0.16666667	0
614	Q8NCJ5	147	C	W	fi_2012_11	medium	3.355	FALSE	TRUE	FALSE	0.78178209	TRUE	FALSE	FALSE	FALSE	FALSE	0	0	0	0	FALSE	10.611297	17.929327	PhiPho	TRUE	FALSE	FALSE	0	0	0.06666667	0	0	0	0	0.2	0	0.2	0.13333334	0	0	0.2	0	0	0.06666667	0	0.06666667	0.06666667	0	0
615	O00182	66	F	L	fi_2012_11	medium	2.06	TRUE	FALSE	FALSE	0.625	FALSE	FALSE	TRUE	FALSE	FALSE	0	0	0	0	FALSE	0	22.160881	PhoPho	FALSE	TRUE	FALSE	0	0.1509434	0	0.075471699	0	0.075471699	0.07130605	0.078657195	0	0	0	0.075471699	0.075471699	0.1509434	0.075471699	0.0034305318	0.075471699	0	0.016417544	0.075471699	0	0
616	P07359	161	T	M	fi_2012_11	low	0.84	TRUE	FALSE	FALSE	0.49082494	FALSE	TRUE	TRUE	FALSE	FALSE	0	0	0	0	FALSE	0	29.093758	PhiPho	FALSE	FALSE	TRUE	0	0	0	0	0	0	0	0.16666667	0	0	0.33333334	0	0	0	0.33333334	0	0.16666667	0	0	0	0.1	0.1
617	P07359	72	R	H	fi_2012_11	neutral	0.45	TRUE	FALSE	FALSE	0.34534633	FALSE	TRUE	TRUE	FALSE	FALSE	4	0.026845638	0	0	TRUE	0	35.396866	PhiPhi	FALSE	FALSE	TRUE	0	0	0	0.10931768	0	0	0	0	0.0080704326	0.0014673515	0.11738811	0.081438005	0	0	0	0.026412325	0.43727073	0	0.10931768	0.10931768	0	0
618	P07327	161	I	T	fi_2012_11	medium	3.195	TRUE	TRUE	FALSE	0.78178209	TRUE	FALSE	FALSE	FALSE	FALSE	0	0	0	0	FALSE	13.091498	32.648254	PhoPhi	TRUE	FALSE	FALSE	0.15384616	0	0	0.07692308	0	0	0	0	0	0.07692308	0.07692308	0.15384616	0	0	0.07692308	0.07692308	0	0	0	0.30769232	0	0
619	Q86WV1	161	G	S	fi_2012_11	neutral	-1.8	FALSE	TRUE	FALSE	0.47619048	FALSE	FALSE	TRUE	FALSE	FALSE	0	0	0	0	FALSE	7.4312863	20.075304	PhoPhi	FALSE	FALSE	TRUE	0	0.1184573	0	0	0	0.1184573	0	0.1184573	0	0	0.2369146	0	0	0	0	0.052341599	0.1184573	0	0.1184573	0.1184573	0	0
620	Q14145	585	D	N	fi_2012_11	low	1.635	FALSE	TRUE	FALSE	0.78178209	FALSE	FALSE	TRUE	FALSE	FALSE	0	0	0	0	FALSE	6.9505725	30.43639	PhiPhi	FALSE	TRUE	FALSE	0	0.125	0	0.25	0.125	0	0	0	0	0	0	0	0	0	0.125	0	0.25	0	0.125	0	0	0
621	Q13616	396	D	Y	fi_2012_11	high	3.88	FALSE	FALSE	TRUE	0.95238096	FALSE	TRUE	TRUE	FALSE	FALSE	1	0.03846154	0	0	TRUE	16.583378	55.482834	PhiPhi	FALSE	TRUE	TRUE	0.27659574	0.092198581	0	0	0.092198581	0	0	0.092198581	0.039007094	0	0.092198581	0.13120568	0	0.024822695	0	0	0	0	0.067375883	0.092198581	0	0
622	Q13616	571	A	P	fi_2012_11	low	1.3	TRUE	FALSE	TRUE	0.78178209	FALSE	TRUE	TRUE	FALSE	FALSE	0	0	0	0	FALSE	4.7942414	41.918804	PhoPho	FALSE	FALSE	TRUE	0.11141678	0.14167812	0	0	0	0	0	0	0.11141678	0	0	0	0	0.20220083	0	0.21045393	0.11141678	0	0.11141678	0	0	0
623	P00749	231	K	Q	fi_2012_11	neutral	0.315	TRUE	FALSE	FALSE	0.49082494	FALSE	TRUE	TRUE	FALSE	FALSE	0	0	0	0	FALSE	0	28.51038	PhiPhi	FALSE	FALSE	TRUE	0	0.052789144	0	0.13541563	0	0.13541563	0	0	0	0	0.13292086	0.13541563	0	0.0017962279	0.13541563	0	0	0	0.27083126	0	0	0.33333334
624	P24071	164	L	P	fi_2012_11	neutral	0.385	TRUE	FALSE	FALSE	1.25	FALSE	FALSE	TRUE	FALSE	FALSE	0	0	0	0	FALSE	13.148592	26.40037	PhoPho	FALSE	FALSE	TRUE	0.096192382	0	0	0	0	0.11823647	0	0.11823647	0	0	0.14228457	0.11823647	0	0	0.096192382	0.31062123	0	0	0	0	0	0
625	P24071	113	D	N	fi_2012_11	low	1.295	TRUE	FALSE	FALSE	0.78178209	FALSE	TRUE	TRUE	FALSE	FALSE	2	0.06779661	3	0.10169491	TRUE	6.4948678	26.969507	PhiPhi	FALSE	TRUE	TRUE	0	0	0	0	0.090909094	0	0.090909094	0	0	0.090909094	0.090909094	0	0.090909094	0.090909094	0.090909094	0.090909094	0.090909094	0	0.18181819	0	0	0.66666669
626	Q9BZX2	70	S	A	fi_2012_11	neutral	-0.905	FALSE	FALSE	TRUE	0.47619048	FALSE	TRUE	TRUE	FALSE	FALSE	1	0.017699115	0	0	TRUE	5.4450111	32.220642	PhiPho	FALSE	FALSE	TRUE	0.16666667	0	0	0	0	0.16666667	0.16666667	0	0	0	0.16666667	0.16666667	0	0	0	0	0.16666667	0	0	0	0	0.11111111
627	Q04637	1480	R	Q	fi_2012_11	medium	2.315	FALSE	FALSE	TRUE	0.49082494	FALSE	TRUE	TRUE	FALSE	FALSE	3	0.25	4	0.33333334	TRUE	7.2432604	36.691662	PhiPhi	FALSE	FALSE	TRUE	0.27272728	0	0.090909094	0	0	0	0.090909094	0	0	0	0.18181819	0	0.090909094	0	0	0	0.18181819	0	0	0.090909094	0	0
628	P09874	762	V	A	fi_2012_11	medium	2.11	FALSE	FALSE	TRUE	0.47619048	TRUE	TRUE	FALSE	FALSE	FALSE	0	0	0	0	FALSE	9.9859705	27.670141	PhoPho	TRUE	FALSE	FALSE	0.094117649	0	0.0094117643	0.079999998	0	0.079999998	0.079999998	0.037647057	0	0	0.16	0.079999998	0.079999998	0	0.079999998	0.015686275	0	0	0.11764706	0.079999998	0	0
629	P53350	463	L	H	fi_2012_11	neutral	-0.195	TRUE	TRUE	FALSE	1	TRUE	TRUE	TRUE	FALSE	FALSE	2	0.0034722222	0	0	TRUE	4.1471906	30.145155	PhoPhi	TRUE	TRUE	TRUE	0	0	0	0.081046857	0	0	0.050935697	0	0.02926692	0.036865063	0.17813423	0	0	0	0.081046857	0.22611509	0.081046857	0	0.15449557	0.081046857	0	0
630	P00387	117	T	S	fi_2012_11	neutral	0.785	TRUE	FALSE	FALSE	0.47619048	FALSE	TRUE	TRUE	FALSE	FALSE	0	0	0	0	FALSE	14.295667	28.703012	PhiPhi	FALSE	FALSE	TRUE	0	0	0	0.16666667	0	0	0	0	0.16666667	0	0	0.16666667	0	0.16666667	0.33333334	0	0	0	0	0	0	0
631	P08174	227	A	P	fi_2012_11	neutral	-0.075	TRUE	FALSE	FALSE	0.78178209	FALSE	TRUE	TRUE	FALSE	FALSE	0	0	0	0	FALSE	9.2259388	48.98711	PhoPho	FALSE	FALSE	TRUE	0	0	0	0	0.18814753	0.059262328	0	0	0	0	0	0	0	0	0.56444257	0	0	0.18814753	0	0	0	0
632	Q13439	2195	A	E	fi_2012_11	medium	2.125	FALSE	FALSE	TRUE	1.4285715	TRUE	TRUE	FALSE	FALSE	FALSE	0	0	0	0	FALSE	4.3598189	15.59102	PhoPhi	TRUE	FALSE	FALSE	0	0	0	0	0	0.11299435	0	0	0	0.14971751	0.074858755	0.14971751	0.02259887	0	0	0	0.28813559	0	0.074858755	0.074858755	0	0
633	P29016	247	G	S	fi_2012_11	low	1.71	TRUE	FALSE	FALSE	0.47619048	FALSE	TRUE	TRUE	FALSE	FALSE	1	0.017094018	0	0	TRUE	11.792331	38.181133	PhoPhi	FALSE	FALSE	TRUE	0	0	0	0.05135135	0	0	0.47432432	0	0	0	0.15810812	0	0	0	0	0	0.31621623	0	0	0	0	0
634	P29016	104	G	S	fi_2012_11	neutral	-2.225	TRUE	FALSE	TRUE	0.47619048	FALSE	FALSE	TRUE	FALSE	FALSE	0	0	0	0	FALSE	10.305837	36.789532	PhoPhi	FALSE	FALSE	TRUE	0.13646789	0	0	0.22706422	0	0	0.24197248	0	0.014908257	0	0	0	0.12155963	0.24311927	0	0	0	0	0.014908257	0	0	0
635	P00749	149	H	Y	fi_2012_11	low	1.795	TRUE	TRUE	FALSE	0.34534633	FALSE	TRUE	TRUE	FALSE	FALSE	1	0.012658228	0	0	TRUE	4.9328685	25.980009	PhiPhi	FALSE	FALSE	TRUE	0.02422611	0.096904442	0.01345895	0.1359354	0.22611037	0.0040376852	0.0080753705	0.016150741	0.0080753705	0.00269179	0.01076716	0.012113055	0.1076716	0.0040376852	0.0094212648	0.0080753705	0.082099594	0.0040376852	0.11305518	0.11305518	0	0
636	P00749	58	G	R	fi_2012_11	low	1.23	TRUE	TRUE	FALSE	1.4285715	TRUE	TRUE	TRUE	FALSE	FALSE	0	0	0	0	FALSE	2.9995184	23.154989	PhoPhi	TRUE	TRUE	TRUE	0.0057870368	0.0081018517	0.010416667	0.015046297	0.18055555	0.090277776	0.09375	0.099537037	0.087962963	0.089120373	0.0092592593	0.17708333	0.0023148148	0.090277776	0.0069444445	0.0081018517	0.0069444445	0.0034722222	0.0069444445	0.0081018517	0	0
637	P30044	79	A	T	fi_2012_11	low	1.895	TRUE	FALSE	TRUE	0.47619048	FALSE	FALSE	TRUE	FALSE	FALSE	0	0	0	0	FALSE	5.5109916	24.144699	PhoPhi	FALSE	TRUE	TRUE	0.10077855	0	0.10077855	0	0	0.10077855	0	0.0038927335	0	0.10077855	0.2015571	0.10077855	0	0.10077855	0.10077855	0	0	0	0	0.089100346	0	0
638	Q06141	50	H	P	fi_2012_11	medium	2.47	FALSE	TRUE	FALSE	1.5	FALSE	TRUE	TRUE	FALSE	FALSE	0	0	0	0	FALSE	5.2606969	20.909138	PhiPho	FALSE	FALSE	TRUE	0.083333336	0	0	0	0.16666667	0	0	0.083333336	0	0.083333336	0	0.16666667	0	0.083333336	0	0.083333336	0.083333336	0	0.16666667	0	0	0
639	Q06141	62	T	I	fi_2012_11	neutral	0.52	FALSE	FALSE	TRUE	0.78178209	FALSE	TRUE	TRUE	FALSE	FALSE	0	0	0	0	FALSE	8.8402615	20.715044	PhiPho	FALSE	FALSE	TRUE	0.25	0	0	0.25	0.125	0	0	0	0	0	0.125	0	0	0	0	0.125	0	0.125	0	0	0.5	0.5
640	Q06141	75	N	K	fi_2012_11	neutral	0.42	FALSE	TRUE	FALSE	0.78178209	FALSE	TRUE	TRUE	FALSE	FALSE	0	0	0	0	FALSE	7.8562541	18.696939	PhiPhi	FALSE	TRUE	FALSE	0	0	0	0.083333336	0.16666667	0	0.083333336	0.083333336	0	0	0.083333336	0.083333336	0	0	0	0.25	0	0	0	0.16666667	0	0
641	Q00169	59	H	Q	fi_2012_11	medium	3.145	FALSE	TRUE	FALSE	0.66666669	FALSE	FALSE	TRUE	FALSE	FALSE	0	0	0	0	FALSE	7.5101647	26.304567	PhiPhi	FALSE	TRUE	FALSE	0	0	0.021077283	0	0	0.17798595	0	0	0.088992976	0.088992976	0.088992976	0.17798595	0	0	0	0	0.088992976	0	0.088992976	0.17798595	0	0
642	P14384	133	V	I	fi_2012_11	neutral	0.205	TRUE	FALSE	FALSE	0.23623738	TRUE	TRUE	FALSE	FALSE	FALSE	0	0	0	0	FALSE	9.4812183	30.145813	PhoPho	TRUE	FALSE	FALSE	0.083333336	0.083333336	0	0.083333336	0	0.083333336	0	0.16666667	0	0.083333336	0	0.16666667	0	0.083333336	0	0.083333336	0	0	0.083333336	0	0	0
643	P14384	24	R	H	fi_2012_11	neutral	-0.665	TRUE	FALSE	FALSE	0.34534633	FALSE	FALSE	TRUE	FALSE	FALSE	0	0	0	0	FALSE	16.264194	31.01239	PhiPhi	FALSE	FALSE	TRUE	0.071428575	0.071428575	0	0	0	0.21428572	0.071428575	0.071428575	0.071428575	0	0	0.071428575	0.071428575	0.071428575	0	0	0	0	0.14285715	0.071428575	0	0
644	P05129	237	E	D	fi_2012_11	neutral	-0.02	FALSE	FALSE	TRUE	0	FALSE	TRUE	TRUE	FALSE	FALSE	1	0.0092592593	2	0.018518519	TRUE	1.7088205e-06	30.898111	PhiPhi	FALSE	FALSE	TRUE	0	0.26118502	0	0.13059251	0	0	0	0.13059251	0	0.13059251	0	0	0	0	0.17533253	0.041112456	0	0	0	0.13059251	0	0.2
645	P08581	316	I	M	fi_2012_11	medium	2.65	TRUE	TRUE	FALSE	0.33333334	TRUE	FALSE	FALSE	FALSE	FALSE	0	0	0	0	FALSE	13.441612	41.553814	PhoPho	TRUE	FALSE	FALSE	0.13256484	0	0.066282421	0	0	0.014409222	0.080691643	0	0.066282421	0	0.066282421	0	0	0.19884726	0.043227665	0.13256484	0.066282421	0	0	0.13256484	0	0
646	P08581	362	M	T	fi_2012_11	low	1.15	TRUE	TRUE	FALSE	0.49082494	TRUE	FALSE	FALSE	FALSE	FALSE	0	0	0	0	FALSE	18.863054	41.950924	PhoPhi	TRUE	FALSE	FALSE	0.18550725	0	0	0.06666667	0.13333334	0	0	0.014492754	0	0.06666667	0.11014493	0	0	0.2	0	0.06666667	0	0	0	0.15652174	0	0
647	P08581	375	N	S	fi_2012_11	low	1.645	TRUE	FALSE	TRUE	0.23623738	FALSE	FALSE	TRUE	FALSE	FALSE	0	0	0	0	FALSE	24.34498	50.905121	PhiPhi	FALSE	FALSE	TRUE	0	0.14285715	0.14285715	0.14285715	0	0	0	0	0	0.14285715	0	0.14285715	0	0.2857143	0	0	0	0	0	0	0	0
648	P08581	45	N	S	fi_2012_11	low	0.88	TRUE	TRUE	FALSE	0.23623738	FALSE	FALSE	TRUE	TRUE	FALSE	0	0	0	0	FALSE	22.575775	45.935673	PhiPhi	FALSE	FALSE	TRUE	0	0	0	0	0	0	0.076142132	0	0	0.11675127	0.20812182	0.13197969	0	0.11675127	0.11675127	0	0.23350254	0	0	0	0	0
649	P08581	572	S	N	fi_2012_11	medium	2.415	FALSE	TRUE	FALSE	0.23623738	FALSE	FALSE	TRUE	FALSE	FALSE	0	0	0	0	FALSE	6.1671276	48.3937	PhiPhi	FALSE	FALSE	TRUE	0.13235295	0	0.13235295	0	0	0	0	0	0	0	0	0	0	0.13235295	0.2647059	0.13235295	0.073529415	0	0	0.13235295	0	0
650	P12821	798	I	V	fi_2012_11	neutral	0.675	TRUE	FALSE	TRUE	0.23623738	TRUE	FALSE	FALSE	FALSE	FALSE	0	0	0	0	FALSE	11.062216	33.610584	PhoPho	TRUE	FALSE	FALSE	0.14285715	0.071428575	0	0	0	0	0.071428575	0.14285715	0	0	0.071428575	0	0.071428575	0.14285715	0.071428575	0	0.071428575	0	0.14285715	0	0	0
651	Q9Y2T3	264	V	M	fi_2012_11	medium	2.95	FALSE	FALSE	TRUE	0.49082494	TRUE	FALSE	FALSE	FALSE	FALSE	0	0	0	0	FALSE	5.2057629	32.39695	PhoPho	TRUE	FALSE	FALSE	0	0	0.15946844	0.079734221	0	0	0	0	0	0	0	0.079734221	0.079734221	0	0	0.12292359	0.079734221	0	0.31893688	0.079734221	0	0
652	Q96HC4	22	K	R	fi_2012_11	low	1.345	TRUE	FALSE	TRUE	0	FALSE	FALSE	TRUE	FALSE	FALSE	0	0	0	0	FALSE	5.6446729	22.55114	PhiPhi	FALSE	FALSE	TRUE	0	0	0.059891108	0.098003633	0	0.019963702	0.076225042	0.29401088	0.098003633	0	0	0	0.15789473	0.098003633	0	0	0.098003633	0	0	0	0	0
653	Q495M9	400	H	R	fi_2012_11	low	1.1	TRUE	FALSE	FALSE	0.34534633	FALSE	TRUE	TRUE	FALSE	FALSE	0	0	0	0	FALSE	12.876001	20.5966	PhiPhi	FALSE	FALSE	TRUE	0.125	0	0	0.125	0	0.125	0	0	0	0	0.25	0.125	0.125	0	0	0.125	0	0	0	0	0	0.33333334
654	Q495M9	409	R	G	fi_2012_11	low	1.79	FALSE	FALSE	TRUE	1.4285715	FALSE	FALSE	TRUE	FALSE	FALSE	0	0	0	0	FALSE	8.7496872	18.89926	PhiPho	FALSE	FALSE	TRUE	0.2	0	0	0	0	0.2	0.1	0	0	0.1	0.30000001	0.1	0	0	0	0	0	0	0	0	0	0
655	Q9Y6N9	55	R	C	fi_2012_11	low	1.04	TRUE	FALSE	TRUE	1.3273269	TRUE	FALSE	TRUE	FALSE	FALSE	0	0	0	0	FALSE	15.375692	24.491022	PhiPhi	TRUE	TRUE	FALSE	0	0	0.080536909	0	0	0.19463088	0	0	0	0.13422818	0.23489933	0.0067114094	0	0.067114092	0.13422818	0.067114092	0	0	0.013422819	0.067114092	0	0
656	Q9BSH5	11	T	M	fi_2012_11	medium	3.18	FALSE	TRUE	FALSE	0.49082494	TRUE	FALSE	FALSE	FALSE	FALSE	0	0	0	0	FALSE	18.17671	27.056286	PhiPho	TRUE	FALSE	FALSE	0.27272728	0	0	0.090909094	0	0	0	0	0.090909094	0.090909094	0.18181819	0	0	0	0	0	0	0.090909094	0	0.090909094	0	0
657	Q9BSH5	146	G	E	fi_2012_11	neutral	-1.235	FALSE	FALSE	TRUE	1.4285715	FALSE	FALSE	TRUE	FALSE	FALSE	0	0	0	0	FALSE	17.296234	28.453993	PhoPhi	FALSE	FALSE	TRUE	0	0.1	0	0	0	0.1	0	0.30000001	0	0.1	0.40000001	0	0	0	0	0	0	0	0	0	0	0
658	Q9BSH5	54	R	S	fi_2012_11	low	1.15	FALSE	FALSE	TRUE	0.95238096	FALSE	TRUE	TRUE	FALSE	FALSE	0	0	0	0	FALSE	13.73758	24.838017	PhiPhi	FALSE	FALSE	TRUE	0.22222222	0.11111111	0	0	0	0	0.22222222	0	0.11111111	0	0	0	0	0.11111111	0	0.11111111	0	0	0.11111111	0	0	0
659	Q13126	56	V	I	fi_2012_11	medium	2.38	FALSE	TRUE	FALSE	0.23623738	TRUE	FALSE	FALSE	FALSE	FALSE	0	0	0	0	FALSE	9.313941	24.429384	PhoPho	TRUE	FALSE	FALSE	0	0	0	0.06756109	0.13512218	0.06756109	0	0.070436031	0	0.20268328	0.38907522	0.06756109	0	0	0	0	0	0	0	0	0	0
660	P10153	37	W	C	fi_2012_11	medium	2.9	FALSE	FALSE	TRUE	0.78178209	TRUE	TRUE	FALSE	FALSE	FALSE	1	0.017857144	0	0	TRUE	6.3764424	18.225674	PhoPhi	TRUE	FALSE	FALSE	0.062639818	0	0	0	0	0.062639818	0.18791947	0	0.062639818	0.062639818	0	0.062639818	0.049217001	0.12527964	0.062639818	0	0.12527964	0.062639818	0.062639818	0.011185682	0	0
661	Q8N9L9	180	G	A	fi_2012_11	low	1.385	TRUE	FALSE	FALSE	0	FALSE	FALSE	TRUE	FALSE	FALSE	0	0	0	0	FALSE	11.838164	32.270527	PhoPho	FALSE	FALSE	TRUE	0.125	0	0	0	0	0	0	0.125	0.125	0	0.25	0	0	0	0.125	0.125	0	0	0	0.125	0	0
662	Q8N9L9	201	D	N	fi_2012_11	neutral	0.625	TRUE	FALSE	FALSE	0.78178209	FALSE	FALSE	TRUE	FALSE	FALSE	0	0	0	0	FALSE	11.290221	33.603851	PhiPhi	FALSE	FALSE	TRUE	0.090909094	0	0.36363637	0	0	0	0	0	0	0.18181819	0	0	0.18181819	0	0	0	0.18181819	0	0	0	0	0
663	Q8N9L9	57	R	C	fi_2012_11	low	1.67	TRUE	FALSE	FALSE	1.3273269	FALSE	FALSE	TRUE	FALSE	FALSE	0	0	0	0	FALSE	3.7660704	45.36301	PhiPhi	FALSE	FALSE	TRUE	0.2	0	0	0.2	0	0.2	0	0.2	0	0	0.2	0	0	0	0	0	0	0	0	0	0	0
664	Q92630	483	R	Q	fi_2012_11	medium	1.975	TRUE	FALSE	FALSE	0.49082494	FALSE	TRUE	TRUE	FALSE	FALSE	4	0.43636364	6	0.61818182	TRUE	4.6395311	33.627743	PhiPhi	FALSE	FALSE	TRUE	0	0.33333334	0	0.16666667	0	0.16666667	0	0.16666667	0	0	0	0	0	0	0	0.16666667	0	0	0	0	0	0
665	P07711	119	D	Y	fi_2012_11	high	4.81	FALSE	TRUE	FALSE	0.95238096	FALSE	TRUE	TRUE	FALSE	FALSE	1	0.00152207	0	0	TRUE	0	25.181828	PhiPhi	FALSE	TRUE	FALSE	0	0.10702069	0	0	0	0.10702069	0	0.10702069	0	0	0.097084217	0.10702069	0	0	0	0.10702069	0	0.10702069	0.046750285	0.21404138	0	0
666	Q8N6T7	150	R	Q	fi_2012_11	medium	2.755	TRUE	TRUE	FALSE	0.49082494	FALSE	TRUE	TRUE	FALSE	FALSE	2	0.091304347	0	0	TRUE	6.3870301	30.505625	PhiPhi	FALSE	FALSE	TRUE	0	0.17908654	0	0.092147432	0	0.092147432	0	0	0	0	0.088942304	0	0	0.092147432	0	0	0.092147432	0	0.092147432	0.27123398	0	0
667	Q8N6T7	275	A	T	fi_2012_11	neutral	0.515	TRUE	FALSE	FALSE	0.47619048	FALSE	TRUE	TRUE	FALSE	FALSE	0	0	0	0	FALSE	4.4792619	28.796314	PhoPhi	FALSE	FALSE	TRUE	0	0.031986531	0	0.1936027	0	0	0	0	0	0.1936027	0	0	0.1936027	0	0.1936027	0	0	0.1936027	0	0	0.75	0
668	Q8N6T7	46	S	N	fi_2012_11	neutral	-0.725	TRUE	FALSE	FALSE	0.23623738	TRUE	TRUE	TRUE	FALSE	FALSE	0	0	0	0	FALSE	6.5013423	29.403706	PhiPhi	TRUE	TRUE	FALSE	0.18050541	0.10243683	0.10243683	0.10243683	0	0	0	0	0	0	0.10243683	0	0	0	0	0.20487365	0	0	0	0.20487365	0	0
669	O95150	110	F	L	fi_2012_11	neutral	-0.895	TRUE	FALSE	FALSE	0.625	FALSE	TRUE	TRUE	FALSE	FALSE	1	0.078431375	0	0	TRUE	5.9787397	25.102089	PhoPho	FALSE	TRUE	TRUE	0	0	0.21702127	0	0	0	0.32765958	0	0.21702127	0	0	0.21702127	0	0	0	0	0.021276595	0	0	0	0	0
670	P19801	235	Q	E	fi_2012_11	medium	2.25	FALSE	TRUE	FALSE	0.49082494	FALSE	TRUE	TRUE	FALSE	FALSE	0	0	0	0	FALSE	13.558495	46.498066	PhiPhi	FALSE	TRUE	FALSE	0	0	0	0	0	0.17602041	0	0.088010207	0	0	0.17602041	0	0	0.088010207	0	0.031887755	0	0.17602041	0.088010207	0.17602041	0	0
671	P19801	332	S	F	fi_2012_11	medium	2.89	TRUE	FALSE	FALSE	1.3273269	TRUE	FALSE	FALSE	FALSE	FALSE	0	0	0	0	FALSE	14.155892	36.479145	PhiPho	TRUE	FALSE	FALSE	0	0.090909094	0	0	0	0	0.18181819	0.18181819	0	0	0.18181819	0	0	0	0	0.18181819	0	0	0	0.18181819	0	0
672	P19801	479	M	I	fi_2012_11	medium	2.185	FALSE	TRUE	FALSE	0.33333334	TRUE	FALSE	FALSE	FALSE	FALSE	0	0	0	0	FALSE	9.1832075	35.801575	PhoPho	TRUE	FALSE	FALSE	0.14608328	0	0.07304164	0.025052929	0	0	0	0.016937191	0.081510231	0.07304164	0	0.07304164	0	0.07304164	0	0.07304164	0	0.07304164	0.14608328	0.14608328	0	0
673	P19801	592	T	R	fi_2012_11	neutral	-1.1	FALSE	TRUE	FALSE	0.95238096	TRUE	FALSE	FALSE	FALSE	FALSE	0	0	0	0	FALSE	16.4014	43.020771	PhiPhi	TRUE	FALSE	FALSE	0	0.20734558	0.069115192	0	0	0	0.032387313	0	0	0	0.069115192	0.069115192	0	0.20734558	0.069115192	0.069115192	0.069115192	0	0.069115192	0.069115192	0	0
674	P19801	645	H	D	fi_2012_11	neutral	-2.48	TRUE	FALSE	FALSE	0.78178209	FALSE	FALSE	TRUE	FALSE	FALSE	0	0	0	0	FALSE	10.581476	40.328163	PhiPhi	FALSE	FALSE	TRUE	0	0.125	0	0.125	0	0	0	0	0	0	0	0	0	0	0.375	0.125	0	0.125	0.125	0	0	0
675	P19801	659	N	H	fi_2012_11	medium	2.82	FALSE	TRUE	FALSE	1	FALSE	TRUE	TRUE	FALSE	FALSE	0	0	0	0	FALSE	8.3120327	45.503128	PhiPhi	FALSE	TRUE	TRUE	0	0	0.12316176	0	0	0.38419119	0	0	0	0.12316176	0	0.12316176	0	0	0	0.12316176	0	0.12316176	0	0	0	0
676	Q9NYB0	324	K	E	fi_2012_11	neutral	-0.625	FALSE	FALSE	TRUE	0.47619048	FALSE	FALSE	TRUE	FALSE	FALSE	0	0	0	0	FALSE	8.9169216	26.493565	PhiPhi	FALSE	FALSE	TRUE	0	0.048913043	0.14130434	0	0	0.14130434	0.14130434	0	0	0	0.14130434	0	0	0.14130434	0	0.10326087	0	0	0	0	0	0
677	P05107	200	P	A	fi_2012_11	low	0.94	TRUE	FALSE	FALSE	0.78178209	FALSE	FALSE	TRUE	FALSE	FALSE	0	0	0	0	FALSE	17.658066	57.90501	PhoPho	FALSE	FALSE	TRUE	0	0	0	0	0.15141957	0	0.15141957	0	0	0	0.15141957	0	0	0.15141957	0.2429022	0.15141957	0	0	0	0	0	0
678	P05107	354	Q	H	fi_2012_11	medium	2.765	FALSE	FALSE	TRUE	0.66666669	FALSE	FALSE	TRUE	FALSE	FALSE	0	0	0	0	FALSE	17.393089	54.374981	PhiPhi	FALSE	FALSE	TRUE	0	0	0.2857143	0	0	0	0	0	0	0.14285715	0.14285715	0.14285715	0	0	0	0	0	0	0	0.2857143	0	0
679	P20702	211	N	T	fi_2012_11	low	0.965	TRUE	FALSE	FALSE	0.23623738	FALSE	TRUE	TRUE	FALSE	FALSE	2	0.059999999	0	0	TRUE	8.9307051	56.631325	PhiPhi	FALSE	FALSE	TRUE	0	0.14285715	0	0	0	0	0	0	0	0	0.2857143	0	0	0	0.14285715	0.42857143	0	0	0	0	0.18181819	0.18181819
680	P20702	251	A	T	fi_2012_11	neutral	-0.735	FALSE	TRUE	FALSE	0.47619048	FALSE	FALSE	TRUE	FALSE	FALSE	0	0	0	0	FALSE	12.616366	47.321224	PhoPhi	FALSE	TRUE	FALSE	0.10121457	0	0	0.20242915	0	0.10121457	0.20242915	0	0	0.29149798	0	0.10121457	0	0	0	0	0	0	0	0	0	0
681	P20702	48	W	R	fi_2012_11	neutral	0.015	FALSE	TRUE	FALSE	0.95238096	FALSE	TRUE	TRUE	FALSE	FALSE	0	0	0	0	FALSE	20.860584	49.035686	PhoPhi	FALSE	FALSE	TRUE	0.089435436	0	0.089435436	0	0.089435436	0	0.17887087	0.089435436	0	0	0.089435436	0	0	0	0	0.089435436	0	0	0.089435436	0.19508106	0	0
682	P20702	517	P	R	fi_2012_11	low	1.88	TRUE	FALSE	FALSE	1.3273269	FALSE	TRUE	TRUE	FALSE	FALSE	0	0	0	0	FALSE	13.105038	48.275391	PhoPhi	FALSE	FALSE	TRUE	0	0.125	0	0	0	0	0	0.5	0.125	0	0	0	0	0	0	0	0.125	0.125	0	0	0	0
683	P20702	971	F	L	fi_2012_11	medium	2.505	FALSE	TRUE	FALSE	0.625	TRUE	FALSE	FALSE	FALSE	FALSE	0	0	0	0	FALSE	21.599985	58.073326	PhoPho	TRUE	FALSE	FALSE	0.06666667	0.06666667	0.06666667	0	0.06666667	0.06666667	0	0	0	0.06666667	0.13333334	0	0	0.13333334	0	0	0	0.06666667	0.06666667	0.2	0	0
684	Q07869	227	V	A	fi_2012_11	neutral	-0.55	FALSE	FALSE	TRUE	0.47619048	FALSE	TRUE	TRUE	FALSE	FALSE	0	0	0	0	FALSE	5.5946898	30.50004	PhoPho	FALSE	TRUE	TRUE	0.15800488	0.099407047	0	0	0	0	0	0.085455179	0	0.099407047	0.099407047	0.2500872	0	0	0	0.10882456	0	0	0	0.099407047	0	0
685	P18887	72	V	A	fi_2012_11	medium	2.595	FALSE	TRUE	FALSE	0.47619048	TRUE	FALSE	FALSE	FALSE	FALSE	0	0	0	0	FALSE	9.3042088	19.772379	PhoPho	TRUE	FALSE	FALSE	0.06666667	0.06666667	0	0.06666667	0	0.06666667	0	0.06666667	0	0.06666667	0.13333334	0.06666667	0	0	0	0.06666667	0	0.06666667	0.06666667	0.2	0	0
686	P06703	21	G	S	fi_2012_11	low	1.385	TRUE	FALSE	FALSE	0.47619048	FALSE	FALSE	TRUE	FALSE	FALSE	0	0	0	0	FALSE	4.7156401	22.243441	PhoPhi	FALSE	FALSE	TRUE	0	0.11594203	0	0.021739131	0	0.1884058	0	0	0.11594203	0	0	0.23188406	0	0.094202898	0	0.11594203	0	0	0.11594203	0	0	0
687	P06703	90	G	D	fi_2012_11	low	0.805	TRUE	FALSE	FALSE	1.4285715	FALSE	TRUE	TRUE	FALSE	FALSE	3	0.096774191	0	0	TRUE	5.9317889	29.839819	PhoPhi	FALSE	FALSE	TRUE	0.1423077	0	0	0	0	0.1423077	0	0	0	0	0.3576923	0.3576923	0	0	0	0	0	0	0	0	0.07692308	0
688	P28676	80	S	A	fi_2012_11	low	1.39	FALSE	FALSE	TRUE	0.47619048	FALSE	TRUE	TRUE	FALSE	FALSE	0	0	0	0	FALSE	7.8350024	26.178934	PhiPho	FALSE	TRUE	FALSE	0	0.051413883	0.016709512	0	0.1092545	0	0.1092545	0.1092545	0	0.1092545	0.1092545	0	0	0	0	0	0.1092545	0.1092545	0.1092545	0.057840616	0	0
689	Q9NNX6	312	R	H	fi_2012_11	low	1.295	TRUE	FALSE	FALSE	0.34534633	FALSE	TRUE	TRUE	FALSE	FALSE	1	0.02016129	1	0.016129032	TRUE	6.7104926	20.74465	PhiPhi	FALSE	TRUE	TRUE	0	0	0.20875421	0	0	0	0	0	0	0	0	0	0.032828283	0.3131313	0	0.3303872	0.10437711	0.010521886	0	0	0	0.2857143
690	P01040	91	K	N	fi_2012_11	medium	2.66	TRUE	FALSE	FALSE	0.78178209	FALSE	TRUE	TRUE	FALSE	FALSE	1	0.014084507	0	0	TRUE	8.5540628	23.205875	PhiPhi	FALSE	FALSE	TRUE	0	0.0020618557	0.2	0.2927835	0	0.0041237115	0.006185567	0	0.0020618557	0	0	0.34639177	0	0	0	0	0	0	0.14639175	0	0.16666667	0
691	P01040	96	T	K	fi_2012_11	low	1.35	TRUE	FALSE	FALSE	0.95238096	FALSE	TRUE	TRUE	FALSE	FALSE	0	0	0	0	FALSE	9.3909454	19.727638	PhiPhi	FALSE	FALSE	TRUE	0	0	0	0	0	0.11754967	0.102649	0.11754967	0.097682118	0	0.23178808	0.097682118	0	0.11754967	0	0	0	0	0.11754967	0	0	0
692	P07858	232	V	I	fi_2012_11	neutral	0.725	TRUE	TRUE	FALSE	0.23623738	TRUE	TRUE	TRUE	FALSE	FALSE	0	0	0	0	FALSE	0	25.446917	PhoPho	TRUE	TRUE	FALSE	0.073787197	0.013860579	0.086832449	0.086832449	0	0.12963718	0.0081532821	0	0	0.086832449	0	0	0.0024459844	0.005707297	0	0.19160213	0	0	0.086832449	0.22747655	0	0
693	P07858	235	S	N	fi_2012_11	neutral	-0.4	TRUE	FALSE	FALSE	0.23623738	FALSE	TRUE	TRUE	FALSE	FALSE	0	0	0	0	FALSE	0	27.756124	PhiPhi	FALSE	TRUE	TRUE	0	0	0.12978986	0.12978986	0	0.25957972	0	0	0	0.12978986	0	0.12978986	0.079110011	0	0	0.12978986	0	0	0	0.01236094	0	0.40000001
694	P07858	246	N	T	fi_2012_11	high	3.69	TRUE	FALSE	TRUE	0.23623738	FALSE	TRUE	TRUE	FALSE	FALSE	1	0.024271844	0	0	TRUE	0	26.429886	PhiPhi	FALSE	TRUE	TRUE	0.085690513	0.066139765	0	0	0	0.085690513	0	0.085690513	0.038685523	0.22920133	0	0.085690513	0.0083194673	0.0058236271	0.085690513	0	0	0.051996671	0.17138103	0	0.12244898	0.10204082
695	P07858	284	G	A	fi_2012_11	high	5.39	FALSE	TRUE	FALSE	0	TRUE	TRUE	TRUE	FALSE	FALSE	0	0	0	0	FALSE	0	23.809612	PhoPho	TRUE	TRUE	FALSE	0.048710603	0	0	0.067335241	0	0	0	0.1017192	0	0.2034384	0.2034384	0	0	0.067335241	0	0	0	0.2034384	0.1017192	0.0028653296	0.2857143	0
696	Q9H2X3	291	D	N	fi_2012_11	medium	2.07	FALSE	FALSE	TRUE	0.78178209	FALSE	TRUE	TRUE	FALSE	FALSE	0	0	0	0	FALSE	9.1261454	24.984324	PhiPhi	FALSE	FALSE	TRUE	0.12350299	0.12350299	0.12350299	0	0.011976048	0	0	0	0.12350299	0	0	0	0	0	0	0.12350299	0.12350299	0.12350299	0	0.12350299	0	0
697	Q9Y6C2	903	E	K	fi_2012_11	neutral	0.03	TRUE	FALSE	FALSE	0.47619048	FALSE	FALSE	TRUE	FALSE	FALSE	0	0	0	0	FALSE	15.188673	22.661039	PhiPhi	FALSE	FALSE	TRUE	0	0	0	0.1	0	0	0	0.1	0	0	0	0	0	0.1	0.2	0	0.2	0	0.1	0.2	0	0
698	P52630	835	S	P	fi_2012_11	neutral	0.205	TRUE	FALSE	FALSE	0.78178209	FALSE	FALSE	TRUE	FALSE	FALSE	0	0	0	0	FALSE	23.508923	23.508923	PhiPho	FALSE	FALSE	TRUE	0	0.11111111	0	0.11111111	0	0.11111111	0	0	0	0	0	0	0	0	0.11111111	0.11111111	0	0	0.11111111	0.33333334	0	0
699	P10114	8	V	G	fi_2012_11	high	4.26	FALSE	TRUE	FALSE	0.47619048	TRUE	FALSE	FALSE	FALSE	FALSE	0	0	0	0	FALSE	8.656292	17.917423	PhoPho	TRUE	FALSE	FALSE	0	0	0	0.07692308	0	0	0	0.07692308	0	0.15384616	0.15384616	0.07692308	0	0.07692308	0	0	0.15384616	0	0	0.23076923	0	0
700	P33763	1	M	V	fi_2012_11	undef	0	TRUE	FALSE	FALSE	0.49082494	FALSE	TRUE	FALSE	FALSE	FALSE	1	0.25	0	0	TRUE	14.065624	17.486687	PhoPho	FALSE	FALSE	TRUE	0.078947365	0	0	0	0	0.21052632	0	0	0	0	0.10526316	0.10526316	0	0	0.10526316	0	0.34210527	0	0	0.052631579	0	0
701	Q9Y6N9	264	V	I	fi_2012_11	neutral	-0.37	FALSE	TRUE	FALSE	0.23623738	FALSE	FALSE	TRUE	FALSE	FALSE	0	0	0	0	FALSE	14.701074	14.701074	PhoPho	FALSE	FALSE	TRUE	0.071428575	0	0.071428575	0.071428575	0	0.14285715	0	0.071428575	0	0	0.14285715	0	0	0.071428575	0	0.14285715	0	0	0	0.21428572	0	0
702	P10147	78	E	D	fi_2012_11	neutral	0.615	TRUE	FALSE	FALSE	0	FALSE	TRUE	TRUE	FALSE	FALSE	1	0.020618556	0	0	TRUE	5.2902107	18.834129	PhiPhi	FALSE	TRUE	TRUE	0.0029215359	0.001669449	0.00041736226	0.12186978	0.00083472452	0.12186978	0.12395659	0.00083472452	0	0.001669449	0.0012520868	0.013355592	0	0.0025041737	0.12228715	0.13898164	0.094741233	0.12145242	0.0050083473	0.12437396	0	0.33333334
703	Q9UGN5	235	D	G	fi_2012_11	medium	2.845	TRUE	FALSE	FALSE	1.4285715	FALSE	FALSE	TRUE	FALSE	FALSE	0	0	0	0	FALSE	10.637304	33.888599	PhiPho	FALSE	FALSE	TRUE	0	0.13377926	0.063545153	0	0	0	0.13377926	0	0	0	0.13377926	0	0.13377926	0	0.13377926	0.13377926	0	0	0	0.13377926	0	0
704	Q9UGN5	296	R	Q	fi_2012_11	low	1.22	FALSE	FALSE	TRUE	0.49082494	FALSE	FALSE	TRUE	FALSE	FALSE	0	0	0	0	FALSE	19.587858	43.409523	PhiPhi	FALSE	FALSE	TRUE	0.2857143	0	0	0	0	0.14285715	0	0.14285715	0.14285715	0	0.14285715	0	0.14285715	0	0	0	0	0	0	0	0	0
705	P17655	476	K	R	fi_2012_11	neutral	0.47	FALSE	TRUE	FALSE	0	FALSE	FALSE	TRUE	FALSE	FALSE	0	0	0	0	FALSE	18.128	48.641956	PhiPhi	FALSE	FALSE	TRUE	0	0.095238097	0	0.055555556	0.095238097	0.11111111	0	0.11111111	0	0	0.095238097	0	0	0.19047619	0.095238097	0.055555556	0.095238097	0	0	0	0	0
706	P17655	521	E	Q	fi_2012_11	neutral	0.55	TRUE	FALSE	FALSE	0.49082494	FALSE	FALSE	TRUE	FALSE	FALSE	0	0	0	0	FALSE	11.360651	50.5919	PhiPhi	FALSE	FALSE	TRUE	0	0	0.17910448	0	0	0.17910448	0	0	0	0	0.17910448	0.28358209	0	0.17910448	0	0	0	0	0	0	0	0
707	P17655	568	K	Q	fi_2012_11	medium	2.385	TRUE	FALSE	FALSE	0.49082494	FALSE	FALSE	TRUE	FALSE	FALSE	0	0	0	0	FALSE	17.289148	51.30603	PhiPhi	FALSE	FALSE	TRUE	0	0	0	0.25531915	0	0	0	0.16312057	0	0.092198581	0	0	0	0	0	0.32624114	0.16312057	0	0	0	0	0
708	P17655	677	K	Q	fi_2012_11	low	1.185	FALSE	FALSE	TRUE	0.49082494	FALSE	FALSE	TRUE	FALSE	FALSE	0	0	0	0	FALSE	19.5788	51.816475	PhiPhi	FALSE	FALSE	TRUE	0	0	0.061611373	0.1042654	0	0	0.1042654	0	0	0.1042654	0.2085308	0.1042654	0	0.2085308	0.1042654	0	0	0	0	0	0	0
709	P17655	68	S	G	fi_2012_11	low	1.82	TRUE	FALSE	TRUE	0.47619048	FALSE	TRUE	TRUE	FALSE	FALSE	0	0	0	0	FALSE	11.219193	45.285511	PhiPho	FALSE	FALSE	TRUE	0	0.11764706	0	0	0	0	0.11764706	0.05882353	0	0	0	0.29411766	0	0	0	0.11764706	0.17647059	0	0.11764706	0	0	0
710	O60911	167	V	L	fi_2012_11	low	1.725	FALSE	FALSE	TRUE	0.23623738	TRUE	FALSE	FALSE	FALSE	FALSE	0	0	0	0	FALSE	0	25.825241	PhoPho	TRUE	FALSE	FALSE	0.059016392	0.059016392	0.059016392	0.11803278	0.17377049	0.059016392	0.059016392	0.059016392	0	0	0.059016392	0	0	0	0	0.11803278	0	0.059016392	0.059016392	0.059016392	0	0
711	O95049	750	S	P	fi_2012_11	medium	2.195	FALSE	FALSE	TRUE	0.78178209	FALSE	FALSE	TRUE	FALSE	FALSE	0	0	0	0	FALSE	16.128738	29.372761	PhiPho	FALSE	FALSE	TRUE	0	0.125	0	0	0	0	0	0	0.25	0	0.25	0.125	0	0.125	0	0.125	0	0	0	0	0	0
712	Q6GTX8	63	E	D	fi_2012_11	low	1.53	TRUE	FALSE	TRUE	0	FALSE	TRUE	TRUE	FALSE	FALSE	4	0.13559322	3	0.084745765	TRUE	4.4797177	20.020412	PhiPhi	FALSE	TRUE	TRUE	0	0.33333334	0	0	0	0.12526539	0.014861995	0	0	0	0	0	0	0	0.12526539	0.20806794	0.033970278	0	0.15923567	0	0	0.23529412
713	Q6GTX8	92	S	R	fi_2012_11	low	1.165	TRUE	FALSE	FALSE	0.95238096	FALSE	TRUE	TRUE	FALSE	FALSE	1	0.036363635	0	0	TRUE	6.3352857	22.457727	PhiPhi	FALSE	FALSE	TRUE	0.11853448	0	0.11853448	0	0	0.11853448	0	0.17025863	0	0	0.11853448	0	0	0	0	0.11853448	0	0	0	0.23706897	0	0
714	Q6GTX8	98	P	L	fi_2012_11	neutral	-1.04	FALSE	TRUE	FALSE	1.25	FALSE	TRUE	TRUE	FALSE	FALSE	0	0	0	0	FALSE	1.3132631	18.766985	PhoPho	FALSE	TRUE	TRUE	0.086510263	0.17302053	0	0	0	0.25953078	0	0.086510263	0	0	0.14956012	0	0	0	0	0.071847506	0	0	0.17302053	0	0	0.42857143
715	P35558	184	V	L	fi_2012_11	neutral	-3.99	FALSE	FALSE	TRUE	0.23623738	TRUE	TRUE	FALSE	FALSE	FALSE	0	0	0	0	FALSE	14.461905	39.230412	PhoPho	TRUE	FALSE	FALSE	0.07692308	0	0	0.07692308	0	0.15384616	0	0.15384616	0	0.15384616	0.07692308	0	0	0.07692308	0.07692308	0	0	0	0	0.15384616	0	0
716	P35558	238	N	D	fi_2012_11	high	4.245	FALSE	FALSE	TRUE	0.78178209	TRUE	FALSE	FALSE	FALSE	FALSE	0	0	0	0	FALSE	7.9977012	29.340931	PhiPhi	TRUE	FALSE	FALSE	0.063345969	0.063345969	0	0.063345969	0.041689225	0	0	0.12669194	0.063345969	0.12669194	0.12669194	0	0	0	0	0.19003791	0.071467243	0	0.063345969	0	0	0
717	P35558	267	I	V	fi_2012_11	medium	3.215	FALSE	TRUE	FALSE	0.23623738	TRUE	FALSE	FALSE	FALSE	FALSE	0	0	0	0	FALSE	8.4093876	28.381289	PhoPho	TRUE	FALSE	FALSE	0.21648963	0	0	0.059180576	0.059180576	0.059180576	0	0.11836115	0	0.073343448	0.17754173	0	0.051593322	0	0	0	0	0	0.059180576	0.11836115	0	0
718	P35558	276	E	K	fi_2012_11	neutral	-0.115	TRUE	FALSE	FALSE	0.47619048	FALSE	TRUE	TRUE	FALSE	FALSE	0	0	0	0	FALSE	10.689204	37.051834	PhiPhi	FALSE	FALSE	TRUE	0	0	0.11111111	0.11111111	0	0.11111111	0	0.11111111	0	0.11111111	0	0.22222222	0	0.11111111	0	0	0.11111111	0	0	0	0	0
719	P35558	368	V	I	fi_2012_11	medium	2.36	FALSE	TRUE	FALSE	0.23623738	TRUE	FALSE	FALSE	FALSE	FALSE	0	0	0	0	FALSE	9.0598288	34.025818	PhoPho	TRUE	FALSE	FALSE	0.08259587	0	0	0	0	0.08259587	0	0.16519174	0	0.08259587	0.08259587	0.0088495575	0	0.08259587	0	0	0.08259587	0.08259587	0.16519174	0.08259587	0	0
720	P35558	579	S	R	fi_2012_11	low	1.43	TRUE	FALSE	FALSE	0.95238096	FALSE	FALSE	TRUE	FALSE	FALSE	0	0	0	0	FALSE	10.602707	36.458946	PhiPhi	FALSE	TRUE	TRUE	0	0.1	0	0	0	0.1	0	0.1	0	0.1	0.1	0	0.17435898	0.1	0.1	0.1	0	0	0	0	0	0
721	O60701	141	R	C	fi_2012_11	medium	1.96	FALSE	FALSE	TRUE	1.3273269	FALSE	TRUE	TRUE	FALSE	FALSE	0	0	0	0	FALSE	8.014246	34.391888	PhiPhi	FALSE	TRUE	TRUE	0.14787737	0.079245284	0	0.14551887	0	0.079245284	0.021698114	0.020636793	0	0.15849057	0.026650943	0	0	0.079245284	0	0.079245284	0.057547171	0.025353774	0	0.079245284	0	0
722	Q15811	1367	K	R	fi_2012_11	neutral	0.59	TRUE	FALSE	FALSE	0	FALSE	TRUE	TRUE	FALSE	FALSE	0	0	0	0	FALSE	17.212021	36.090698	PhiPhi	FALSE	FALSE	TRUE	0	0.16666667	0	0.16666667	0.16666667	0	0	0.16666667	0	0	0	0	0.16666667	0	0.16666667	0	0	0	0	0	0.5	0
723	Q8TED1	182	K	R	fi_2012_11	neutral	-0.695	TRUE	FALSE	FALSE	0	FALSE	TRUE	TRUE	FALSE	FALSE	2	0.14925373	2	0.10447761	TRUE	6.9797454	22.284861	PhiPhi	FALSE	FALSE	TRUE	0	0	0	0	0	0.22222222	0	0	0	0	0	0.22222222	0	0.22222222	0.11111111	0	0	0.22222222	0	0	0	0
724	O95833	210	M	L	fi_2012_11	neutral	-1.445	TRUE	FALSE	TRUE	0.33333334	FALSE	TRUE	TRUE	FALSE	FALSE	0	0	0	0	FALSE	5.8869004	26.060825	PhoPho	FALSE	FALSE	TRUE	0.10745234	0	0	0.10745234	0.084922008	0.10745234	0.10745234	0	0.055459272	0	0.10745234	0.10745234	0	0.10745234	0	0.10745234	0	0	0	0	0.5	0
725	P01031	1010	A	V	fi_2012_11	medium	1.995	TRUE	FALSE	TRUE	0.47619048	TRUE	TRUE	TRUE	FALSE	FALSE	0	0	0	0	FALSE	24.230465	58.84449	PhoPho	TRUE	TRUE	TRUE	0.091451295	0	0	0	0	0.18290259	0	0.074221335	0	0.054340623	0.10006627	0.074221335	0.091451295	0	0.074221335	0.1742876	0	0	0.082836315	0	0.5	0
726	P01031	1033	I	T	fi_2012_11	medium	2.28	TRUE	FALSE	TRUE	0.78178209	FALSE	TRUE	TRUE	FALSE	FALSE	0	0	0	0	FALSE	16.875967	63.052879	PhoPhi	FALSE	TRUE	TRUE	0	0	0.094975911	0.077081896	0	0	0.0089470064	0	0.18995182	0	0.23812801	0.077081896	0	0.17205781	0	0.0089470064	0	0.094975911	0.028905712	0.0089470064	0	0
727	P01031	1043	Q	K	fi_2012_11	low	1.1	FALSE	FALSE	TRUE	0.49082494	FALSE	FALSE	TRUE	FALSE	FALSE	0	0	0	0	FALSE	17.420118	60.553177	PhiPhi	FALSE	FALSE	TRUE	0	0	0	0	0	0.11616161	0	0	0	0.11616161	0.23232323	0.51010102	0	0	0.025252525	0	0	0	0	0	0	0
728	P01031	1310	S	N	fi_2012_11	neutral	-1.625	TRUE	TRUE	FALSE	0.23623738	FALSE	FALSE	TRUE	FALSE	FALSE	0	0	0	0	FALSE	5.9778991	66.030678	PhiPhi	FALSE	TRUE	TRUE	0	0.10422961	0	0.11404834	0	0	0	0.20845921	0	0	0.10422961	0.084592149	0.20845921	0	0	0.10422961	0.071752265	0	0	0	0	0
729	P01031	1356	L	F	fi_2012_11	medium	2.2	TRUE	FALSE	FALSE	0.625	TRUE	FALSE	TRUE	FALSE	FALSE	0	0	0	0	FALSE	5.609395	62.946365	PhoPho	TRUE	TRUE	FALSE	0.06751468	0	0	0.06751468	0	0	0	0.13502936	0	0	0.31702545	0.0611546	0.06751468	0	0.014187867	0.06751468	0.13502936	0	0.06751468	0	0	0
730	P01031	1437	E	D	fi_2012_11	low	0.88	FALSE	FALSE	TRUE	0	FALSE	TRUE	TRUE	FALSE	FALSE	0	0	0	0	FALSE	7.68996	51.748646	PhiPhi	FALSE	FALSE	TRUE	0.10689388	0	0.10689388	0.10689388	0	0.14175057	0	0.086754456	0.063516654	0	0.10689388	0.10689388	0	0.086754456	0	0.086754456	0	0	0	0	0	0
731	P01031	145	V	I	fi_2012_11	low	1.1	FALSE	TRUE	FALSE	0.23623738	TRUE	FALSE	FALSE	FALSE	FALSE	0	0	0	0	FALSE	23.04249	52.644798	PhoPho	TRUE	FALSE	FALSE	0.042016808	0.072478995	0	0	0	0	0	0.072478995	0.072478995	0.21743697	0.14495799	0	0	0.14495799	0	0.080882356	0.0073529412	0	0.072478995	0.072478995	0	0
732	P01031	494	D	E	fi_2012_11	medium	2.225	TRUE	FALSE	FALSE	0	FALSE	TRUE	TRUE	FALSE	FALSE	0	0	0	0	FALSE	9.870698	76.189499	PhiPhi	FALSE	FALSE	TRUE	0	0	0	0.026200874	0	0	0	0	0	0.29912663	0	0.29912663	0	0	0.14956331	0.076419212	0	0	0.14956331	0	0	0
733	P01031	802	V	I	fi_2012_11	neutral	0.25	TRUE	TRUE	FALSE	0.23623738	TRUE	FALSE	FALSE	FALSE	FALSE	0	0	0	0	FALSE	28.026569	53.305954	PhoPho	TRUE	FALSE	FALSE	0.13516161	0	0	0	0.067580804	0	0.067580804	0.13516161	0.059745349	0.13516161	0.12928501	0	0	0	0	0	0	0.067580804	0.067580804	0.13516161	0	0
734	P01031	928	R	Q	fi_2012_11	medium	2.515	TRUE	TRUE	FALSE	0.49082494	FALSE	FALSE	TRUE	FALSE	FALSE	0	0	0	0	FALSE	17.708857	52.844257	PhiPhi	FALSE	FALSE	TRUE	0	0	0	0.0088616228	0	0	0	0.066803001	0.077709608	0	0.18813907	0	0	0	0.085207909	0.094069533	0.10293115	0	0.094069533	0.28220859	0	0
735	P01031	966	D	Y	fi_2012_11	medium	2.19	TRUE	FALSE	FALSE	0.95238096	FALSE	FALSE	TRUE	FALSE	FALSE	0	0	0	0	FALSE	27.730764	62.622852	PhiPhi	FALSE	TRUE	FALSE	0	0	0	0	0	0.093283579	0	0	0.10298508	0	0.20597015	0.12537314	0	0.010447761	0.10298508	0.14328358	0.10298508	0	0	0.11268657	0	0
736	P23946	153	G	C	fi_2012_11	low	1.435	TRUE	TRUE	FALSE	0.23623738	FALSE	TRUE	TRUE	FALSE	FALSE	0	0	0	0	FALSE	0	25.641022	PhoPhi	FALSE	TRUE	TRUE	0	0.1393643	0	0	0	0	0	0	0	0.15464547	0.1393643	0.13447432	0	0.13447432	0.014058679	0.0048899758	0.1393643	0	0	0.1393643	0	0
737	P23946	66	H	R	fi_2012_11	medium	3.06	FALSE	FALSE	TRUE	0.34534633	FALSE	TRUE	TRUE	FALSE	FALSE	1	0.022123894	0	0	TRUE	0	22.26955	PhiPhi	FALSE	TRUE	TRUE	0.25848266	0.0038124286	0	0.086160883	0.16850933	0	0	0.0068623712	0	0.004574914	0.045749143	0.071292415	0.0087685855	0	0	0.17232177	0.0030499429	0	0.089973316	0.072817385	0	0
738	P05181	179	V	I	fi_2012_11	low	0.955	FALSE	FALSE	TRUE	0.23623738	TRUE	FALSE	FALSE	FALSE	FALSE	0	0	0	0	FALSE	11.681314	32.061222	PhoPho	TRUE	FALSE	FALSE	0.14285715	0.071428575	0.071428575	0.071428575	0.14285715	0.14285715	0	0	0	0.21428572	0.071428575	0	0	0	0.071428575	0	0	0	0	0	0	0
739	P05181	457	H	L	fi_2012_11	low	1.425	FALSE	FALSE	TRUE	1	FALSE	FALSE	TRUE	FALSE	FALSE	0	0	0	0	FALSE	6.5836411	36.819382	PhiPho	FALSE	TRUE	FALSE	0.072528563	0.13959265	0.072528563	0	0	0	0.072528563	0	0	0.14505713	0.14505713	0	0	0.072528563	0.14505713	0.1351217	0	0	0	0	0	0
740	P34913	103	R	C	fi_2012_11	low	1.15	FALSE	FALSE	TRUE	1.3273269	FALSE	FALSE	TRUE	FALSE	FALSE	0	0	0	0	FALSE	14.411794	34.458858	PhiPhi	FALSE	FALSE	TRUE	0.087847732	0	0.12884334	0	0	0.12884334	0.12884334	0	0	0.12884334	0.12884334	0.010248902	0.12884334	0	0.12884334	0	0	0	0	0	0	0
741	P34913	154	C	Y	fi_2012_11	medium	2.185	FALSE	FALSE	TRUE	0.78178209	TRUE	TRUE	FALSE	FALSE	FALSE	0	0	0	0	FALSE	11.244346	40.611649	PhiPhi	TRUE	FALSE	FALSE	0	0	0	0	0	0.077498898	0.077498898	0.1549978	0	0	0.1549978	0.077498898	0.14751211	0	0	0.077498898	0.077498898	0.077498898	0	0.077498898	0	1
742	P34913	55	K	R	fi_2012_11	neutral	-0.75	TRUE	FALSE	TRUE	0	FALSE	TRUE	TRUE	FALSE	FALSE	0	0	0	0	FALSE	12.846131	43.844162	PhiPhi	FALSE	TRUE	FALSE	0	0.072667219	0	0	0.072667219	0.14533444	0.080924854	0.14533444	0	0	0.072667219	0	0.14533444	0	0.0066061108	0.072667219	0.11312965	0	0	0.072667219	0	0
743	Q9UBU9	214	L	V	fi_2012_11	low	1.445	FALSE	FALSE	TRUE	0.23623738	FALSE	TRUE	TRUE	FALSE	FALSE	0	0	0	0	FALSE	8.8369942	34.208717	PhoPho	FALSE	FALSE	TRUE	0	0.005741627	0	0	0	0.10909091	0.11483254	0	0	0.11483254	0.11483254	0.22966507	0.11483254	0	0	0.11483254	0	0	0	0.081339709	0.07692308	0
744	Q9UJ71	213	P	S	fi_2012_11	neutral	0.195	TRUE	FALSE	FALSE	0.78178209	FALSE	TRUE	TRUE	FALSE	FALSE	0	0	0	0	FALSE	7.5902014	23.598776	PhoPhi	FALSE	FALSE	TRUE	0	0	0	0	0	0	0	0	0	0.11447594	0.22895189	0.11447594	0	0.20640035	0	0.10674398	0.22895189	0	0	0	0	0
745	Q9UJ71	278	V	A	fi_2012_11	neutral	-1.27	TRUE	FALSE	TRUE	0.47619048	FALSE	TRUE	TRUE	FALSE	FALSE	0	0	0	0	FALSE	11.087978	23.467463	PhoPho	FALSE	FALSE	TRUE	0	0.12993337	0.085597128	0	0	0	0.13480267	0	0	0	0	0.12993337	0	0.12993337	0	0.12993337	0	0.12993337	0	0.12993337	0	0
746	Q9UJ71	288	N	D	fi_2012_11	low	1.795	TRUE	FALSE	FALSE	0.78178209	FALSE	TRUE	TRUE	FALSE	FALSE	2	0.017408123	0	0	TRUE	4.5465565	23.190916	PhiPhi	FALSE	TRUE	TRUE	0.098532498	0	0.29559749	0.098532498	0	0.11492281	0	0.098532498	0.098532498	0	0	0.095292546	0.0015246808	0	0.098532498	0	0	0	0	0	0.27272728	0
747	Q9UJ71	313	K	I	fi_2012_11	neutral	0.5	TRUE	FALSE	FALSE	1.3273269	FALSE	TRUE	TRUE	FALSE	FALSE	0	0	0	0	FALSE	9.7214346	22.349964	PhiPho	FALSE	FALSE	TRUE	0.016464293	0	0	0.10928175	0.10928175	0	0	0	0	0	0	0.10928175	0	0.10928175	0.10928175	0	0.2185635	0.2185635	0	0	0	0
748	Q8IW19	427	C	R	fi_2012_11	medium	3.12	TRUE	FALSE	FALSE	1.3273269	FALSE	FALSE	TRUE	FALSE	FALSE	0	0	0	0	FALSE	3.6028786	4.2726135	PhiPhi	FALSE	TRUE	FALSE	0	0.090909094	0	0	0.090909094	0	0	0.090909094	0.18181819	0	0	0.18181819	0	0	0.090909094	0.090909094	0	0	0.18181819	0	0	0
749	O60494	1251	S	T	fi_2012_11	low	0.92	TRUE	FALSE	FALSE	0.47619048	FALSE	FALSE	TRUE	FALSE	FALSE	0	0	0	0	FALSE	11.806601	35.044094	PhiPhi	FALSE	FALSE	TRUE	0.14285715	0.14285715	0	0.2857143	0	0	0	0.14285715	0	0	0	0	0	0	0	0.14285715	0	0	0	0.14285715	0	0
750	P27352	255	N	S	fi_2012_11	low	1.1	FALSE	FALSE	TRUE	0.23623738	FALSE	FALSE	TRUE	FALSE	FALSE	0	0	0	0	FALSE	10.888348	37.001293	PhiPhi	FALSE	FALSE	TRUE	0	0	0	0.125	0	0.125	0.125	0	0	0.25	0.125	0.125	0.125	0	0	0	0	0	0	0	0	0
751	P27352	65	G	R	fi_2012_11	medium	2.045	TRUE	FALSE	FALSE	1.4285715	FALSE	FALSE	TRUE	FALSE	FALSE	0	0	0	0	FALSE	10.055633	35.32888	PhoPhi	FALSE	TRUE	TRUE	0.31267604	0	0.10422535	0	0	0.10422535	0.10422535	0	0.061971832	0	0.10422535	0	0.10422535	0	0	0	0	0	0.10422535	0	0	0
752	P27352	83	D	N	fi_2012_11	neutral	0.755	TRUE	FALSE	FALSE	0.78178209	FALSE	TRUE	TRUE	FALSE	FALSE	0	0	0	0	FALSE	14.579569	32.822273	PhiPhi	FALSE	FALSE	TRUE	0	0	0.31304348	0.15652174	0	0	0	0	0	0	0.15652174	0.060869563	0	0	0	0.31304348	0	0	0	0	0	0
753	P02749	266	V	L	fi_2012_11	neutral	-0.2	TRUE	FALSE	FALSE	0.23623738	FALSE	FALSE	TRUE	FALSE	FALSE	0	0	0	0	FALSE	4.6543097	50.352268	PhoPho	FALSE	TRUE	TRUE	0	0	0.025477707	0	0.092356689	0	0.092356689	0.092356689	0	0.13057324	0	0.19745223	0.092356689	0.092356689	0.092356689	0	0	0	0	0.092356689	0	0
754	P02749	325	C	G	fi_2012_11	medium	2.425	TRUE	FALSE	FALSE	0.23623738	FALSE	TRUE	TRUE	FALSE	FALSE	0	0	0	0	FALSE	5.4014125	49.583256	PhiPho	FALSE	TRUE	FALSE	0	0	0	0	0.13033707	0.13033707	0	0	0	0	0	0.34382021	0	0.13483146	0.13033707	0	0	0	0.13033707	0	0	0
755	P02749	335	W	S	fi_2012_11	medium	2.3	TRUE	FALSE	FALSE	0.95238096	FALSE	TRUE	TRUE	FALSE	FALSE	0	0	0	0	FALSE	8.7077417	48.379112	PhoPhi	FALSE	FALSE	TRUE	0.21989529	0	0	0	0	0	0	0	0	0	0.12041885	0.21989529	0	0.21989529	0	0	0.21989529	0	0	0	0	0
756	P00747	408	R	W	fi_2012_11	low	1.615	TRUE	FALSE	FALSE	0.95238096	FALSE	TRUE	TRUE	FALSE	FALSE	2	0.038834952	0	0	TRUE	6.1920056	26.706503	PhiPho	FALSE	TRUE	TRUE	0	0.15710723	0	0	0	0	0.14588529	0	0.25685784	0.094763093	0	0.028678304	0.12842892	0	0.12842892	0.028678304	0.031172071	0	0	0	0	0
757	Q9H2K2	1099	C	F	fi_2012_11	high	3.695	FALSE	TRUE	FALSE	0.625	TRUE	TRUE	TRUE	FALSE	FALSE	0	0	0	0	FALSE	7.3201237	20.342161	PhiPho	TRUE	TRUE	FALSE	0.026571011	0.1578318	0	0	0	0.037199415	0	0	0.078915901	0	0.1578318	0	0.078915901	0.30941942	0.037199415	0	0	0	0.037199415	0.078915901	0.19047619	0
758	P25098	584	F	S	fi_2012_11	low	1.67	FALSE	TRUE	FALSE	1.3273269	TRUE	FALSE	FALSE	FALSE	FALSE	0	0	0	0	FALSE	20.684254	47.588493	PhoPhi	TRUE	FALSE	FALSE	0.071428575	0.071428575	0.071428575	0.071428575	0.071428575	0.071428575	0	0	0	0.071428575	0.14285715	0.071428575	0.071428575	0	0.071428575	0	0	0	0.14285715	0	0	0
759	Q07889	655	P	L	fi_2012_11	neutral	0.315	TRUE	FALSE	FALSE	1.25	FALSE	TRUE	TRUE	FALSE	FALSE	0	0	0	0	FALSE	8.5723152	49.5896	PhoPho	FALSE	FALSE	TRUE	0	0.14350283	0	0.14802259	0	0.29604518	0	0	0	0.11638418	0	0	0	0	0.14802259	0	0.14802259	0	0	0	0	0
760	P25103	188	P	L	fi_2012_11	low	0.92	TRUE	FALSE	FALSE	1.25	FALSE	FALSE	TRUE	FALSE	FALSE	0	0	0	0	FALSE	10.570299	12.840701	PhoPho	FALSE	TRUE	FALSE	0	0	0.071428575	0	0	0.2857143	0	0	0.071428575	0.071428575	0	0.14285715	0	0	0.071428575	0.071428575	0.14285715	0	0.071428575	0	0	0
761	P33764	22	R	C	fi_2012_11	medium	2.06	TRUE	FALSE	FALSE	1.3273269	FALSE	TRUE	TRUE	FALSE	FALSE	1	0.0059880242	0	0	TRUE	6.591001	26.871424	PhiPhi	FALSE	FALSE	TRUE	0.10366232	0	0	0	0.10366232	0.31098697	0.10366232	0.20732464	0	0	0	0.06703911	0	0	0	0	0	0	0.10366232	0	0	0
762	P33764	3	R	K	fi_2012_11	neutral	0.345	TRUE	FALSE	FALSE	0	FALSE	TRUE	TRUE	FALSE	FALSE	1	0.043749999	0	0	TRUE	2.2113771	30.832132	PhiPhi	FALSE	FALSE	TRUE	0.14093959	0	0	0	0	0.2147651	0.2147651	0	0	0	0.2147651	0	0	0	0.2147651	0	0	0	0	0	0.19672132	0
763	P33764	48	T	S	fi_2012_11	neutral	0.11	TRUE	FALSE	FALSE	0.47619048	TRUE	TRUE	TRUE	FALSE	FALSE	0	0	0	0	FALSE	5.6935186	22.129166	PhiPhi	TRUE	TRUE	FALSE	0.01048951	0.073426574	0	0	0.083916083	0.25174826	0	0	0.083916083	0	0.083916083	0.07692308	0	0.083916083	0.083916083	0	0.083916083	0	0.083916083	0	0	0
764	P33764	62	L	V	fi_2012_11	medium	3.065	TRUE	FALSE	TRUE	0.23623738	TRUE	FALSE	FALSE	FALSE	FALSE	0	0	0	0	FALSE	5.0763121	20.92033	PhoPho	TRUE	FALSE	FALSE	0.071630917	0	0.078106031	0.078106031	0	0	0.078106031	0	0	0	0.15621206	0.14730878	0.078106031	0.078106031	0	0.078106031	0.078106031	0	0	0.078106031	0	0
765	P29322	707	R	C	fi_2012_11	medium	2.02	FALSE	FALSE	TRUE	1.3273269	FALSE	FALSE	TRUE	FALSE	FALSE	0	0	0	0	FALSE	13.61026	34.990993	PhiPhi	FALSE	FALSE	TRUE	0.125	0.25	0	0	0	0.125	0	0.125	0	0	0.125	0	0	0	0	0	0.125	0	0.125	0	0	0
766	P21980	542	V	F	fi_2012_11	low	1.2	FALSE	TRUE	FALSE	0.78178209	TRUE	TRUE	FALSE	FALSE	FALSE	0	0	0	0	FALSE	11.487029	45.254848	PhoPho	TRUE	FALSE	FALSE	0.075205103	0	0	0	0	0	0	0	0.042388331	0.075205103	0.35597083	0.15041021	0	0.075205103	0.075205103	0.075205103	0	0	0	0.075205103	0	0
767	Q6NXT2	13	G	S	fi_2012_11	medium	2.35	TRUE	FALSE	FALSE	0.47619048	FALSE	TRUE	TRUE	FALSE	FALSE	1	0.2	0	0	TRUE	11.323027	15.591289	PhoPhi	FALSE	FALSE	TRUE	0	0	0	0	0	0	0	0.25	0	0	0	0.25	0	0	0	0.25	0.25	0	0	0	0	0
768	P09936	18	S	Y	fi_2012_11	low	1.125	FALSE	FALSE	TRUE	0.95238096	FALSE	TRUE	TRUE	FALSE	FALSE	1	0.01459854	0	0	TRUE	8.7389145	27.763996	PhiPhi	FALSE	FALSE	TRUE	0	0.18119788	0.10386656	0	0	0.09173616	0	0.10386656	0	0	0.20773312	0.10386656	0	0	0	0	0	0	0	0.20773312	0	0
769	P15086	208	D	N	fi_2012_11	neutral	0.71	FALSE	FALSE	TRUE	0.78178209	FALSE	TRUE	TRUE	FALSE	FALSE	1	0.074074075	0	0	TRUE	4.6258731	34.126236	PhiPhi	FALSE	FALSE	TRUE	0	0	0	0	0	0.1	0	0	0	0	0.30000001	0.30000001	0	0	0	0	0.1	0	0.1	0.1	0	0
770	P15086	232	F	L	fi_2012_11	neutral	-0.83	TRUE	FALSE	FALSE	0.625	TRUE	FALSE	TRUE	FALSE	FALSE	0	0	0	0	FALSE	12.161069	27.701159	PhoPho	TRUE	FALSE	TRUE	0	0.29446065	0	0.058309037	0	0.020408163	0	0	0	0	0.13702624	0	0	0.13702624	0	0.078717202	0.078717202	0.13702624	0	0.058309037	0	0
771	P15086	42	R	C	fi_2012_11	low	1.24	FALSE	FALSE	TRUE	1.3273269	FALSE	TRUE	TRUE	FALSE	FALSE	1	0.050000001	0	0	TRUE	12.776342	32.691769	PhiPhi	FALSE	FALSE	TRUE	0.090909094	0	0.090909094	0	0	0.18181819	0	0	0	0.31363636	0.090909094	0	0	0	0	0.090909094	0.050000001	0	0	0.090909094	0	0.33333334
772	P15086	394	I	M	fi_2012_11	medium	3.265	FALSE	FALSE	TRUE	0.33333334	TRUE	FALSE	FALSE	FALSE	FALSE	0	0	0	0	FALSE	11.901662	27.143423	PhoPho	TRUE	FALSE	FALSE	0.125	0.0625	0	0	0.0625	0.1875	0.0625	0	0	0.0625	0	0.0625	0	0	0.0625	0.0625	0.0625	0.0625	0.125	0	0	0
773	O60760	110	D	N	fi_2012_11	medium	2.015	TRUE	FALSE	TRUE	0.78178209	FALSE	TRUE	TRUE	FALSE	FALSE	0	0	0	0	FALSE	0	31.266695	PhiPhi	FALSE	FALSE	TRUE	0	0	0	0	0	0.16276725	0.32553449	0	0	0	0	0.31383622	0.035094798	0	0	0	0	0	0	0.16276725	0	0
774	O60760	128	M	T	fi_2012_11	neutral	0	FALSE	FALSE	TRUE	0.49082494	TRUE	FALSE	FALSE	FALSE	FALSE	0	0	0	0	FALSE	0	24.815737	PhoPhi	TRUE	FALSE	FALSE	0.066716418	0	0.0057462687	0.13343284	0	0	0.066716418	0	0.13343284	0	0.3980597	0	0	0.0011194029	0.066716418	0	0.061343282	0.066716418	0	0	0	0
775	O60760	187	V	I	fi_2012_11	neutral	-1.505	FALSE	FALSE	TRUE	0.23623738	TRUE	FALSE	FALSE	FALSE	FALSE	0	0	0	0	FALSE	0	24.472181	PhoPho	TRUE	FALSE	FALSE	0.16263679	0	0.078891635	0	0	0	0.078891635	0	0	0.15778327	0	0.053300388	0	0.078891635	0.078891635	0	0	0.078891635	0.15292975	0.078891635	0	0
776	O60760	91	I	V	fi_2012_11	low	0.895	FALSE	FALSE	TRUE	0.23623738	TRUE	TRUE	TRUE	FALSE	FALSE	0	0	0	0	FALSE	0	23.114347	PhoPho	TRUE	TRUE	FALSE	0.1399499	0	0	0.19763619	0.033422042	0	0	0	0.069974951	0.069974951	0.20914215	0	0	0	0	0	0.069974951	0	0.069974951	0.1399499	0	0
777	P15498	279	V	I	fi_2012_11	neutral	-0.68	FALSE	FALSE	TRUE	0.23623738	FALSE	TRUE	TRUE	FALSE	FALSE	2	0.037037037	0	0	TRUE	17.759487	40.585281	PhoPho	FALSE	TRUE	FALSE	0	0.163142	0.081570998	0.069486402	0.057401814	0.081570998	0	0.081570998	0	0	0.163142	0	0	0.081570998	0	0	0	0	0.163142	0.057401814	0	0
778	P01563	34	S	N	fi_2012_11	neutral	-1.67	FALSE	FALSE	TRUE	0.23623738	TRUE	TRUE	TRUE	FALSE	FALSE	0	0	0	0	FALSE	10.087016	19.721521	PhiPhi	TRUE	TRUE	FALSE	0	0.1724138	0.019704433	0	0	0.024630541	0.088669948	0.08374384	0.0049261083	0.0098522166	0.18719211	0.0049261083	0.034482758	0.08374384	0	0.11330049	0.1724138	0	0	0	0	0
779	P01563	171	M	I	fi_2012_11	medium	2.885	FALSE	FALSE	TRUE	0.33333334	FALSE	TRUE	TRUE	FALSE	FALSE	0	0	0	0	FALSE	4.0940776	16.544931	PhoPho	FALSE	TRUE	FALSE	0.14406779	0.16101696	0	0	0	0.076271184	0.016949153	0	0	0.072033897	0.22881356	0	0.021186441	0.076271184	0	0.14406779	0.0084745763	0	0.0042372881	0.046610169	0.041666668	0
780	P01563	57	H	R	fi_2012_11	neutral	0.365	TRUE	FALSE	FALSE	0.34534633	FALSE	TRUE	TRUE	FALSE	FALSE	0	0	0	0	FALSE	13.401599	22.600134	PhiPhi	FALSE	FALSE	TRUE	0.0071428572	0.15000001	0	0.24285714	0.0071428572	0.11428571	0	0.021428572	0	0	0.021428572	0.057142857	0	0.12857144	0	0	0	0	0.12857144	0.12142857	0	0
781	Q13009	844	Q	H	fi_2012_11	low	1.245	FALSE	TRUE	FALSE	0.66666669	FALSE	TRUE	TRUE	FALSE	FALSE	0	0	0	0	FALSE	5.5518193	20.44434	PhiPhi	FALSE	TRUE	TRUE	0	0	0	0.031201247	0	0	0	0.090483621	0	0.096723869	0.23634945	0.061622463	0	0	0	0.096723869	0.19344774	0	0	0.19344774	0	0
782	Q9UMR2	159	A	E	fi_2012_11	neutral	-0.44	TRUE	FALSE	FALSE	1.4285715	FALSE	FALSE	TRUE	FALSE	FALSE	0	0	0	0	FALSE	5.5977769	36.09589	PhoPhi	FALSE	FALSE	TRUE	0	0	0.19642857	0	0	0.2767857	0.13392857	0	0	0	0	0.19642857	0	0	0.19642857	0	0	0	0	0	0	0
783	P14778	124	A	G	fi_2012_11	neutral	0.755	TRUE	FALSE	TRUE	0	FALSE	TRUE	TRUE	FALSE	FALSE	0	0	0	0	FALSE	10.543294	37.761608	PhoPho	FALSE	FALSE	TRUE	0.16356878	0	0.18215613	0	0	0.16356878	0.16356878	0	0	0.16356878	0	0	0	0	0	0	0	0	0.16356878	0	0.25	0
784	P14778	125	Q	K	fi_2012_11	low	1.79	TRUE	FALSE	TRUE	0.49082494	FALSE	TRUE	TRUE	FALSE	FALSE	2	0.043956045	0	0	TRUE	10.747464	37.594913	PhiPhi	FALSE	FALSE	TRUE	0.27164179	0	0.1358209	0	0	0.049253732	0	0	0	0.1358209	0	0.1358209	0	0	0	0	0	0	0	0.27164179	0.055555556	0
785	P16473	52	P	T	fi_2012_11	low	1.04	TRUE	FALSE	FALSE	0.78178209	FALSE	FALSE	TRUE	FALSE	FALSE	0	0	0	0	FALSE	12.996989	31.424976	PhoPhi	FALSE	FALSE	TRUE	0	0	0.1923077	0	0	0	0	0	0	0	0.26923078	0	0	0	0.26923078	0.13461539	0.13461539	0	0	0	0	0
786	P16581	149	S	R	fi_2012_11	low	1.79	FALSE	FALSE	TRUE	0.95238096	FALSE	TRUE	TRUE	FALSE	FALSE	1	0.029411765	0	0	TRUE	4.7879705	32.553387	PhiPhi	FALSE	FALSE	TRUE	0	0	0	0	0.25	0.125	0	0.125	0.125	0	0	0.125	0	0	0	0.125	0.125	0	0	0	0	0
787	Q13946	430	R	K	fi_2012_11	low	1.095	FALSE	FALSE	TRUE	0	FALSE	TRUE	TRUE	FALSE	FALSE	0	0	0	0	FALSE	15.829234	32.247124	PhiPhi	FALSE	FALSE	TRUE	0.095238097	0.095238097	0.095238097	0.095238097	0	0.095238097	0	0	0	0	0.095238097	0.047619049	0	0.095238097	0	0.095238097	0.095238097	0.095238097	0	0	0	0
788	P30281	134	P	S	fi_2012_11	low	0.98	FALSE	FALSE	TRUE	0.78178209	FALSE	TRUE	TRUE	FALSE	FALSE	0	0	0	0	FALSE	5.0932021	31.868324	PhoPhi	FALSE	FALSE	TRUE	0	0.25	0	0	0.125	0	0.125	0	0	0.125	0.125	0	0	0	0	0.125	0	0	0	0.125	0	0
789	P30281	253	E	D	fi_2012_11	low	1.7	TRUE	FALSE	FALSE	0	FALSE	TRUE	TRUE	FALSE	FALSE	0	0	0	0	FALSE	18.105043	27.107874	PhiPhi	FALSE	FALSE	TRUE	0.40000001	0.2	0	0	0	0	0	0	0	0	0.2	0	0	0	0	0.2	0	0	0	0	0	0
790	P49888	139	Y	F	fi_2012_11	low	1.3	FALSE	FALSE	TRUE	0.23623738	FALSE	FALSE	TRUE	FALSE	FALSE	0	0	0	0	FALSE	13.208989	27.494261	PhiPho	FALSE	TRUE	FALSE	0.071428575	0	0	0	0	0	0	0.071428575	0	0	0.071428575	0	0	0.35714287	0.071428575	0.14285715	0	0	0.071428575	0.14285715	0	0
791	P42773	117	R	Q	fi_2012_11	neutral	0.48	FALSE	FALSE	TRUE	0.49082494	FALSE	FALSE	TRUE	FALSE	FALSE	0	0	0	0	FALSE	9.0458088	25.586359	PhiPhi	FALSE	FALSE	TRUE	0	0	0	0	0	0.13166666	0	0.046666667	0.13166666	0	0.29499999	0	0	0.13166666	0	0	0	0	0	0.26333332	0	0
792	Q00534	23	A	V	fi_2012_11	low	1.565	TRUE	FALSE	FALSE	0.47619048	FALSE	TRUE	TRUE	FALSE	FALSE	1	0.021978023	0	0	TRUE	5.0263743	27.839279	PhoPho	FALSE	FALSE	TRUE	0	0	0	0.060362171	0	0.19919518	0	0.41851106	0	0.014084507	0.056338027	0.038229376	0	0.046277665	0	0.030181086	0	0	0.13682093	0	0.33333334	0
793	Q9UHN1	133	H	Y	fi_2012_11	low	1.15	TRUE	TRUE	FALSE	0.34534633	FALSE	TRUE	TRUE	FALSE	FALSE	2	0.19565217	2	0.11956522	TRUE	9.155302	36.446899	PhiPhi	FALSE	FALSE	TRUE	0	0.12390671	0	0	0	0	0	0.034985423	0.13411079	0	0.32215744	0.25072888	0	0	0.13411079	0	0	0	0	0	0	0
794	Q9UHN1	169	A	T	fi_2012_11	low	0.975	TRUE	FALSE	FALSE	0.47619048	FALSE	FALSE	TRUE	FALSE	FALSE	0	0	0	0	FALSE	9.3051348	44.397903	PhoPhi	FALSE	FALSE	TRUE	0	0	0.125	0	0	0.19642857	0.125	0	0	0	0.25	0	0	0.125	0	0	0	0	0	0.17857143	0	0
795	Q9NX46	209	E	K	fi_2012_11	low	1.815	FALSE	FALSE	TRUE	0.47619048	FALSE	FALSE	TRUE	FALSE	FALSE	0	0	0	0	FALSE	6.6028504	32.048122	PhiPhi	FALSE	FALSE	TRUE	0	0	0	0	0	0	0	0	0.16666667	0	0.16666667	0.16666667	0	0.16666667	0	0.33333334	0	0	0	0	0	0
796	P16083	16	K	R	fi_2012_11	neutral	-0.035	TRUE	FALSE	FALSE	0	FALSE	TRUE	TRUE	FALSE	FALSE	2	0.053953487	2	0.015813954	TRUE	10.338645	31.936741	PhiPhi	FALSE	FALSE	TRUE	0	0	0	0	0	0.19457014	0	0.0360181	0	0	0	0	0	0.19457014	0.19457014	0.38027149	0	0	0	0	0	0
797	P16083	154	E	K	fi_2012_11	medium	2.175	TRUE	FALSE	TRUE	0.47619048	FALSE	TRUE	TRUE	FALSE	FALSE	1	0.0028625955	1	0.00095419848	TRUE	5.1453147	31.596384	PhiPhi	FALSE	FALSE	TRUE	0.15871574	0	0	0	0	0	0	0.15871574	0	0	0	0	0.15871574	0	0	0	0.33363622	0	0.15871574	0.031500831	0	0
798	P16083	58	G	D	fi_2012_11	medium	3.055	TRUE	FALSE	FALSE	1.4285715	FALSE	TRUE	TRUE	FALSE	FALSE	0	0	0	0	FALSE	4.9141936	33.515732	PhoPhi	FALSE	FALSE	TRUE	0.014235569	0	0	0	0	0	0	0	0	0.20729329	0.21021841	0	0	0	0	0.15366615	0.41458657	0	0	0	0	0
799	O14717	101	H	Y	fi_2012_11	neutral	0.365	FALSE	FALSE	TRUE	0.34534633	FALSE	TRUE	TRUE	FALSE	FALSE	1	0.083333336	0	0	TRUE	6.6469345	34.701546	PhiPhi	FALSE	TRUE	FALSE	0	0.0625	0.0625	0.0625	0	0.0625	0	0.0625	0	0.25	0.1875	0	0	0.125	0	0.0625	0.0625	0	0	0	0	0
800	Q9P0K1	653	D	N	fi_2012_11	low	1.22	TRUE	FALSE	FALSE	0.78178209	FALSE	FALSE	TRUE	FALSE	FALSE	0	0	0	0	FALSE	9.7837	31.090408	PhiPhi	FALSE	FALSE	TRUE	0	0	0	0	0.1	0.2	0	0.1	0.1	0	0.1	0.1	0	0.1	0	0	0.1	0	0	0.1	0	0
801	P53582	368	C	W	fi_2012_11	medium	2.89	FALSE	TRUE	FALSE	0.78178209	FALSE	TRUE	TRUE	FALSE	FALSE	1	0.0069930069	0	0	TRUE	11.313693	26.600851	PhiPho	FALSE	TRUE	FALSE	0	0	0	0	0	0.1	0	0.1	0	0.2	0.2	0	0	0	0	0	0.2	0	0	0.2	0	1
802	Q16690	220	A	T	fi_2012_11	neutral	0.28	TRUE	FALSE	FALSE	0.47619048	FALSE	TRUE	TRUE	FALSE	FALSE	0	0	0	0	FALSE	8.1920109	22.243656	PhoPhi	FALSE	TRUE	FALSE	0.1031746	0	0	0	0.1031746	0.1031746	0	0	0.1031746	0	0.17460318	0	0	0	0	0.1031746	0.20634921	0	0.1031746	0	0	0
803	Q16690	220	A	V	fi_2012_11	neutral	0.715	TRUE	FALSE	FALSE	0.47619048	FALSE	TRUE	TRUE	FALSE	FALSE	0	0	0	0	FALSE	8.1920109	22.243656	PhoPho	FALSE	TRUE	FALSE	0.1031746	0	0	0	0.1031746	0.1031746	0	0	0.1031746	0	0.17460318	0	0	0	0	0.1031746	0.20634921	0	0.1031746	0	0	0
804	Q16690	293	I	M	fi_2012_11	low	1.45	FALSE	FALSE	TRUE	0.33333334	TRUE	FALSE	FALSE	FALSE	FALSE	0	0	0	0	FALSE	8.7188854	19.087976	PhoPho	TRUE	FALSE	FALSE	0.05882353	0.11764706	0	0.05882353	0.05882353	0.05882353	0.05882353	0	0	0.05882353	0.11764706	0.05882353	0.05882353	0.05882353	0.05882353	0.05882353	0	0	0.05882353	0.05882353	0	0
805	Q9NR28	90	S	C	fi_2012_11	medium	2.485	FALSE	FALSE	TRUE	0.78178209	FALSE	FALSE	TRUE	FALSE	FALSE	0	0	0	0	FALSE	7.5493588	34.218288	PhiPhi	FALSE	FALSE	TRUE	0	0	0	0.045454547	0	0	0.1	0	0.1	0	0.1	0	0	0.054545455	0	0.1	0.40000001	0	0.1	0	0	0
806	Q9UDY8	73	D	E	fi_2012_11	low	0.95	FALSE	FALSE	TRUE	0	FALSE	FALSE	TRUE	FALSE	FALSE	0	0	0	0	FALSE	6.6268902	19.85043	PhiPhi	FALSE	TRUE	FALSE	0	0	0	0	0.2	0.1	0.1	0	0	0	0.40000001	0.1	0	0	0	0.1	0	0	0	0	0	0
807	O43175	199	L	V	fi_2012_11	neutral	-0.32	FALSE	FALSE	TRUE	0.23623738	FALSE	FALSE	TRUE	FALSE	FALSE	0	0	0	0	FALSE	10.824818	30.974665	PhoPho	FALSE	FALSE	TRUE	0	0	0	0.1	0.1	0.1	0	0	0	0.2	0.1	0.1	0	0	0.1	0	0.1	0.1	0	0	0	0
808	P31371	89	H	P	fi_2012_11	medium	2.585	TRUE	FALSE	FALSE	1.5	FALSE	FALSE	TRUE	FALSE	FALSE	0	0	0	0	FALSE	8.4184723	25.005417	PhiPho	FALSE	TRUE	FALSE	0	0.10622155	0	0.17602427	0	0	0.088012137	0	0.031866465	0.088012137	0	0.17602427	0	0	0.088012137	0.088012137	0	0	0	0.15781488	0	0
809	Q05315	130	I	S	fi_2012_11	medium	2.515	FALSE	TRUE	FALSE	1.3273269	TRUE	FALSE	FALSE	FALSE	FALSE	0	0	0	0	FALSE	0	19.189075	PhoPhi	TRUE	FALSE	FALSE	0	0.14285715	0	0.071428575	0	0	0	0	0	0	0.21428572	0	0	0.14285715	0.071428575	0.071428575	0	0.071428575	0.071428575	0.14285715	0	0
810	Q05315	92	S	G	fi_2012_11	low	1.35	FALSE	TRUE	FALSE	0.47619048	FALSE	FALSE	TRUE	FALSE	FALSE	0	0	0	0	FALSE	0	20.821907	PhiPho	FALSE	TRUE	FALSE	0	0	0	0	0	0.092391305	0.092391305	0	0	0.16847827	0.092391305	0	0.092391305	0	0	0.092391305	0.18478261	0	0	0.18478261	0	0
811	Q969J5	181	P	Q	fi_2012_11	medium	2.215	TRUE	FALSE	FALSE	1.1666666	FALSE	FALSE	TRUE	FALSE	FALSE	0	0	0	0	FALSE	9.0845852	28.022259	PhoPhi	FALSE	TRUE	FALSE	0.1	0	0.2	0.1	0	0	0	0	0.1	0.2	0.1	0	0	0	0.2	0	0	0	0	0	0	0
812	P07320	88	H	Q	fi_2012_11	medium	3.475	TRUE	FALSE	FALSE	0.66666669	TRUE	FALSE	FALSE	FALSE	FALSE	0	0	0	0	FALSE	5.2270632	24.490826	PhiPhi	TRUE	FALSE	FALSE	0	0.14460784	0	0	0	0.072303921	0	0.13235295	0	0.14460784	0	0	0	0.072303921	0	0.21691176	0.072303921	0.072303921	0	0.072303921	0	0
813	P61964	34	N	D	fi_2012_11	neutral	0.695	TRUE	FALSE	FALSE	0.78178209	FALSE	TRUE	TRUE	FALSE	FALSE	0	0	0	0	FALSE	7.473599	32.680206	PhiPhi	FALSE	FALSE	TRUE	0.11218004	0	0	0.11011854	0.10548016	0	0.11218004	0	0	0	0.0012025426	0.22229858	0	0	0.11218004	0.11218004	0	0	0.11218004	0	0	0
814	O14745	60	V	G	fi_2012_11	medium	3.365	FALSE	TRUE	FALSE	0.47619048	FALSE	TRUE	TRUE	FALSE	FALSE	0	0	0	0	FALSE	5.3986592	15.415017	PhoPho	FALSE	TRUE	FALSE	0	0.090909094	0.090909094	0	0	0.27272728	0	0	0	0	0.18181819	0	0	0	0	0	0	0	0	0.36363637	0	0
815	Q9BYX4	946	A	T	fi_2012_11	low	1.245	TRUE	FALSE	FALSE	0.47619048	FALSE	FALSE	TRUE	FALSE	FALSE	0	0	0	0	FALSE	11.965585	26.919991	PhoPhi	FALSE	FALSE	TRUE	0	0	0.25	0	0	0	0.25	0	0	0	0.25	0.25	0	0	0	0	0	0	0	0	0	0
816	Q9BYX4	954	Y	C	fi_2012_11	medium	2.615	TRUE	FALSE	FALSE	0.78178209	FALSE	TRUE	TRUE	FALSE	FALSE	0	0	0	0	FALSE	7.4683619	22.004169	PhiPhi	FALSE	TRUE	FALSE	0.083333336	0	0	0.083333336	0.083333336	0	0.083333336	0	0.16666667	0.083333336	0	0.16666667	0.083333336	0	0	0	0	0	0.083333336	0.083333336	0	0
817	O14980	585	C	F	fi_2012_11	high	3.54	FALSE	FALSE	TRUE	0.625	TRUE	FALSE	TRUE	FALSE	FALSE	0	0	0	0	FALSE	12.709414	46.77705	PhiPho	TRUE	TRUE	FALSE	0.075000003	0	0	0.15000001	0	0	0.15625	0	0	0.081249997	0.081249997	0.075000003	0.15000001	0.075000003	0	0	0.14375	0	0	0.0125	0	0
818	O95149	234	N	D	fi_2012_11	medium	2.175	TRUE	TRUE	FALSE	0.78178209	FALSE	TRUE	TRUE	FALSE	FALSE	0	0	0	0	FALSE	6.8627009	35.926109	PhiPhi	FALSE	TRUE	TRUE	0	0	0	0	0	0	0	0	0.090103395	0.11225997	0.11225997	0.11225997	0.011816839	0.22451994	0.11225997	0	0	0	0	0.22451994	0	0
819	O95149	236	P	S	fi_2012_11	low	1.14	FALSE	TRUE	FALSE	0.78178209	FALSE	TRUE	TRUE	FALSE	FALSE	0	0	0	0	FALSE	9.0157776	37.801353	PhoPhi	FALSE	FALSE	TRUE	0	0	0.10903874	0	0.10903874	0	0	0.011477762	0	0.097560972	0.10903874	0	0	0.10903874	0	0.10903874	0.10903874	0.10903874	0	0.12769011	0	0
820	O95149	45	R	W	fi_2012_11	medium	2.175	FALSE	FALSE	TRUE	0.95238096	TRUE	TRUE	TRUE	FALSE	FALSE	0	0	0	0	FALSE	3.0624943	36.175156	PhiPho	TRUE	FALSE	TRUE	0	0.20324427	0	0.053435113	0	0.13549618	0	0	0	0.042938933	0.28435114	0	0	0	0.10687023	0.066793896	0	0.053435113	0	0.053435113	0	0
821	P01130	324	G	S	fi_2012_11	medium	2.645	TRUE	FALSE	TRUE	0.47619048	TRUE	FALSE	TRUE	FALSE	FALSE	0	0	0	0	FALSE	7.0520716	38.409088	PhoPhi	TRUE	TRUE	TRUE	0	0.1160365	0.23207301	0.11342894	0.23468058	0.0078226859	0.0039113429	0.11342894	0.0039113429	0	0.0039113429	0	0	0	0	0.11342894	0.0013037809	0	0.053455021	0.0026075619	0	0
822	Q8NBP7	425	N	S	fi_2012_11	neutral	0.065	TRUE	FALSE	FALSE	0.23623738	FALSE	TRUE	TRUE	FALSE	FALSE	4	0.16239317	0	0	TRUE	6.9106865	32.398754	PhiPhi	FALSE	FALSE	TRUE	0.10299296	0	0.092429578	0.097711265	0	0.10299296	0.10299296	0	0	0.10299296	0	0	0	0.088908449	0.10299296	0	0	0.10299296	0	0.10299296	0	0.2
823	Q8NBP7	432	D	N	fi_2012_11	neutral	0.485	TRUE	FALSE	TRUE	0.78178209	FALSE	FALSE	TRUE	FALSE	FALSE	0	0	0	0	FALSE	12.874863	33.593086	PhiPhi	FALSE	FALSE	TRUE	0	0.24906133	0	0	0	0.14392991	0.14392991	0	0	0	0.13642053	0	0	0	0.14392991	0	0	0	0.065081351	0.11764706	0	0
824	Q8NBP7	443	A	T	fi_2012_11	neutral	0.345	TRUE	FALSE	FALSE	0.47619048	TRUE	TRUE	TRUE	FALSE	FALSE	0	0	0	0	FALSE	4.6006904	28.067656	PhoPhi	TRUE	TRUE	FALSE	0.18181819	0.092463091	0	0	0	0	0	0	0	0.18492618	0.10178711	0	0.066045068	0.092463091	0.092463091	0.092463091	0.0031080032	0	0	0.092463091	0	1
825	P55087	184	D	E	fi_2012_11	low	1.29	TRUE	FALSE	FALSE	0	FALSE	TRUE	TRUE	FALSE	FALSE	1	0.05882353	0	0	TRUE	5.0626745	30.082258	PhiPhi	FALSE	FALSE	TRUE	0	0.25	0	0	0	0	0	0	0	0	0	0	0	0	0	0	0.5	0	0	0.25	0	0
826	Q96RS0	693	V	I	fi_2012_11	low	0.975	FALSE	TRUE	FALSE	0.23623738	TRUE	TRUE	TRUE	FALSE	FALSE	0	0	0	0	FALSE	9.8108377	25.202982	PhoPho	TRUE	TRUE	FALSE	0.092657343	0.092657343	0	0.18531469	0.092657343	0	0	0	0	0.092657343	0	0.092657343	0.024475524	0	0	0	0	0	0	0.27797204	0	0
827	Q96RS0	754	F	C	fi_2012_11	low	0.805	FALSE	FALSE	TRUE	0.625	FALSE	TRUE	TRUE	FALSE	FALSE	2	0.1509434	0	0	TRUE	6.679523	29.572115	PhoPhi	FALSE	FALSE	TRUE	0.16666667	0	0	0	0	0	0	0	0	0	0.5	0.16666667	0	0	0	0.16666667	0	0	0	0	0.057692308	0.13461539
828	P15428	227	N	S	fi_2012_11	low	0.845	FALSE	FALSE	TRUE	0.23623738	FALSE	FALSE	TRUE	FALSE	FALSE	0	0	0	0	FALSE	5.1792741	27.021503	PhiPhi	FALSE	FALSE	TRUE	0.11111111	0	0	0	0	0	0	0.11111111	0	0.33333334	0.22222222	0	0	0	0.11111111	0	0.11111111	0	0	0	0	0
829	O00167	387	V	G	fi_2012_11	medium	2.56	FALSE	FALSE	TRUE	0.47619048	TRUE	FALSE	FALSE	FALSE	FALSE	0	0	0	0	FALSE	11.421849	27.173641	PhoPho	TRUE	FALSE	FALSE	0	0.19435737	0.022988506	0	0	0.064785786	0	0	0.033437826	0.10867294	0.18286312	0.064785786	0.064785786	0.11598746	0	0	0	0	0.12957157	0.017763846	0	0
830	P32322	85	D	N	fi_2012_11	low	1.59	TRUE	FALSE	TRUE	0.78178209	FALSE	TRUE	TRUE	FALSE	FALSE	0	0	0	0	FALSE	12.091823	43.56443	PhiPhi	FALSE	TRUE	TRUE	0.11058264	0	0	0	0	0.2158145	0.023781212	0.11058264	0.11058264	0.22116528	0	0.096908443	0	0	0	0	0	0	0	0.11058264	0	0
831	O95716	64	V	I	fi_2012_11	neutral	0.165	FALSE	TRUE	FALSE	0.23623738	TRUE	FALSE	FALSE	FALSE	FALSE	0	0	0	0	FALSE	9.0077858	24.748331	PhoPho	TRUE	FALSE	FALSE	0	0.18181819	0	0	0	0.090909094	0	0	0	0.090909094	0.090909094	0.18181819	0	0	0	0	0.090909094	0	0.18181819	0.090909094	0	0
832	Q9NZM3	1206	I	V	fi_2012_11	neutral	0	TRUE	FALSE	FALSE	0.23623738	FALSE	FALSE	TRUE	FALSE	FALSE	0	0	0	0	FALSE	8.419816	29.045012	PhoPho	FALSE	FALSE	TRUE	0	0.22222222	0.11111111	0	0	0.22222222	0.11111111	0	0	0	0	0.11111111	0	0	0.11111111	0	0.11111111	0	0	0	0	0
833	Q9NZM3	1287	I	T	fi_2012_11	medium	3.065	TRUE	FALSE	FALSE	0.78178209	TRUE	FALSE	FALSE	FALSE	FALSE	0	0	0	0	FALSE	10.597169	23.397532	PhoPhi	TRUE	FALSE	FALSE	0	0.14285715	0	0.14285715	0	0	0.071428575	0.071428575	0	0.21428572	0.2857143	0	0.071428575	0	0	0	0	0	0	0	0	0
834	Q9NZM3	1337	R	W	fi_2012_11	medium	3.145	TRUE	FALSE	FALSE	0.95238096	FALSE	FALSE	TRUE	FALSE	FALSE	0	0	0	0	FALSE	19.080257	30.540932	PhiPho	FALSE	FALSE	TRUE	0	0	0	0.14285715	0.14285715	0.14285715	0	0	0	0	0.14285715	0.14285715	0	0	0.14285715	0	0	0	0	0.14285715	0	0
835	P40818	763	R	W	fi_2012_11	low	0.895	FALSE	FALSE	TRUE	0.95238096	FALSE	FALSE	TRUE	FALSE	FALSE	0	0	0	0	FALSE	19.275852	42.578239	PhiPho	FALSE	FALSE	TRUE	0.10526316	0	0.31578946	0	0	0	0.10526316	0	0	0.15789473	0.15789473	0	0	0	0.052631579	0.10526316	0	0	0	0	0	0
836	P40818	764	N	K	fi_2012_11	neutral	0.695	FALSE	FALSE	TRUE	0.78178209	FALSE	FALSE	TRUE	FALSE	FALSE	0	0	0	0	FALSE	9.0901213	37.63974	PhiPhi	FALSE	FALSE	TRUE	0	0.12121212	0.12121212	0.12121212	0	0	0.075757578	0	0	0.12121212	0.12121212	0.12121212	0	0	0	0.1969697	0	0	0	0	0	0
837	P40818	916	Q	R	fi_2012_11	neutral	0.12	FALSE	FALSE	TRUE	0.49082494	FALSE	TRUE	TRUE	FALSE	FALSE	0	0	0	0	FALSE	12.333567	37.16745	PhiPhi	FALSE	FALSE	TRUE	0.11111111	0	0.11111111	0.11111111	0	0	0.11111111	0	0.11111111	0	0.11111111	0.29166666	0	0	0	0	0	0.041666668	0	0	0	0.66666669
838	P00488	205	Y	F	fi_2012_11	medium	3.03	FALSE	FALSE	TRUE	0.23623738	TRUE	FALSE	FALSE	FALSE	FALSE	0	0	0	0	FALSE	10.942531	37.885727	PhiPho	TRUE	FALSE	FALSE	0.063041762	0.1891253	0.0047281324	0	0	0.1891253	0	0	0	0.12608352	0.12608352	0.052009456	0.052403469	0	0.063041762	0	0.008274232	0.063041762	0	0.063041762	0	0
839	P00488	551	T	I	fi_2012_11	medium	1.905	TRUE	TRUE	FALSE	0.78178209	FALSE	FALSE	TRUE	FALSE	FALSE	0	0	0	0	FALSE	9.7553225	49.978531	PhiPho	FALSE	TRUE	FALSE	0.17204301	0.086021505	0.086021505	0.1016129	0	0	0	0	0	0.086021505	0	0	0	0.086021505	0	0	0.24139784	0	0.086021505	0.05483871	0	0
840	P00488	565	P	L	fi_2012_11	neutral	-0.55	FALSE	TRUE	FALSE	1.25	FALSE	TRUE	TRUE	FALSE	FALSE	1	0.0125	0	0	TRUE	8.24125	39.872562	PhoPho	FALSE	FALSE	TRUE	0.12451362	0	0.12451362	0	0	0	0	0.12451362	0	0.12451362	0	0.12451362	0	0.059922177	0	0.068482488	0.12451362	0	0	0.12451362	0.27777779	0
841	P00488	589	L	Q	fi_2012_11	low	0.97	FALSE	TRUE	FALSE	1.1666666	FALSE	TRUE	TRUE	FALSE	FALSE	1	0.012820513	0	0	TRUE	13.20965	48.51952	PhoPhi	FALSE	FALSE	TRUE	0.11111111	0	0	0.1011396	0	0.097578347	0.11111111	0	0	0.11111111	0.023504274	0.22222222	0	0.11111111	0	0	0	0	0	0.11111111	0	0.064516127
842	P00488	651	V	I	fi_2012_11	low	0.94	FALSE	TRUE	FALSE	0.23623738	TRUE	FALSE	FALSE	FALSE	FALSE	0	0	0	0	FALSE	11.624939	45.060665	PhoPho	TRUE	FALSE	FALSE	0.071556352	0	0	0	0	0.084973164	0.10152058	0	0.0031305903	0.21466905	0.071556352	0.023255814	0	0.071556352	0	0	0.071556352	0.071556352	0	0.21466905	0	0
843	P00488	35	V	L	fi_2012_11	neutral	-0.695	TRUE	FALSE	FALSE	0.23623738	FALSE	TRUE	TRUE	FALSE	FALSE	0	0	0	0	FALSE	16.985704	62.30125	PhoPho	FALSE	FALSE	TRUE	0	0	0.067524113	0	0	0	0.21864952	0.21864952	0	0	0.086816721	0	0	0	0.061093248	0	0	0	0.19614148	0.1511254	0	0
844	P11171	214	V	I	fi_2012_11	low	1.735	FALSE	TRUE	FALSE	0.23623738	TRUE	FALSE	FALSE	FALSE	FALSE	0	0	0	0	FALSE	15.202127	29.659367	PhoPho	TRUE	FALSE	FALSE	0	0	0	0	0.1031746	0.071428575	0	0	0	0.031746034	0.18253969	0.071428575	0	0.14285715	0	0.071428575	0.14285715	0	0.071428575	0.11111111	0	0
845	P27482	32	E	Q	fi_2012_11	medium	2.95	FALSE	FALSE	TRUE	0.49082494	TRUE	FALSE	FALSE	FALSE	FALSE	0	0	0	0	FALSE	5.0962243	31.451324	PhiPhi	TRUE	FALSE	FALSE	0	0.06666667	0	0.2	0.06666667	0	0	0.13333334	0	0.06666667	0.06666667	0.06666667	0	0.06666667	0	0	0.2	0	0	0.06666667	0	0
846	O95843	119	A	V	fi_2012_11	medium	2.385	FALSE	FALSE	TRUE	0.47619048	TRUE	FALSE	FALSE	FALSE	FALSE	0	0	0	0	FALSE	14.83575	24.8596	PhoPho	TRUE	FALSE	FALSE	0.16666667	0	0.03846154	0.083333336	0	0	0.083333336	0	0.083333336	0	0.12820514	0.083333336	0.16666667	0.083333336	0	0	0	0	0	0.083333336	0	0
847	O95843	159	M	V	fi_2012_11	neutral	-0.08	TRUE	FALSE	TRUE	0.49082494	TRUE	TRUE	FALSE	FALSE	FALSE	0	0	0	0	FALSE	4.7121096	21.462322	PhoPho	TRUE	FALSE	FALSE	0.074285716	0	0.074285716	0.074285716	0	0.074285716	0.034285713	0.074285716	0	0.10857143	0.22285715	0.074285716	0	0.074285716	0	0	0	0	0.039999999	0.074285716	0	0
848	O95843	72	V	I	fi_2012_11	neutral	-1.33	FALSE	TRUE	FALSE	0.23623738	TRUE	FALSE	FALSE	FALSE	FALSE	0	0	0	0	FALSE	6.4326816	25.207642	PhoPho	TRUE	FALSE	FALSE	0	0	0	0.20744681	0	0.069148935	0.069148935	0.13829787	0	0	0.069148935	0	0	0.34574467	0	0	0.031914894	0	0.069148935	0	0	0
849	O95843	85	M	V	fi_2012_11	neutral	0.115	TRUE	FALSE	TRUE	0.49082494	FALSE	TRUE	TRUE	FALSE	FALSE	0	0	0	0	FALSE	6.4784102	22.880735	PhoPho	FALSE	FALSE	TRUE	0.042944785	0	0.079754598	0	0.079754598	0.079754598	0.079754598	0	0	0.1595092	0.1595092	0.1595092	0	0	0	0	0	0	0.079754598	0.079754598	0	0
850	Q6ZVK8	59	L	M	fi_2012_11	neutral	0.505	FALSE	TRUE	FALSE	0.33333334	TRUE	FALSE	FALSE	FALSE	FALSE	0	0	0	0	FALSE	12.451877	23.072664	PhoPho	TRUE	FALSE	FALSE	0.125	0	0	0	0	0	0.125	0	0	0.125	0.25	0	0	0	0.0625	0	0	0.125	0.125	0.0625	0	0
851	P82980	113	G	R	fi_2012_11	medium	2.58	TRUE	FALSE	FALSE	1.4285715	FALSE	TRUE	TRUE	FALSE	FALSE	2	0.1	0	0	TRUE	6.2805877	25.982662	PhoPhi	FALSE	FALSE	TRUE	0	0	0	0	0	0.5	0	0	0	0	0.25	0	0.25	0	0	0	0	0	0	0	0	0.25
852	P82980	115	M	L	fi_2012_11	neutral	-0.46	FALSE	TRUE	FALSE	0.33333334	FALSE	FALSE	TRUE	FALSE	FALSE	0	0	0	0	FALSE	7.5418572	23.728117	PhoPho	FALSE	TRUE	TRUE	0	0.090909094	0	0	0	0.18181819	0	0.090909094	0	0	0.18181819	0	0	0.090909094	0	0	0	0.090909094	0.090909094	0.18181819	0	0
853	P82980	19	D	N	fi_2012_11	low	1.265	FALSE	FALSE	TRUE	0.78178209	FALSE	TRUE	TRUE	FALSE	FALSE	0	0	0	0	FALSE	9.9408131	24.703505	PhiPhi	FALSE	FALSE	TRUE	0.29411766	0	0.11764706	0	0	0.11764706	0.11764706	0	0	0	0.11764706	0	0.11764706	0	0	0	0	0	0.11764706	0	0	0
854	P82980	70	E	Q	fi_2012_11	medium	2.405	TRUE	FALSE	FALSE	0.49082494	FALSE	TRUE	TRUE	FALSE	FALSE	2	0.18181819	0	0	TRUE	8.3761673	23.752798	PhiPhi	FALSE	FALSE	TRUE	0	0	0	0	0	0.13333334	0.13333334	0.13333334	0	0.13333334	0	0.06666667	0	0.13333334	0	0	0.13333334	0	0	0.13333334	0	0
855	Q76LX8	341	P	L	fi_2012_11	low	1.735	TRUE	FALSE	FALSE	1.25	FALSE	TRUE	TRUE	FALSE	FALSE	0	0	0	0	FALSE	15.065907	44.774639	PhoPho	FALSE	FALSE	TRUE	0.083544306	0	0	0.23797469	0	0	0.11898734	0	0.083544306	0	0.11898734	0.11898734	0	0	0	0	0.11898734	0	0	0.11898734	0	0
856	Q76LX8	448	Q	E	fi_2012_11	neutral	-1.215	FALSE	FALSE	TRUE	0.49082494	FALSE	FALSE	TRUE	FALSE	FALSE	0	0	0	0	FALSE	11.733749	36.322662	PhiPhi	FALSE	TRUE	TRUE	0.10784314	0.10784314	0	0	0.10784314	0.10784314	0.10784314	0	0	0	0.029411765	0.10784314	0.10784314	0.10784314	0	0.10784314	0	0	0	0	0	0
857	Q76LX8	618	P	A	fi_2012_11	medium	2.785	TRUE	FALSE	FALSE	0.78178209	FALSE	TRUE	TRUE	FALSE	FALSE	0	0	0	0	FALSE	14.001611	33.714447	PhoPho	FALSE	FALSE	TRUE	0	0.11662531	0	0	0	0.11662531	0	0.11662531	0	0	0.11662531	0	0	0	0	0.11662531	0.23325062	0	0.11662531	0.066997521	0	0
858	Q76LX8	625	R	H	fi_2012_11	medium	2.2	FALSE	TRUE	FALSE	0.34534633	TRUE	FALSE	TRUE	FALSE	FALSE	0	0	0	0	FALSE	16.046253	32.55769	PhiPhi	TRUE	TRUE	FALSE	0	0.082543977	0	0.06359946	0	0.12719892	0	0.090663061	0	0.06359946	0.19079837	0	0	0	0.06359946	0.06359946	0.06359946	0.06359946	0.06359946	0.06359946	0	0
859	Q76LX8	660	R	Q	fi_2012_11	low	0.82	TRUE	FALSE	FALSE	0.49082494	FALSE	TRUE	TRUE	FALSE	FALSE	1	0.021276595	0	0	TRUE	4.8271079	50.15749	PhiPhi	FALSE	FALSE	TRUE	0.12082262	0.24164525	0	0	0	0	0	0.12082262	0	0	0	0	0.069408737	0.12082262	0	0	0.084832907	0	0.24164525	0	0.30000001	0
860	P06400	658	A	T	fi_2012_11	medium	2.93	FALSE	FALSE	TRUE	0.47619048	TRUE	FALSE	FALSE	FALSE	FALSE	0	0	0	0	FALSE	9.0360394	25.987373	PhoPhi	TRUE	FALSE	FALSE	0	0.14193548	0.04105572	0	0	0	0	0	0	0	0.35249266	0.038709678	0.070967741	0.070967741	0	0	0	0.070967741	0.14193548	0.070967741	0	0
861	P32927	249	E	Q	fi_2012_11	neutral	-2.32	FALSE	TRUE	FALSE	0.49082494	FALSE	TRUE	TRUE	FALSE	FALSE	1	0.024096385	1	0.024096385	TRUE	19.359049	49.628963	PhiPhi	FALSE	FALSE	TRUE	0	0	0.13474026	0	0.26948053	0	0	0	0	0	0.13474026	0	0	0.13474026	0	0.26948053	0	0.056818184	0	0	0	0.60000002
862	P32927	312	D	N	fi_2012_11	neutral	0.75	TRUE	FALSE	FALSE	0.78178209	FALSE	FALSE	TRUE	FALSE	FALSE	0	0	0	0	FALSE	4.8138981	59.305489	PhiPhi	FALSE	TRUE	TRUE	0.13833334	0	0	0	0	0	0	0.085000001	0.13833334	0	0	0	0	0	0.27666667	0	0.13833334	0	0.085000001	0.13833334	0	0
863	P02675	265	P	L	fi_2012_11	medium	2.73	TRUE	FALSE	FALSE	1.25	FALSE	TRUE	TRUE	FALSE	FALSE	0	0	0	0	FALSE	10.883676	42.972252	PhoPho	FALSE	TRUE	TRUE	0	0.14209294	0	0	0	0	0.14209294	0	0	0.14209294	0.14209294	0.14744233	0	0	0	0	0	0	0.14209294	0.14209294	0	0
864	P02675	478	R	K	fi_2012_11	neutral	-1.75	TRUE	FALSE	FALSE	0	FALSE	FALSE	TRUE	FALSE	FALSE	0	0	0	0	FALSE	7.2038856	33.211998	PhiPhi	FALSE	TRUE	TRUE	0	0.080128208	0	0.16138764	0	0.080128208	0.080128208	0.056466818	0	0	0	0.1321644	0.16025642	0	0	0.080128208	0	0.089083709	0.080128208	0	0	0
865	P02679	140	Y	H	fi_2012_11	low	1.52	TRUE	FALSE	TRUE	0.34534633	FALSE	TRUE	TRUE	FALSE	FALSE	3	0.1245283	0	0	TRUE	3.65254	63.912636	PhiPhi	FALSE	FALSE	TRUE	0	0	0.35907859	0	0	0.11969286	0.15733212	0	0	0.11969286	0.10779886	0	0	0	0	0.11969286	0	0	0.016711833	0	0.040247679	0
866	P02679	367	A	T	fi_2012_11	low	1.505	TRUE	FALSE	FALSE	0.47619048	TRUE	FALSE	FALSE	FALSE	FALSE	0	0	0	0	FALSE	7.1682258	44.990147	PhoPhi	TRUE	FALSE	FALSE	0.14915428	0	0	0	0.074577138	0	0	0.14411414	0.22373141	0.074577138	0	0	0	0.1514608	0	0.0059798392	0.10182812	0.074577138	0	0	0	0
867	Q9NX01	119	I	M	fi_2012_11	medium	2.63	FALSE	FALSE	TRUE	0.33333334	TRUE	FALSE	FALSE	FALSE	FALSE	0	0	0	0	FALSE	7.495533	19.765093	PhoPho	TRUE	FALSE	FALSE	0.071428575	0.071428575	0	0	0	0.071428575	0	0.071428575	0	0.071428575	0.071428575	0	0.14285715	0.071428575	0	0	0	0	0.071428575	0.2857143	0	0
868	P06865	399	N	D	fi_2012_11	neutral	-0.69	TRUE	FALSE	FALSE	0.78178209	FALSE	FALSE	TRUE	FALSE	FALSE	0	0	0	0	FALSE	6.9023991	37.014778	PhiPhi	FALSE	FALSE	TRUE	0	0.041747574	0	0.11456311	0	0.22912621	0	0	0	0	0.041747574	0.11456311	0.11456311	0	0.11456311	0	0	0	0.11456311	0.11456311	0	0
869	P07686	207	I	V	fi_2012_11	low	1.26	FALSE	TRUE	FALSE	0.23623738	TRUE	FALSE	FALSE	FALSE	FALSE	0	0	0	0	FALSE	11.792685	30.283239	PhoPho	TRUE	FALSE	FALSE	0	0	0	0.07544484	0	0	0	0	0.15088968	0.20759194	0.34258601	0	0	0	0	0	0.14804271	0.07544484	0	0	0	0
870	P07686	420	I	V	fi_2012_11	neutral	-0.36	FALSE	TRUE	FALSE	0.23623738	TRUE	FALSE	FALSE	FALSE	FALSE	0	0	0	0	FALSE	12.466491	34.077255	PhoPho	TRUE	FALSE	FALSE	0	0	0	0	0	0.083115526	0	0.083115526	0	0.25196028	0	0	0	0.083115526	0.083115526	0.083115526	0.083115526	0	0	0.24934657	0	0
871	O14907	22	R	H	fi_2012_11	low	1.65	FALSE	TRUE	FALSE	0.34534633	FALSE	TRUE	TRUE	FALSE	FALSE	1	0.043478262	0	0	TRUE	7.5275497	23.988113	PhiPhi	FALSE	FALSE	TRUE	0	0.02987013	0.11948052	0	0	0.12207792	0.11948052	0.12077922	0.0012987013	0.11948052	0.24155845	0.12077922	0	0	0.0012987013	0.0012987013	0.0012987013	0	0	0.0012987013	0	0
872	P13688	35	Q	K	fi_2012_11	low	1.585	TRUE	FALSE	FALSE	0.49082494	FALSE	TRUE	TRUE	TRUE	FALSE	1	0.052631579	0	0	TRUE	3.1904411	21.307344	PhiPhi	FALSE	FALSE	TRUE	0.16666667	0	0.16666667	0	0	0	0	0.16666667	0.16666667	0	0.16666667	0	0	0	0	0	0.16666667	0	0	0	0	0.33333334
873	P13688	83	A	V	fi_2012_11	neutral	-2.39	FALSE	TRUE	FALSE	0.47619048	FALSE	TRUE	TRUE	FALSE	FALSE	0	0	0	0	FALSE	10.207838	24.132311	PhoPho	FALSE	TRUE	FALSE	0.057591625	0	0	0	0	0	0.20942408	0.31413612	0	0.10471204	0	0	0	0.10471204	0	0	0.10471204	0	0.10471204	0	0	0
874	P14780	187	L	F	fi_2012_11	low	1.755	TRUE	TRUE	FALSE	0.625	TRUE	TRUE	TRUE	FALSE	FALSE	0	0	0	0	FALSE	0	20.011492	PhoPho	TRUE	TRUE	TRUE	0.092922486	0.0077034184	0	0.27876747	0.0038517092	0.092922486	0	0.18391912	0.067404911	0	0.092922486	0	0	0.092922486	0.045739047	0	0	0	0.017332692	0	0	0
875	O15118	215	H	R	fi_2012_11	neutral	0.665	TRUE	FALSE	FALSE	0.34534633	FALSE	TRUE	TRUE	FALSE	FALSE	1	0.033333335	0	0	TRUE	16.124929	32.406189	PhiPhi	FALSE	FALSE	TRUE	0	0	0	0	0	0	0	0.25	0	0	0	0	0.25	0	0.25	0	0	0	0	0.25	0	0
876	O15118	237	P	S	fi_2012_11	low	1.195	TRUE	FALSE	FALSE	0.78178209	FALSE	FALSE	TRUE	FALSE	FALSE	0	0	0	0	FALSE	7.0918036	26.134932	PhoPhi	FALSE	FALSE	TRUE	0.1	0	0	0.1	0.2	0.1	0	0	0	0	0	0	0	0	0	0.30000001	0.1	0	0	0.1	0	0
877	Q9NTG7	208	V	I	fi_2012_11	neutral	0.025	FALSE	FALSE	TRUE	0.23623738	TRUE	TRUE	TRUE	FALSE	FALSE	1	0.020833334	0	0	TRUE	1.7266154	27.093027	PhoPho	TRUE	TRUE	FALSE	0	0	0.091719747	0	0	0.081528664	0	0	0.091719747	0	0.049044587	0	0.091719747	0.091719747	0.091719747	0	0.091719747	0	0.091719747	0.22738853	0	0
878	Q9NTG7	369	G	S	fi_2012_11	low	1.505	FALSE	FALSE	TRUE	0.47619048	TRUE	FALSE	FALSE	FALSE	FALSE	0	0	0	0	FALSE	4.670229	28.643305	PhoPhi	TRUE	FALSE	FALSE	0	0	0	0.089616813	0	0.089616813	0.089616813	0	0.089616813	0.089616813	0.1736712	0	0	0	0	0.089616813	0	0	0	0.28862792	0	0
879	P05187	231	R	P	fi_2012_11	neutral	-3.68	FALSE	TRUE	FALSE	1.3273269	FALSE	FALSE	TRUE	FALSE	FALSE	0	0	0	0	FALSE	8.888051	37.047874	PhiPho	FALSE	FALSE	TRUE	0	0.1	0	0	0	0	0	0.30000001	0	0	0	0.1	0.2	0.1	0	0	0.2	0	0	0	0	0
880	P05187	25	P	L	fi_2012_11	medium	2.815	TRUE	FALSE	FALSE	1.25	FALSE	TRUE	TRUE	FALSE	FALSE	0	0	0	0	FALSE	10.705327	41.550468	PhoPho	FALSE	TRUE	FALSE	0	0.125	0	0	0	0.375	0	0	0	0.25	0.125	0	0	0	0	0	0	0	0	0.125	0	0
881	P05187	89	I	L	fi_2012_11	neutral	-0.695	TRUE	FALSE	FALSE	0	FALSE	TRUE	TRUE	FALSE	FALSE	0	0	0	0	FALSE	17.208714	34.407841	PhoPho	FALSE	TRUE	FALSE	0	0.096600108	0	0.096600108	0	0.096600108	0	0.19320022	0	0	0.096600108	0.22719914	0	0	0.19320022	0	0	0	0	0	0	0
882	P04141	117	I	T	fi_2012_11	neutral	0.55	FALSE	TRUE	FALSE	0.78178209	FALSE	FALSE	TRUE	FALSE	FALSE	0	0	0	0	FALSE	11.936295	26.892359	PhoPhi	FALSE	FALSE	TRUE	0	0	0	0	0	0.13939394	0.13939394	0	0	0.13939394	0	0	0	0	0	0	0.41818181	0	0	0.16363636	0	0
883	P02741	45	T	M	fi_2012_11	low	1.79	TRUE	FALSE	FALSE	0.49082494	FALSE	TRUE	TRUE	FALSE	FALSE	3	0.019363763	0	0	TRUE	4.1733947	26.693457	PhiPho	FALSE	FALSE	TRUE	0.19648479	0	0	0.0057712486	0	0.011280168	0	0	0	0	0.21747114	0.18966421	0	0	0.37932843	0	0	0	0	0	0	0.0625
884	P02741	59	T	M	fi_2012_11	medium	2.785	TRUE	TRUE	FALSE	0.49082494	TRUE	TRUE	TRUE	FALSE	FALSE	0	0	0	0	FALSE	7.86378	23.089296	PhiPho	TRUE	TRUE	FALSE	0.0014475969	0	0	0.0011580776	0	0.10654314	0	0.10654314	0	0	0.2119282	0	0	0.10654314	0	0.10466126	0	0.001881876	0.21308628	0.1462073	0	0
885	Q9Y6D9	500	T	M	fi_2012_11	low	1.445	FALSE	FALSE	TRUE	0.49082494	FALSE	FALSE	TRUE	FALSE	FALSE	0	0	0	0	FALSE	0.68099159	51.161976	PhiPho	FALSE	FALSE	TRUE	0.1221865	0.1221865	0	0.1221865	0	0.24437299	0	0	0	0	0.24437299	0.1221865	0	0	0	0	0	0	0	0.022508038	0	0
886	Q9Y6D9	558	R	L	fi_2012_11	low	0.895	FALSE	FALSE	TRUE	1.3273269	FALSE	FALSE	TRUE	FALSE	FALSE	0	0	0	0	FALSE	5.2119002	42.179459	PhiPho	FALSE	FALSE	TRUE	0	0.22807017	0	0.11403508	0	0.11403508	0.17836258	0	0.11403508	0	0.11403508	0	0	0	0	0.1374269	0	0	0	0	0	0
887	P48552	389	I	T	fi_2012_11	neutral	0.755	TRUE	FALSE	FALSE	0.78178209	FALSE	TRUE	TRUE	FALSE	FALSE	0	0	0	0	FALSE	7.8227606	13.661653	PhoPhi	FALSE	FALSE	TRUE	0	0	0	0	0	0	0.33333334	0	0	0	0	0	0	0	0.33333334	0	0.33333334	0	0	0	0	0
888	P16233	186	I	T	fi_2012_11	medium	3.395	TRUE	FALSE	FALSE	0.78178209	TRUE	FALSE	FALSE	FALSE	FALSE	0	0	0	0	FALSE	11.869246	35.141682	PhoPhi	TRUE	FALSE	FALSE	0.11072665	0.055363324	0.025951557	0.032871973	0	0	0	0.16608997	0.055363324	0.055363324	0	0.055363324	0	0.055363324	0.055363324	0.055363324	0.11072665	0	0	0.16608997	0	0
889	P11362	772	P	S	fi_2012_11	low	1.335	TRUE	FALSE	FALSE	0.78178209	FALSE	TRUE	TRUE	FALSE	FALSE	0	0	0	0	FALSE	5.3757067	33.805874	PhoPhi	FALSE	FALSE	TRUE	0	0.16666667	0	0.16666667	0	0	0	0	0	0	0.33333334	0	0.16666667	0	0	0.16666667	0	0	0	0	0	0
890	Q9UBZ9	373	N	S	fi_2012_11	low	1.555	FALSE	FALSE	TRUE	0.23623738	FALSE	FALSE	TRUE	FALSE	FALSE	0	0	0	0	FALSE	7.8635964	33.044441	PhiPhi	FALSE	TRUE	FALSE	0	0.088699877	0	0	0	0.17739975	0.088699877	0	0	0	0.11300121	0.088699877	0	0.088699877	0	0	0.26609963	0	0	0.088699877	0	0
891	Q9UBZ9	469	Y	D	fi_2012_11	low	1.52	FALSE	FALSE	TRUE	0.95238096	FALSE	FALSE	TRUE	FALSE	FALSE	0	0	0	0	FALSE	7.8575897	29.241457	PhiPhi	FALSE	TRUE	TRUE	0	0	0.094928481	0	0.050715216	0.094928481	0.26007801	0	0	0.12093628	0.094928481	0.093628086	0	0	0	0	0	0.094928481	0.094928481	0	0	0
892	Q9UBZ9	704	R	Q	fi_2012_11	neutral	0.195	TRUE	FALSE	FALSE	0.49082494	FALSE	TRUE	TRUE	FALSE	FALSE	0	0	0	0	FALSE	15.292315	31.030647	PhiPhi	FALSE	TRUE	TRUE	0.031496063	0	0	0	0	0.28740159	0	0	0	0.14370079	0	0.10629921	0	0	0.14370079	0	0.14370079	0	0	0.14370079	0	0
893	P50897	134	I	T	fi_2012_11	neutral	0.77	FALSE	TRUE	FALSE	0.78178209	FALSE	FALSE	TRUE	FALSE	FALSE	0	0	0	0	FALSE	15.242111	27.461235	PhoPhi	FALSE	TRUE	FALSE	0	0	0.18181819	0	0	0	0	0.090909094	0	0	0.27272728	0.18181819	0	0	0.090909094	0	0	0	0.090909094	0	0	0
894	P50897	279	Q	H	fi_2012_11	neutral	0.695	TRUE	FALSE	FALSE	0.66666669	FALSE	FALSE	TRUE	FALSE	FALSE	0	0	0	0	FALSE	5.8425035	28.588226	PhiPhi	FALSE	TRUE	FALSE	0.15384616	0	0	0.07692308	0	0.07692308	0	0.07692308	0	0	0.15384616	0.15384616	0	0.07692308	0	0	0	0	0	0.07692308	0	0
895	P36969	131	S	G	fi_2012_11	medium	2.035	TRUE	FALSE	FALSE	0.47619048	FALSE	FALSE	TRUE	FALSE	FALSE	0	0	0	0	FALSE	5.8090467	20.875864	PhiPho	FALSE	TRUE	FALSE	0	0	0.083333336	0.16666667	0	0	0	0.083333336	0	0.16666667	0	0.16666667	0.083333336	0.16666667	0.083333336	0	0	0	0	0	0	0
896	P02649	130	C	R	fi_2012_11	neutral	-1.7	FALSE	FALSE	TRUE	1.3273269	TRUE	FALSE	TRUE	FALSE	FALSE	0	0	0	0	FALSE	8.2087126	22.159946	PhiPhi	TRUE	TRUE	FALSE	0	0.16293278	0	0.081466392	0	0.081466392	0.03258656	0.081466392	0	0	0.16293278	0	0.12627292	0.014256619	0	0	0.081466392	0	0	0.16293278	0	0
897	P02649	163	R	C	fi_2012_11	medium	2.43	FALSE	FALSE	TRUE	1.3273269	TRUE	TRUE	TRUE	FALSE	FALSE	3	0.28749999	4	0.53750002	TRUE	6.808969	22.054573	PhiPhi	TRUE	TRUE	TRUE	0	0.26162791	0	0	0	0.0058139535	0.083333336	0	0.029069768	0	0.38759691	0.14341085	0	0	0	0	0	0.07751938	0	0.011627907	0	0
898	P02649	176	R	C	fi_2012_11	medium	2.555	FALSE	FALSE	TRUE	1.3273269	FALSE	TRUE	TRUE	FALSE	FALSE	0	0	0	0	FALSE	11.148733	27.515144	PhiPhi	FALSE	TRUE	TRUE	0.17065556	0.050988555	0	0.075962536	0	0.082206033	0.10613944	0	0	0	0.26742977	0.082206033	0	0	0	0	0	0	0.082206033	0.082206033	0	0
899	Q16555	118	A	T	fi_2012_11	neutral	0.79	FALSE	FALSE	TRUE	0.47619048	FALSE	FALSE	TRUE	FALSE	FALSE	0	0	0	0	FALSE	9.5321627	33.356346	PhoPhi	FALSE	FALSE	TRUE	0.1352381	0	0	0.1352381	0	0.017142856	0.1352381	0	0	0	0.27047619	0	0	0.1352381	0	0.1352381	0.01904762	0.017142856	0	0	0	0
900	P21266	224	V	I	fi_2012_11	neutral	-0.69	TRUE	FALSE	FALSE	0.23623738	FALSE	FALSE	TRUE	FALSE	FALSE	0	0	0	0	FALSE	16.021223	30.37431	PhoPho	FALSE	FALSE	TRUE	0	0	0	0	0.33333334	0	0	0	0	0.16666667	0	0.16666667	0.16666667	0	0.16666667	0	0	0	0	0	0	0
901	Q03013	168	R	C	fi_2012_11	medium	3.13	FALSE	FALSE	TRUE	1.3273269	FALSE	TRUE	TRUE	FALSE	FALSE	6	0.10101867	7	0.078522921	TRUE	4.57232	78.01709	PhiPhi	FALSE	TRUE	TRUE	0	0	0	0.077843122	0.058977071	0.15568624	0	0	0.077843122	0.15568624	0.23352937	0.0094495472	0	0.077843122	0.077843122	0.0094495472	0	0	0.056796405	0.0090530626	0.034749035	0.027027028
902	Q9GZZ9	228	A	V	fi_2012_11	medium	3.13	TRUE	FALSE	FALSE	0.47619048	FALSE	FALSE	TRUE	FALSE	FALSE	0	0	0	0	FALSE	10.662262	24.485743	PhoPho	FALSE	TRUE	FALSE	0.11111111	0	0.11111111	0.22222222	0.33333334	0	0	0	0	0	0	0	0.11111111	0.11111111	0	0	0	0	0	0	0	0
903	Q13231	149	A	S	fi_2012_11	low	1.075	TRUE	FALSE	FALSE	0.47619048	FALSE	TRUE	TRUE	FALSE	FALSE	0	0	0	0	FALSE	0	27.49577	PhoPhi	FALSE	FALSE	TRUE	0.11716843	0	0	0.12611879	0	0.12611879	0	0.12611879	0	0	0	0.12611879	0	0	0.12611879	0.12611879	0	0	0	0.12611879	0	0
904	Q13231	255	T	S	fi_2012_11	low	1.87	TRUE	FALSE	FALSE	0.47619048	TRUE	FALSE	FALSE	FALSE	FALSE	0	0	0	0	FALSE	0	24.33312	PhiPhi	TRUE	FALSE	FALSE	0.18181819	0	0	0	0	0	0	0.090909094	0	0	0.18181819	0.18181819	0	0	0.090909094	0	0	0.090909094	0	0.18181819	0	0
905	Q13231	354	G	R	fi_2012_11	high	4.3	FALSE	TRUE	FALSE	1.4285715	TRUE	FALSE	FALSE	FALSE	FALSE	0	0	0	0	FALSE	0	22.933855	PhoPhi	TRUE	FALSE	FALSE	0.18181819	0	0	0	0	0	0	0.090909094	0	0.090909094	0.4400695	0.090909094	0.090909094	0	0	0.01447597	0	0	0	0	0	0
906	Q13231	359	A	G	fi_2012_11	medium	2.765	TRUE	FALSE	FALSE	0	TRUE	FALSE	FALSE	FALSE	FALSE	0	0	0	0	FALSE	0	21.1598	PhoPho	TRUE	FALSE	FALSE	0	0	0	0.19358817	0	0	0	0	0	0.096794084	0.19358817	0	0	0	0	0	0.19358817	0.096794084	0.12885326	0.096794084	0	0
907	Q13231	40	R	H	fi_2012_11	low	1.825	TRUE	FALSE	FALSE	0.34534633	FALSE	TRUE	TRUE	FALSE	FALSE	0	0	0	0	FALSE	0	26.758259	PhiPhi	FALSE	FALSE	TRUE	0.16666667	0.083333336	0	0.083333336	0	0.083333336	0.16666667	0.083333336	0	0	0.083333336	0	0	0.16666667	0	0	0	0	0.083333336	0	0	0
908	O15217	163	T	A	fi_2012_11	neutral	-0.2	FALSE	FALSE	TRUE	0.47619048	TRUE	FALSE	FALSE	FALSE	FALSE	0	0	0	0	FALSE	0	22.425596	PhiPho	TRUE	FALSE	FALSE	0.073203795	0	0	0	0	0.073203795	0.073203795	0	0	0.14640759	0.50203341	0	0	0	0	0	0.073203795	0	0	0.058743786	0	0
909	Q96HN2	369	D	H	fi_2012_11	medium	3.455	FALSE	FALSE	TRUE	0.78178209	FALSE	TRUE	TRUE	FALSE	FALSE	0	0	0	0	FALSE	10.620552	25.937649	PhiPhi	FALSE	FALSE	TRUE	0	0	0.14573991	0	0.18834081	0.051569507	0.094170406	0	0	0	0.094170406	0.18834081	0	0.094170406	0	0	0.071748883	0	0	0.071748883	0	0
910	Q9Y5Y6	786	P	L	fi_2012_11	low	1.39	TRUE	FALSE	FALSE	1.25	FALSE	TRUE	TRUE	FALSE	FALSE	0	0	0	0	FALSE	8.1988106	26.587978	PhoPho	FALSE	FALSE	TRUE	0	0.2857143	0	0	0	0	0.14285715	0	0	0.14285715	0.14285715	0	0.14285715	0	0	0	0.14285715	0	0	0	0	0
911	Q92876	234	T	M	fi_2012_11	low	0.98	FALSE	FALSE	TRUE	0.49082494	FALSE	TRUE	TRUE	FALSE	FALSE	0	0	0	0	FALSE	6.1151705	27.531866	PhiPho	FALSE	TRUE	FALSE	0	0.18118466	0.090592332	0	0.090592332	0.090592332	0.090592332	0	0	0.090592332	0.036585364	0.057491288	0	0	0	0	0	0.090592332	0.090592332	0.090592332	0	0
912	Q92876	78	R	W	fi_2012_11	low	1.36	TRUE	FALSE	FALSE	0.95238096	FALSE	TRUE	TRUE	FALSE	FALSE	4	0.1923077	2	0.03846154	TRUE	8.4328699	27.281929	PhiPho	FALSE	FALSE	TRUE	0	0.077419356	0.16774194	0.13548388	0	0.032258064	0.25806451	0.032258064	0	0	0.16774194	0.032258064	0	0	0.032258064	0.032258064	0	0	0.032258064	0	0.14285715	0
913	P09960	4	I	T	fi_2012_11	neutral	0	TRUE	FALSE	FALSE	0.78178209	FALSE	TRUE	TRUE	FALSE	FALSE	0	0	0	0	FALSE	12.235825	39.485306	PhoPhi	FALSE	TRUE	TRUE	0	0	0	0.14222223	0	0.097333334	0	0	0.10711111	0	0	0.13555555	0	0	0.11111111	0.0057777776	0.26533332	0	0	0.13555555	0	0
914	P09960	481	E	D	fi_2012_11	low	1.21	FALSE	FALSE	TRUE	0	FALSE	TRUE	TRUE	FALSE	FALSE	1	0.0024937657	0	0	TRUE	5.1598444	51.090889	PhiPhi	FALSE	FALSE	TRUE	0.1437276	0	0.1437276	0.2874552	0	0	0	0	0.13763441	0	0.1437276	0.1437276	0	0	0	0	0	0	0	0	0	0
915	Q9UGP5	438	R	W	fi_2012_11	medium	2.36	TRUE	FALSE	FALSE	0.95238096	FALSE	TRUE	TRUE	FALSE	FALSE	1	0.0046349941	0	0	TRUE	7.2527232	37.232559	PhiPho	FALSE	TRUE	TRUE	0	0.16497461	0	0.16848888	0	0	0	0.16848888	0.32955876	0	0	0	0	0	0	0.16848888	0	0	0	0	0	0
916	Q8WW01	59	Q	H	fi_2012_11	medium	1.905	FALSE	FALSE	TRUE	0.66666669	FALSE	FALSE	TRUE	FALSE	FALSE	0	0	0	0	FALSE	13.740048	17.639196	PhiPhi	FALSE	TRUE	FALSE	0.081967212	0.032786883	0	0.065573767	0.065573767	0	0.032786883	0.065573767	0	0.065573767	0.16393442	0	0.065573767	0.032786883	0.065573767	0	0.065573767	0	0.065573767	0.13114753	0	0
917	P40818	268	L	I	fi_2012_11	medium	2.34	TRUE	FALSE	FALSE	0	TRUE	FALSE	TRUE	FALSE	FALSE	0	0	0	0	FALSE	9.6015024	25.044327	PhoPho	TRUE	TRUE	FALSE	0.090909094	0.090909094	0	0.090909094	0	0	0.090909094	0	0	0.090909094	0.090909094	0.18181819	0	0	0	0.090909094	0.090909094	0	0	0.090909094	0	0
918	O75897	81	P	R	fi_2012_11	medium	2.385	TRUE	FALSE	FALSE	1.3273269	TRUE	FALSE	FALSE	FALSE	FALSE	0	0	0	0	FALSE	5.1321764	24.802692	PhoPhi	TRUE	FALSE	FALSE	0.11111111	0.22222222	0	0	0	0	0.11111111	0	0.11111111	0	0	0	0.11111111	0	0.11111111	0.11111111	0.11111111	0	0	0	0	0
919	P04275	1503	L	P	fi_2012_11	high	4.085	FALSE	TRUE	FALSE	1.25	TRUE	FALSE	FALSE	FALSE	FALSE	0	0	0	0	FALSE	9.7470951	19.884956	PhoPho	TRUE	FALSE	FALSE	0	0	0	0	0	0.077459872	0.077459872	0.077459872	0	0	0.077459872	0.077459872	0.077459872	0.18702024	0	0.077459872	0	0	0.077459872	0.19330077	0	0
920	P04275	1506	S	L	fi_2012_11	high	4.4	TRUE	TRUE	FALSE	1.3273269	TRUE	FALSE	FALSE	FALSE	FALSE	0	0	0	0	FALSE	2.7954261	23.057981	PhiPho	TRUE	FALSE	FALSE	0	0.071428575	0.071428575	0.071428575	0	0.071428575	0	0.2857143	0	0.071428575	0	0.071428575	0	0	0	0.071428575	0.071428575	0	0.14285715	0	0	0
921	P08253	409	M	I	fi_2012_11	neutral	-1.04	TRUE	FALSE	TRUE	0.33333334	TRUE	FALSE	FALSE	FALSE	FALSE	0	0	0	0	FALSE	5.5695338	29.81917	PhoPho	TRUE	FALSE	FALSE	0.062556662	0.0054397099	0.0054397099	0.023118768	0	0.0040797824	0.0054397099	0.10743427	0.050317317	0.14551224	0.1536718	0.05303717	0.0027198549	0.1282865	0.099274702	0.0067996373	0.01087942	0.074796014	0.055757027	0.0054397099	0	0
922	P08253	447	A	V	fi_2012_11	neutral	0	TRUE	FALSE	FALSE	0.47619048	FALSE	TRUE	TRUE	FALSE	FALSE	2	0.03960396	0	0	TRUE	6.0845456	37.728485	PhoPho	FALSE	FALSE	TRUE	0	0	0	0.039239001	0	0	0.12009513	0.12009513	0	0	0	0	0	0	0.2294887	0.13079667	0.12009513	0	0.12009513	0.12009513	0.16666667	0
923	Q02763	148	I	T	fi_2012_11	neutral	0.205	TRUE	FALSE	FALSE	0.78178209	FALSE	FALSE	TRUE	FALSE	FALSE	0	0	0	0	FALSE	10.033792	47.901154	PhoPhi	FALSE	FALSE	TRUE	0	0	0	0	0	0.16666667	0	0	0	0	0.16666667	0.33333334	0	0	0	0	0	0	0.16666667	0.16666667	0	0
924	Q02763	346	Q	P	fi_2012_11	neutral	-0.205	TRUE	FALSE	FALSE	1.1666666	FALSE	TRUE	TRUE	FALSE	FALSE	0	0	0	0	FALSE	5.4077811	36.401428	PhiPho	FALSE	FALSE	TRUE	0	0.15234375	0	0	0	0.0859375	0.15234375	0.15234375	0	0.15234375	0	0	0.15234375	0	0	0	0	0.15234375	0	0	0	0
925	Q02763	391	T	I	fi_2012_11	low	1.795	TRUE	FALSE	FALSE	0.78178209	FALSE	FALSE	TRUE	FALSE	FALSE	0	0	0	0	FALSE	9.1672516	32.493778	PhiPho	FALSE	TRUE	FALSE	0	0.125	0	0.125	0	0	0	0.125	0	0	0.25	0.125	0	0	0	0	0	0	0	0.25	0	0
926	Q02763	432	M	V	fi_2012_11	low	1.5	FALSE	TRUE	FALSE	0.49082494	TRUE	FALSE	FALSE	FALSE	FALSE	0	0	0	0	FALSE	10.237597	30.132812	PhoPho	TRUE	FALSE	FALSE	0.073724009	0.073724009	0.073724009	0	0	0.073724009	0	0.14744802	0	0	0	0	0.073724009	0	0.073724009	0.073724009	0.18903592	0	0	0.14744802	0	0
927	O15123	409	T	P	fi_2012_11	medium	2.64	TRUE	FALSE	FALSE	0.78178209	FALSE	TRUE	TRUE	FALSE	FALSE	1	0.065573767	0	0	TRUE	10.65905	27.870125	PhiPho	FALSE	FALSE	TRUE	0.25206611	0	0	0	0	0.1053719	0	0.25206611	0	0	0	0	0	0	0	0.012396694	0.12603305	0.12603305	0.12603305	0	0	0
928	Q9NRD5	66	A	G	fi_2012_11	medium	3.155	TRUE	FALSE	FALSE	0	FALSE	TRUE	TRUE	FALSE	FALSE	0	0	0	0	FALSE	6.1756806	17.579653	PhoPho	FALSE	FALSE	TRUE	0.125	0	0	0.125	0	0	0.125	0.125	0	0.125	0	0	0	0	0	0	0	0	0	0.375	0	0
929	Q96I15	175	A	T	fi_2012_11	low	1.355	TRUE	FALSE	FALSE	0.47619048	TRUE	FALSE	FALSE	FALSE	FALSE	0	0	0	0	FALSE	8.7763472	30.656246	PhoPhi	TRUE	FALSE	FALSE	0	0	0	0	0	0.066265061	0.066265061	0.066265061	0	0.19879518	0	0	0.066265061	0	0.13253012	0.19176707	0.013052209	0	0	0.19879518	0	0
930	Q96I15	276	F	S	fi_2012_11	neutral	-1.15	TRUE	FALSE	FALSE	1.3273269	FALSE	TRUE	TRUE	FALSE	FALSE	0	0	0	0	FALSE	6.4824333	34.327374	PhoPhi	FALSE	FALSE	TRUE	0	0.14505495	0	0	0	0.14505495	0	0.2901099	0	0	0.12967034	0	0	0	0.14505495	0	0.14505495	0	0	0	0	0
931	Q96I15	326	V	I	fi_2012_11	neutral	0.25	FALSE	FALSE	TRUE	0.23623738	TRUE	FALSE	FALSE	FALSE	FALSE	0	0	0	0	FALSE	11.308702	32.867325	PhoPho	TRUE	FALSE	FALSE	0	0.23076923	0	0.15384616	0	0	0	0	0.07692308	0	0.07692308	0	0.07692308	0	0	0	0.15384616	0	0.07692308	0.15384616	0	0
932	Q96I15	52	K	E	fi_2012_11	neutral	-1.395	FALSE	FALSE	TRUE	0.47619048	FALSE	FALSE	TRUE	FALSE	FALSE	0	0	0	0	FALSE	10.008597	35.471382	PhiPhi	FALSE	FALSE	TRUE	0.30303031	0	0	0	0	0.1010101	0.1010101	0	0	0.090909094	0	0	0.2020202	0	0	0	0.1010101	0.1010101	0	0	0	0
933	Q96I15	86	I	M	fi_2012_11	medium	2.83	TRUE	FALSE	TRUE	0.33333334	TRUE	FALSE	FALSE	FALSE	FALSE	0	0	0	0	FALSE	9.6933765	28.237701	PhoPho	TRUE	FALSE	FALSE	0.068464734	0	0	0.068464734	0	0.041493777	0	0.13692947	0	0.13692947	0.20539419	0.068464734	0.068464734	0	0	0	0	0	0.068464734	0.13692947	0	0
934	O75874	178	V	I	fi_2012_11	low	1.705	TRUE	TRUE	FALSE	0.23623738	FALSE	TRUE	TRUE	FALSE	FALSE	2	0.15686275	0	0	TRUE	5.8630161	34.159164	PhoPho	FALSE	FALSE	TRUE	0.125	0	0	0	0	0	0	0.25	0	0	0	0	0.125	0.25	0	0	0	0	0	0.25	0	0.12030075
935	O75874	71	V	I	fi_2012_11	neutral	-0.36	FALSE	TRUE	FALSE	0.23623738	TRUE	FALSE	FALSE	FALSE	FALSE	0	0	0	0	FALSE	8.9917984	32.200294	PhoPho	TRUE	FALSE	FALSE	0.1468154	0	0	0	0.073407702	0.09967614	0	0.1468154	0	0	0.019431449	0.073407702	0.073407702	0	0	0	0	0.1468154	0	0.2202231	0	0
936	P20701	214	R	W	fi_2012_11	neutral	0.55	TRUE	FALSE	TRUE	0.95238096	FALSE	TRUE	TRUE	FALSE	FALSE	2	0.017045455	0	0	TRUE	2.8937454	28.773895	PhiPho	FALSE	FALSE	TRUE	0.081273764	0	0	0.25095057	0	0	0	0	0	0	0.12048479	0.26021862	0	0	0	0.036121674	0	0	0.12547529	0.12547529	0.14	0.02
937	P32942	63	I	V	fi_2012_11	low	0.835	FALSE	TRUE	FALSE	0.23623738	FALSE	FALSE	TRUE	FALSE	FALSE	0	0	0	0	FALSE	8.2896032	16.878544	PhoPho	FALSE	TRUE	FALSE	0.13333334	0	0	0	0.13333334	0.06666667	0	0.06666667	0	0	0.06666667	0.06666667	0	0.06666667	0	0.2	0.06666667	0.06666667	0	0.06666667	0	0
938	P07195	55	L	F	fi_2012_11	neutral	0.135	TRUE	FALSE	FALSE	0.625	FALSE	TRUE	TRUE	FALSE	FALSE	0	0	0	0	FALSE	11.185138	33.326225	PhoPho	FALSE	FALSE	TRUE	0	0	0	0.31492841	0	0.15746421	0	0	0	0	0.15746421	0.21267894	0	0	0	0	0	0	0	0.15746421	0	0.33333334
939	Q14653	96	R	Q	fi_2012_11	low	0.845	TRUE	TRUE	FALSE	0.49082494	TRUE	TRUE	TRUE	FALSE	FALSE	0	0	0	0	FALSE	5.2946277	25.676058	PhiPhi	TRUE	TRUE	TRUE	0	0.0030935807	0	0.31786543	0	0.10595515	0	0	0.10595515	0.015467905	0	0.21191029	0	0	0.10595515	0.10595515	0	0.027842227	0	0	0	0.26666668
940	P06396	179	V	M	fi_2012_11	medium	2.985	TRUE	FALSE	FALSE	0.49082494	FALSE	TRUE	TRUE	FALSE	FALSE	0	0	0	0	FALSE	7.8320823	38.487808	PhoPho	FALSE	FALSE	TRUE	0	0	0	0	0	0.011173184	0	0	0.23463687	0	0.094972067	0.23463687	0	0	0.22905028	0	0.011173184	0	0	0.18435754	0	0
941	P58335	110	K	R	fi_2012_11	neutral	0.22	FALSE	FALSE	TRUE	0	FALSE	TRUE	TRUE	FALSE	FALSE	0	0	0	0	FALSE	7.8450403	26.402905	PhiPhi	FALSE	FALSE	TRUE	0	0.1173913	0	0.1173913	0	0.1173913	0	0.060869563	0	0	0.23478261	0	0	0	0	0	0	0.1173913	0.1173913	0.1173913	0	0
942	Q13838	150	G	C	fi_2012_11	high	4.395	TRUE	FALSE	FALSE	0.23623738	FALSE	TRUE	TRUE	FALSE	FALSE	0	0	0	0	FALSE	8.5663261	31.031124	PhoPhi	FALSE	TRUE	TRUE	0	0.26535088	0	0	0	0	0	0.14692983	0	0	0.14692983	0	0	0.29385966	0	0	0.14692983	0	0	0	0	0
943	P50851	2232	I	T	fi_2012_11	medium	3.405	FALSE	FALSE	TRUE	0.78178209	TRUE	FALSE	FALSE	FALSE	FALSE	0	0	0	0	FALSE	11.627298	28.860147	PhoPhi	TRUE	FALSE	FALSE	0.065573767	0.049180329	0.065573767	0	0	0	0	0.065573767	0	0	0.24590164	0	0.065573767	0.26229507	0.065573767	0	0.065573767	0	0	0.049180329	0	0
944	Q01064	380	V	A	fi_2012_11	medium	1.925	FALSE	FALSE	TRUE	0.47619048	TRUE	TRUE	FALSE	FALSE	FALSE	0	0	0	0	FALSE	10.533984	25.88291	PhoPho	TRUE	FALSE	FALSE	0	0.1	0	0.1	0	0	0.1	0	0.1	0	0.1	0.1	0	0.1	0	0.1	0	0.2	0	0	0	1
945	Q01064	381	H	P	fi_2012_11	high	4.035	FALSE	FALSE	TRUE	1.5	TRUE	FALSE	FALSE	FALSE	FALSE	0	0	0	0	FALSE	14.699675	25.724186	PhiPho	TRUE	FALSE	FALSE	0	0.06666667	0.06666667	0	0	0	0.13333334	0	0.06666667	0.06666667	0.06666667	0.06666667	0	0	0.06666667	0.06666667	0.06666667	0.2	0	0.06666667	0	0
946	Q96FI4	182	I	M	fi_2012_11	medium	3.16	FALSE	FALSE	TRUE	0.33333334	TRUE	FALSE	FALSE	FALSE	FALSE	0	0	0	0	FALSE	10.470894	29.097559	PhoPho	TRUE	FALSE	FALSE	0.071428575	0.14285715	0	0	0.071428575	0.071428575	0	0	0	0.071428575	0.35714287	0	0	0	0.071428575	0	0	0	0.071428575	0.071428575	0	0
947	Q96FI4	252	D	N	fi_2012_11	low	1.12	FALSE	FALSE	TRUE	0.78178209	FALSE	FALSE	TRUE	FALSE	FALSE	0	0	0	0	FALSE	8.7196198	29.918943	PhiPhi	FALSE	TRUE	FALSE	0.16666667	0	0	0	0	0.16666667	0	0.25	0	0	0	0	0	0.16666667	0	0.16666667	0	0	0.083333336	0	0	0
948	Q16772	113	R	Q	fi_2012_11	neutral	-0.77	TRUE	FALSE	FALSE	0.49082494	FALSE	TRUE	TRUE	FALSE	FALSE	0	0	0	0	FALSE	0	31.583931	PhiPhi	FALSE	FALSE	TRUE	0	0	0	0	0.16666667	0.33333334	0	0	0	0	0.16666667	0.16666667	0	0	0.16666667	0	0	0	0	0	0	0
949	Q16772	208	A	T	fi_2012_11	neutral	-1.01	TRUE	FALSE	FALSE	0.47619048	FALSE	FALSE	TRUE	FALSE	FALSE	0	0	0	0	FALSE	0	27.508724	PhoPhi	FALSE	FALSE	TRUE	0.34933123	0.018095987	0	0.17466561	0	0	0	0	0	0	0.03776554	0	0	0	0.42014161	0	0	0	0	0	0	0
950	Q16772	71	I	L	fi_2012_11	high	3.885	FALSE	FALSE	TRUE	0	TRUE	FALSE	FALSE	FALSE	FALSE	0	0	0	0	FALSE	0	26.188749	PhoPho	TRUE	FALSE	FALSE	0.091209121	0.069906987	0.069906987	0	0	0	0.069906987	0	0	0.13981397	0.13981397	0	0.069906987	0	0.069906987	0	0.069906987	0	0.069906987	0.13981397	0	0
951	Q16772	73	N	D	fi_2012_11	medium	2.695	FALSE	FALSE	TRUE	0.78178209	FALSE	TRUE	TRUE	FALSE	FALSE	2	0.08583691	0	0	TRUE	0	26.911697	PhiPhi	FALSE	FALSE	TRUE	0.1569552	0.1569552	0	0.074772649	0	0	0	0	0	0.1569552	0.078477599	0.061973728	0	0	0	0.078477599	0.078477599	0	0.1569552	0	0	0
952	P24821	850	D	H	fi_2012_11	low	1.445	FALSE	TRUE	FALSE	0.78178209	FALSE	TRUE	TRUE	FALSE	FALSE	2	0.12727273	2	0.12727273	TRUE	2.9814055	21.037254	PhiPhi	FALSE	FALSE	TRUE	0	0.090686277	0	0	0	0.15441176	0	0	0	0.25	0.21568628	0	0	0.019607844	0	0	0.26960784	0	0	0	0.11111111	0.16666667
953	P24821	874	I	V	fi_2012_11	low	1.055	FALSE	TRUE	FALSE	0.23623738	FALSE	TRUE	TRUE	FALSE	FALSE	0	0	0	0	FALSE	4.0135055	20.715582	PhoPho	FALSE	TRUE	FALSE	0.034482758	0.082458772	0.082458772	0	0	0.082458772	0	0.082458772	0	0.070464768	0.097451277	0	0	0.011994003	0.12593703	0.32983509	0	0	0	0	0	0
954	Q96DC9	78	V	I	fi_2012_11	neutral	0.42	FALSE	FALSE	TRUE	0.23623738	TRUE	FALSE	FALSE	FALSE	FALSE	0	0	0	0	FALSE	11.672735	27.011679	PhoPho	TRUE	FALSE	FALSE	0	0.07692308	0	0	0	0.07692308	0.07692308	0	0	0	0.15384616	0.07692308	0	0.23076923	0.07692308	0	0.07692308	0	0.07692308	0.07692308	0	0
955	P02766	26	G	S	fi_2012_11	neutral	0.475	TRUE	TRUE	FALSE	0.47619048	TRUE	TRUE	TRUE	FALSE	FALSE	0	0	0	0	FALSE	8.054985	25.460291	PhoPhi	TRUE	TRUE	TRUE	0.0083217751	0	0	0	0.012944984	0.16967176	0	0.1950994	0	0	0.09431345	0.011558021	0	0	0.02172908	0.11835413	0.36800739	0	0	0	0	0
956	P19438	75	P	L	fi_2012_11	low	1.61	TRUE	FALSE	FALSE	1.25	FALSE	TRUE	TRUE	FALSE	FALSE	0	0	0	0	FALSE	12.99712	45.36227	PhoPho	FALSE	FALSE	TRUE	0	0	0	0	0.13492064	0	0.16137566	0.32275131	0	0.16137566	0	0.018518519	0	0	0.16137566	0.039682541	0	0	0	0	0	0
957	P19438	121	R	Q	fi_2012_11	low	0.895	FALSE	TRUE	FALSE	0.49082494	FALSE	TRUE	TRUE	FALSE	FALSE	0	0	0	0	FALSE	8.2614746	28.440321	PhiPhi	FALSE	FALSE	TRUE	0.02077922	0	0	0.18961039	0.094805196	0	0	0	0	0	0	0	0	0.094805196	0	0.18961039	0.25844157	0	0	0.15194805	0	0
958	P07477	137	T	M	fi_2012_11	low	1.83	TRUE	FALSE	FALSE	0.49082494	FALSE	TRUE	TRUE	FALSE	FALSE	0	0	0	0	FALSE	0	25.785172	PhiPho	FALSE	TRUE	FALSE	0.19464034	0	0.097320169	0	0.19464034	0	0	0.097320169	0	0	0	0.097320169	0	0	0.12411848	0	0.097320169	0	0	0.097320169	0	0
959	P20339	161	E	K	fi_2012_11	medium	3.02	FALSE	TRUE	FALSE	0.47619048	TRUE	TRUE	TRUE	FALSE	FALSE	0	0	0	0	FALSE	2.1413875	22.988541	PhiPhi	TRUE	TRUE	FALSE	0.075030752	0.075030752	0.078966789	0.024600247	0	0	0	0.075030752	0	0.075030752	0	0	0.12152521	0.1500615	0	0.075030752	0.075030752	0	0.075030752	0.071094714	0.14285715	0
960	Q9NZN5	973	Y	F	fi_2012_11	neutral	0.205	FALSE	FALSE	TRUE	0.23623738	FALSE	TRUE	TRUE	FALSE	FALSE	0	0	0	0	FALSE	13.828336	33.370205	PhiPho	FALSE	FALSE	TRUE	0.16563147	0.051759835	0.16563147	0	0	0	0.16563147	0	0.082815737	0.082815737	0.082815737	0.082815737	0	0	0	0	0	0	0	0.12008282	0	0
961	P14091	162	G	S	fi_2012_11	low	1.82	TRUE	FALSE	FALSE	0.47619048	FALSE	TRUE	TRUE	FALSE	FALSE	2	0.18181819	0	0	TRUE	7.8513474	29.18504	PhoPhi	FALSE	FALSE	TRUE	0	0	0	0	0	0.25	0	0	0	0	0.25	0	0	0	0	0	0.25	0	0	0.25	0	0
962	P14091	82	I	V	fi_2012_11	low	1.395	FALSE	TRUE	FALSE	0.23623738	TRUE	FALSE	FALSE	FALSE	FALSE	0	0	0	0	FALSE	12.563323	25.892086	PhoPho	TRUE	FALSE	FALSE	0	0	0.06666667	0	0	0	0.06666667	0.06666667	0	0.06666667	0.13333334	0	0	0.13333334	0	0.13333334	0.06666667	0	0	0.26666668	0	0
963	P42702	116	H	Y	fi_2012_11	neutral	0.145	TRUE	FALSE	FALSE	0.34534633	FALSE	FALSE	TRUE	FALSE	FALSE	0	0	0	0	FALSE	14.423281	73.395729	PhiPhi	FALSE	FALSE	TRUE	0	0	0	0.2	0	0	0	0	0	0	0.2	0	0	0.2	0	0.2	0.2	0	0	0	0	0
964	Q9UDY2	355	G	R	fi_2012_11	medium	3.345	TRUE	FALSE	FALSE	1.4285715	FALSE	FALSE	TRUE	FALSE	FALSE	0	0	0	0	FALSE	10.475887	24.523148	PhoPhi	FALSE	FALSE	TRUE	0	0	0.16058394	0	0	0	0.16058394	0	0	0.16058394	0.02189781	0.16058394	0	0	0	0	0.16058394	0	0	0.17518248	0	0
965	Q9UDY2	364	T	M	fi_2012_11	low	1.245	FALSE	FALSE	TRUE	0.49082494	FALSE	FALSE	TRUE	FALSE	FALSE	0	0	0	0	FALSE	10.671519	22.941591	PhiPho	FALSE	FALSE	TRUE	0.1594203	0.1594203	0	0.1594203	0	0.014492754	0	0	0	0	0.17391305	0.16666667	0.0072463769	0	0	0.1594203	0	0	0	0	0	0
966	P47989	1091	V	L	fi_2012_11	medium	2.805	FALSE	FALSE	TRUE	0.23623738	TRUE	FALSE	FALSE	FALSE	FALSE	0	0	0	0	FALSE	14.353423	42.489193	PhoPho	TRUE	FALSE	FALSE	0.34289277	0	0.068578556	0	0.068578556	0	0.076059848	0.07668329	0.068578556	0	0.092892766	0	0.068578556	0	0	0	0	0	0.068578556	0.068578556	0	0
967	P47989	1109	N	T	fi_2012_11	medium	2.285	TRUE	FALSE	FALSE	0.23623738	FALSE	FALSE	TRUE	FALSE	FALSE	0	0	0	0	FALSE	30.377419	63.149338	PhiPhi	FALSE	FALSE	TRUE	0	0	0	0.10547264	0	0	0	0.10547264	0	0	0	0.3164179	0	0	0.10547264	0.1562189	0	0.10547264	0.10547264	0	0	0
968	P47989	1176	R	C	fi_2012_11	medium	3.435	FALSE	TRUE	FALSE	1.3273269	TRUE	FALSE	TRUE	FALSE	FALSE	0	0	0	0	FALSE	13.05424	39.967522	PhiPhi	TRUE	TRUE	FALSE	0	0.13673089	0.068365447	0.068365447	0.068365447	0.13673089	0.050341826	0	0	0.060907397	0.068365447	0	0	0	0.068365447	0.20509633	0.068365447	0	0	0	0	0
969	P47989	1223	R	C	fi_2012_11	medium	2.46	TRUE	FALSE	FALSE	1.3273269	FALSE	FALSE	TRUE	FALSE	FALSE	0	0	0	0	FALSE	11.92516	33.585678	PhiPhi	FALSE	TRUE	TRUE	0	0.080233403	0	0.080233403	0	0.080233403	0	0.080233403	0.080233403	0	0.16046681	0	0.080233403	0	0.080233403	0.080233403	0.16046681	0	0	0.037199125	0	0
970	P47989	1292	K	R	fi_2012_11	neutral	0.435	TRUE	FALSE	FALSE	0	FALSE	TRUE	TRUE	FALSE	FALSE	0	0	0	0	FALSE	11.75999	48.890873	PhiPhi	FALSE	FALSE	TRUE	0	0.042774566	0.12601157	0	0.12601157	0.12601157	0	0.075144507	0	0	0.12601157	0	0	0	0	0	0.12601157	0	0	0.25202313	0	0.33333334
971	P47989	395	K	M	fi_2012_11	medium	3.22	TRUE	FALSE	FALSE	1.2182178	FALSE	TRUE	TRUE	FALSE	FALSE	0	0	0	0	FALSE	6.7203979	45.58617	PhiPho	FALSE	FALSE	TRUE	0.055254605	0.11809318	0	0	0	0	0	0.11809318	0	0	0.11809318	0	0	0.23618636	0.11809318	0	0.11809318	0	0.11809318	0	0	0.33333334
972	P47989	555	P	S	fi_2012_11	medium	1.995	TRUE	FALSE	FALSE	0.78178209	FALSE	FALSE	TRUE	FALSE	FALSE	0	0	0	0	FALSE	20.444889	35.57616	PhoPhi	FALSE	TRUE	TRUE	0.14285715	0.14285715	0	0.2857143	0	0	0	0	0	0.14285715	0	0	0.14285715	0	0.14285715	0	0	0	0	0	0	0
973	P47989	584	D	A	fi_2012_11	neutral	-1.935	FALSE	FALSE	TRUE	1.4285715	FALSE	FALSE	TRUE	FALSE	FALSE	0	0	0	0	FALSE	14.310859	38.541969	PhiPho	FALSE	FALSE	TRUE	0.38029388	0	0	0	0	0.044943821	0.095073469	0.011235955	0.044079516	0	0.12878133	0.010371651	0.095073469	0	0	0.095073469	0.095073469	0	0	0	0	0
974	P47989	623	T	I	fi_2012_11	low	1.53	TRUE	FALSE	TRUE	0.78178209	FALSE	FALSE	TRUE	FALSE	FALSE	0	0	0	0	FALSE	15.444911	46.539185	PhiPho	FALSE	TRUE	FALSE	0.10576923	0	0	0.10576923	0	0.10576923	0	0.091346152	0	0.10576923	0	0.13076924	0	0.14326923	0	0.10576923	0	0	0	0.10576923	0	0
975	P47989	646	I	V	fi_2012_11	neutral	0.57	FALSE	TRUE	FALSE	0.23623738	FALSE	FALSE	TRUE	FALSE	FALSE	0	0	0	0	FALSE	17.649128	42.755592	PhoPho	FALSE	FALSE	TRUE	0	0	0.21589793	0.05299313	0	0.10794897	0	0.10794897	0	0	0	0.10794897	0	0	0	0.10794897	0.20314033	0	0	0.09617272	0	0
976	P47989	703	I	V	fi_2012_11	low	1.675	TRUE	FALSE	TRUE	0.23623738	FALSE	FALSE	TRUE	FALSE	FALSE	0	0	0	0	FALSE	6.3131585	42.082214	PhoPho	FALSE	TRUE	TRUE	0.085470088	0.085470088	0.17094018	0.085470088	0.039627038	0.085470088	0	0	0	0.085470088	0.029526029	0.085470088	0	0.17094018	0	0.076146074	0	0	0	0	0	0
977	Q53EZ4	172	I	V	fi_2012_11	neutral	0.55	FALSE	FALSE	TRUE	0.23623738	FALSE	FALSE	TRUE	FALSE	FALSE	0	0	0	0	FALSE	10.729606	30.423098	PhoPho	FALSE	FALSE	TRUE	0.062068965	0	0	0.11724138	0	0.23448277	0.11724138	0	0.11724138	0	0.11724138	0.11724138	0.11724138	0	0	0	0	0	0	0	0	0
978	Q13938	113	V	M	fi_2012_11	medium	3.02	FALSE	TRUE	FALSE	0.49082494	TRUE	FALSE	FALSE	FALSE	FALSE	0	0	0	0	FALSE	5.232789	23.138317	PhoPho	TRUE	FALSE	FALSE	0	0	0	0.14814815	0	0	0.074074075	0.14814815	0	0	0.22222222	0	0	0.074074075	0	0	0.11111111	0	0	0.22222222	0	0
979	Q13938	12	R	Q	fi_2012_11	medium	3.185	FALSE	FALSE	TRUE	0.49082494	FALSE	TRUE	TRUE	FALSE	FALSE	0	0	0	0	FALSE	11.336877	27.489052	PhiPhi	FALSE	TRUE	FALSE	0.15384616	0.07692308	0	0	0.03846154	0.07692308	0.03846154	0	0	0	0.1923077	0.07692308	0.07692308	0	0.15384616	0.03846154	0	0.07692308	0	0	0	0
980	Q13938	39	R	G	fi_2012_11	low	1.085	TRUE	FALSE	FALSE	1.4285715	FALSE	TRUE	TRUE	FALSE	FALSE	0	0	0	0	FALSE	7.2822609	31.880238	PhiPho	FALSE	FALSE	TRUE	0	0.052631579	0	0.21052632	0	0	0	0.10526316	0	0	0.31578946	0	0	0.10526316	0	0.21052632	0	0	0	0	0	0
981	Q13938	88	P	T	fi_2012_11	medium	2.57	TRUE	FALSE	FALSE	0.78178209	FALSE	TRUE	TRUE	FALSE	FALSE	0	0	0	0	FALSE	5.9030137	25.323904	PhoPhi	FALSE	FALSE	TRUE	0.090909094	0.36363637	0	0	0	0	0	0	0	0	0.18181819	0	0.18181819	0	0.18181819	0	0	0	0	0	0	0
982	P30622	271	L	F	fi_2012_11	medium	3.415	FALSE	TRUE	FALSE	0.625	FALSE	TRUE	TRUE	FALSE	FALSE	0	0	0	0	FALSE	8.8115091	12.965968	PhoPho	FALSE	TRUE	FALSE	0.06666667	0	0.06666667	0	0.06666667	0	0	0.2	0	0	0.13333334	0.13333334	0	0.13333334	0	0	0	0	0.06666667	0.13333334	0	0
983	P41182	105	V	G	fi_2012_11	medium	3.29	FALSE	FALSE	TRUE	0.47619048	TRUE	FALSE	FALSE	FALSE	FALSE	0	0	0	0	FALSE	4.1828966	23.029938	PhoPho	TRUE	FALSE	FALSE	0.18737271	0	0.094817832	0	0.062457569	0	0	0.062457569	0	0.12491514	0.18737271	0	0.17107943	0	0	0	0.062457569	0	0	0.047069471	0	0
984	P13716	59	K	N	fi_2012_11	neutral	-1.685	FALSE	FALSE	TRUE	0.78178209	FALSE	FALSE	TRUE	FALSE	FALSE	0	0	0	0	FALSE	7.355422	34.692181	PhiPhi	FALSE	TRUE	TRUE	0	0.14788732	0	0.14788732	0	0.11267605	0	0.14788732	0	0	0.14788732	0	0	0	0.14788732	0	0	0	0	0.14788732	0	0
985	Q9Y6Y9	56	R	G	fi_2012_11	neutral	-2.4	TRUE	TRUE	FALSE	1.4285715	FALSE	FALSE	TRUE	FALSE	FALSE	0	0	0	0	FALSE	0	19.439775	PhiPho	FALSE	TRUE	TRUE	0	0	0	0.023554605	0	0.12312634	0	0.068522483	0	0.046038546	0.12312634	0.36937901	0	0.12312634	0	0.12312634	0	0	0	0	0	0
986	Q9Y617	123	I	V	fi_2012_11	neutral	0.16	FALSE	TRUE	FALSE	0.23623738	FALSE	TRUE	TRUE	FALSE	FALSE	1	0.041666668	0	0	TRUE	5.3983445	30.592129	PhoPho	FALSE	TRUE	TRUE	0.13114753	0	0.13114753	0	0	0	0	0	0.13114753	0.13114753	0	0.081967212	0	0	0	0	0	0	0.13114753	0.26229507	0	0
987	O43683	1044	L	P	fi_2012_11	neutral	0.58	TRUE	FALSE	FALSE	1.25	FALSE	FALSE	TRUE	FALSE	FALSE	0	0	0	0	FALSE	14.244031	29.198458	PhoPho	FALSE	FALSE	TRUE	0	0	0.090909094	0.090909094	0.090909094	0	0.090909094	0	0.18181819	0.090909094	0	0	0	0	0.090909094	0.090909094	0	0	0.18181819	0	0	0
988	P45984	12	S	G	fi_2012_11	low	1.27	FALSE	TRUE	FALSE	0.47619048	FALSE	TRUE	TRUE	FALSE	FALSE	1	0.033333335	0	0	TRUE	7.0133791	39.192898	PhiPho	FALSE	FALSE	TRUE	0	0	0	0	0	0.090476193	0.052380953	0	0	0	0	0	0	0.2857143	0	0	0.2857143	0	0.14285715	0.14285715	0	0
989	Q16719	412	K	E	fi_2012_11	low	0.99	TRUE	FALSE	FALSE	0.47619048	FALSE	FALSE	TRUE	FALSE	FALSE	0	0	0	0	FALSE	16.986286	40.585732	PhiPhi	FALSE	TRUE	FALSE	0	0	0.22222222	0.11111111	0	0.11111111	0	0	0	0.11111111	0	0	0	0	0.11111111	0.11111111	0	0	0	0.22222222	0	0
990	P19878	181	K	R	fi_2012_11	neutral	-0.29	TRUE	FALSE	FALSE	0	FALSE	TRUE	TRUE	FALSE	FALSE	2	0.07692308	0	0	TRUE	4.4545345	23.518042	PhiPhi	FALSE	TRUE	TRUE	0	0	0	0	0.071428575	0	0.092857145	0.092857145	0	0.092857145	0.18571429	0	0	0.27857143	0.092857145	0	0	0	0	0.092857145	0	0
991	P10721	178	A	T	fi_2012_11	neutral	0.46	FALSE	FALSE	TRUE	0.47619048	FALSE	FALSE	TRUE	FALSE	FALSE	0	0	0	0	FALSE	14.06059	54.872448	PhoPhi	FALSE	FALSE	TRUE	0	0.23589744	0	0	0	0	0	0	0.23589744	0	0.056410257	0.23589744	0	0	0	0	0	0	0.23589744	0	0	0
992	P21583	54	T	A	fi_2012_11	low	0.835	FALSE	TRUE	FALSE	0.47619048	FALSE	FALSE	TRUE	FALSE	FALSE	0	0	0	0	FALSE	5.6250215	21.170866	PhiPho	FALSE	FALSE	TRUE	0	0.10331384	0	0	0	0	0	0	0	0.10331384	0.20662768	0.10331384	0.064327486	0.17348927	0.10331384	0.10331384	0	0	0	0	0	0
993	Q14691	97	V	I	fi_2012_11	neutral	0.13	TRUE	FALSE	FALSE	0.23623738	FALSE	TRUE	TRUE	FALSE	FALSE	0	0	0	0	FALSE	7.0341611	26.917505	PhoPho	FALSE	FALSE	TRUE	0	0.028720627	0	0	0	0	0	0.17232376	0	0	0.17232376	0.10966057	0	0	0.17232376	0.17232376	0	0	0.17232376	0	0	0
994	Q9BRX5	38	T	P	fi_2012_11	low	1.445	TRUE	FALSE	FALSE	0.78178209	FALSE	TRUE	TRUE	FALSE	FALSE	0	0	0	0	FALSE	10.249346	35.674118	PhiPho	FALSE	TRUE	TRUE	0.10603589	0.10603589	0	0	0	0.10603589	0.10603589	0.05872757	0	0.10603589	0	0	0.05872757	0	0.092985317	0	0.10603589	0	0	0.10603589	0	0
995	Q9Y248	124	R	C	fi_2012_11	high	3.505	FALSE	FALSE	TRUE	1.3273269	TRUE	FALSE	FALSE	FALSE	FALSE	0	0	0	0	FALSE	6.7973528	24.47279	PhiPhi	TRUE	FALSE	FALSE	0.055093557	0	0.055093557	0.0966736	0	0.11018711	0	0	0	0.055093557	0.11018711	0.055093557	0.066528067	0.055093557	0.021829521	0	0.16528067	0.055093557	0.055093557	0	0	0
996	Q96LB8	213	V	I	fi_2012_11	neutral	-2.39	TRUE	TRUE	FALSE	0.23623738	FALSE	TRUE	TRUE	FALSE	FALSE	1	0.025641026	0	0	TRUE	0	22.914244	PhoPho	FALSE	TRUE	FALSE	0	0	0	0	0.050583657	0.10116731	0	0.10116731	0	0.10116731	0.10116731	0	0	0.10116731	0.20233463	0	0	0.038910504	0.10116731	0.10116731	0	0
997	Q96LB8	301	D	N	fi_2012_11	neutral	-2.985	TRUE	FALSE	TRUE	0.78178209	FALSE	TRUE	TRUE	FALSE	FALSE	0	0	0	0	FALSE	0	21.405199	PhiPhi	FALSE	TRUE	FALSE	0.083333336	0	0	0.083333336	0	0	0.083333336	0.16666667	0	0.083333336	0	0	0.083333336	0	0.083333336	0.16666667	0.083333336	0	0.083333336	0	0	0
998	Q6P4F7	78	D	E	fi_2012_11	neutral	-0.575	TRUE	FALSE	TRUE	0	FALSE	FALSE	TRUE	FALSE	FALSE	0	0	0	0	FALSE	8.3544769	32.040474	PhiPhi	FALSE	FALSE	TRUE	0	0	0	0	0	0.14285715	0	0	0.2857143	0.14285715	0.14285715	0	0	0	0	0.14285715	0.14285715	0	0	0	0	0
999	P11509	118	F	L	fi_2012_11	low	0.985	TRUE	FALSE	TRUE	0.625	TRUE	TRUE	TRUE	FALSE	FALSE	0	0	0	0	FALSE	7.2019029	27.329216	PhoPho	TRUE	TRUE	FALSE	0	0.12717801	0.12717801	0.04347045	0	0.019759296	0.063589007	0.17262439	0	0	0.060535297	0	0	0.12717801	0	0.063589007	0	0	0.063589007	0.12717801	0	0
1000	P11509	160	L	H	fi_2012_11	medium	3.205	FALSE	FALSE	TRUE	1	TRUE	FALSE	FALSE	FALSE	FALSE	0	0	0	0	FALSE	4.0719643	35.03521	PhoPhi	TRUE	FALSE	FALSE	0.071916506	0.071916506	0	0.071916506	0	0	0	0.21423151	0	0.12466794	0.071916506	0	0	0.22960152	0	0	0.071916506	0	0	0.071916506	0	0
1001	P11509	378	T	I	fi_2012_11	low	1.355	FALSE	TRUE	FALSE	0.78178209	TRUE	FALSE	TRUE	FALSE	FALSE	0	0	0	0	FALSE	2.6728234	34.693737	PhiPho	TRUE	TRUE	FALSE	0	0	0	0.084267147	0	0.084267147	0.084267147	0	0	0	0.084267147	0.17884357	0	0.33706859	0.062752128	0	0	0	0	0.084267147	0	0
1002	O14773	100	Q	R	fi_2012_11	neutral	-0.87	FALSE	FALSE	TRUE	0.49082494	FALSE	FALSE	TRUE	FALSE	FALSE	0	0	0	0	FALSE	11.47537	41.237789	PhiPhi	FALSE	FALSE	TRUE	0.063004844	0	0	0	0	0	0	0	0.093699515	0	0.37479806	0.093699515	0	0	0	0	0.18739903	0.093699515	0	0.093699515	0	0
1003	O14773	466	V	M	fi_2012_11	low	1.38	FALSE	TRUE	FALSE	0.49082494	FALSE	TRUE	TRUE	FALSE	FALSE	0	0	0	0	FALSE	9.8361053	36.436333	PhoPho	FALSE	FALSE	TRUE	0	0.12008282	0.12008282	0.039337475	0	0	0.12008282	0	0	0.12008282	0	0	0	0	0.12008282	0.12008282	0	0	0	0.24016564	0	0
1004	O14773	62	S	L	fi_2012_11	low	1.245	FALSE	FALSE	TRUE	1.3273269	FALSE	FALSE	TRUE	FALSE	FALSE	0	0	0	0	FALSE	4.5716009	34.270718	PhiPho	FALSE	TRUE	TRUE	0	0.1	0	0	0	0.2	0.1	0	0	0	0.2	0	0.1	0	0	0	0	0	0.1	0.2	0	0
1005	P78417	140	A	D	fi_2012_11	neutral	-0.66	FALSE	FALSE	TRUE	1.4285715	FALSE	FALSE	TRUE	FALSE	FALSE	0	0	0	0	FALSE	0	30.819817	PhoPhi	FALSE	FALSE	TRUE	0	0	0	0.125	0	0.25	0	0.125	0	0	0.125	0.25	0	0	0	0	0	0	0.125	0	0	0
1006	P78417	163	T	I	fi_2012_11	medium	2.32	TRUE	FALSE	FALSE	0.78178209	FALSE	TRUE	TRUE	FALSE	FALSE	0	0	0	0	FALSE	0	27.840528	PhiPho	FALSE	FALSE	TRUE	0.11111111	0	0.11111111	0	0	0	0	0.11111111	0	0	0.052188553	0.17003366	0	0.22222222	0	0	0.11111111	0.11111111	0	0	0	0
1007	P78417	208	E	K	fi_2012_11	neutral	-0.195	TRUE	FALSE	TRUE	0.47619048	FALSE	TRUE	TRUE	FALSE	FALSE	1	0.014084507	0	0	TRUE	0	25.841936	PhiPhi	FALSE	FALSE	TRUE	0.3242009	0	0	0.16210045	0	0	0	0	0	0	0	0.16210045	0.16210045	0	0.16210045	0.02739726	0	0	0	0	0	0
1008	O94855	274	D	E	fi_2012_11	medium	2.34	FALSE	FALSE	TRUE	0	FALSE	FALSE	TRUE	FALSE	FALSE	0	0	0	0	FALSE	22.456127	32.079411	PhiPhi	FALSE	TRUE	FALSE	0.07692308	0.15384616	0.07692308	0	0	0.07692308	0.07692308	0.07692308	0	0.07692308	0.07692308	0	0	0	0.07692308	0.07692308	0.07692308	0	0	0.07692308	0	0
1009	O94855	843	P	L	fi_2012_11	medium	2.45	FALSE	FALSE	TRUE	1.25	TRUE	FALSE	FALSE	FALSE	FALSE	0	0	0	0	FALSE	12.484146	30.25367	PhoPho	TRUE	FALSE	FALSE	0	0	0.071428575	0	0.071428575	0	0	0	0	0	0.2857143	0.071428575	0.14285715	0.071428575	0	0	0	0	0.14285715	0.14285715	0	0
1010	O94855	928	F	L	fi_2012_11	low	1.85	FALSE	TRUE	FALSE	0.625	TRUE	FALSE	FALSE	FALSE	FALSE	0	0	0	0	FALSE	12.22447	36.655586	PhoPho	TRUE	FALSE	FALSE	0.071428575	0	0	0	0	0	0	0	0.071428575	0	0.2857143	0	0.071428575	0.21428572	0	0	0.071428575	0.071428575	0	0.14285715	0	0
1011	Q15642	67	F	L	fi_2012_11	neutral	0.78	TRUE	FALSE	FALSE	0.625	FALSE	TRUE	TRUE	FALSE	FALSE	0	0	0	0	FALSE	12.336387	86.113991	PhoPho	FALSE	TRUE	FALSE	0	0	0	0.1	0	0.1	0.30000001	0	0	0	0.1	0.1	0	0	0	0.2	0	0	0	0.1	0	0
1012	Q96RU3	218	E	D	fi_2012_11	neutral	0.32	FALSE	FALSE	TRUE	0	FALSE	FALSE	TRUE	FALSE	FALSE	0	0	0	0	FALSE	31.408813	57.972912	PhiPhi	FALSE	FALSE	TRUE	0	0.125	0	0	0	0.25	0.25	0	0	0.125	0	0.125	0	0	0	0	0	0	0	0	0	0
1013	Q9HAT8	209	R	H	fi_2012_11	medium	2.955	FALSE	TRUE	FALSE	0.34534633	FALSE	FALSE	TRUE	FALSE	FALSE	0	0	0	0	FALSE	9.8616991	24.911129	PhiPhi	FALSE	TRUE	FALSE	0	0	0	0	0	0.14563107	0	0	0	0.072815537	0.14563107	0	0.019417476	0	0	0	0.072815537	0.072815537	0.072815537	0.36407766	0	0
1014	Q9HAT8	21	E	D	fi_2012_11	medium	1.95	FALSE	TRUE	FALSE	0	TRUE	FALSE	TRUE	FALSE	FALSE	0	0	0	0	FALSE	5.4713187	27.281414	PhiPhi	TRUE	TRUE	FALSE	0.081521742	0.14130434	0	0	0	0	0	0.081521742	0	0	0.28804347	0.081521742	0	0.081521742	0	0	0	0.081521742	0.081521742	0.081521742	0	0
1015	P34998	60	A	V	fi_2012_11	low	1.9	TRUE	FALSE	FALSE	0.47619048	FALSE	FALSE	TRUE	FALSE	FALSE	0	0	0	0	FALSE	14.959496	36.002457	PhoPho	FALSE	TRUE	FALSE	0.082010582	0	0.082010582	0	0.16402116	0.0026455026	0.16402116	0.16666667	0	0.0026455026	0.16402116	0	0	0	0.082010582	0.08730159	0	0.0026455026	0	0	0	0
1016	O95487	698	I	V	fi_2012_11	neutral	-1.325	FALSE	FALSE	TRUE	0.23623738	TRUE	FALSE	FALSE	FALSE	FALSE	0	0	0	0	FALSE	13.120104	37.115299	PhoPho	TRUE	FALSE	FALSE	0.06666667	0	0	0	0.06666667	0	0.13333334	0.06666667	0	0	0.33333334	0	0	0.06666667	0	0.06666667	0.06666667	0	0.13333334	0	0	0
1017	P53992	581	V	L	fi_2012_11	low	1.145	TRUE	FALSE	FALSE	0.23623738	FALSE	TRUE	TRUE	FALSE	FALSE	0	0	0	0	FALSE	1.3190606	46.073513	PhoPho	FALSE	TRUE	FALSE	0.16810344	0	0	0	0	0.043103449	0.043103449	0	0	0	0.125	0	0.1637931	0.25	0.125	0	0	0	0	0.081896551	0	0
1018	P53992	706	V	L	fi_2012_11	low	1.42	FALSE	FALSE	TRUE	0.23623738	TRUE	FALSE	FALSE	FALSE	FALSE	0	0	0	0	FALSE	12.872065	38.778248	PhoPho	TRUE	FALSE	FALSE	0.15384616	0	0	0.15384616	0	0	0	0	0	0	0.15384616	0.07692308	0	0	0	0.07692308	0.07692308	0	0.07692308	0.23076923	0	0
1019	P53992	374	I	V	fi_2012_11	low	1.64	FALSE	TRUE	FALSE	0.23623738	TRUE	FALSE	FALSE	FALSE	FALSE	0	0	0	0	FALSE	16.87192	34.959629	PhoPho	TRUE	FALSE	FALSE	0.13333334	0.13333334	0	0	0.13333334	0	0	0	0.06666667	0.06666667	0.06666667	0.06666667	0	0	0.06666667	0.06666667	0	0	0.13333334	0.06666667	0	0
1020	P53992	870	T	M	fi_2012_11	low	1.67	FALSE	FALSE	TRUE	0.49082494	FALSE	FALSE	TRUE	FALSE	FALSE	0	0	0	0	FALSE	13.169749	39.825069	PhiPho	FALSE	FALSE	TRUE	0.10394266	0.10394266	0	0.10394266	0.032258064	0	0.10394266	0	0	0.10394266	0.10394266	0.032258064	0	0.10394266	0	0	0.10394266	0	0	0.10394266	0	0
1021	P53992	937	S	F	fi_2012_11	medium	2.65	TRUE	FALSE	TRUE	1.3273269	TRUE	FALSE	TRUE	FALSE	FALSE	0	0	0	0	FALSE	21.093929	34.766232	PhiPho	TRUE	TRUE	FALSE	0.07692308	0	0	0.15384616	0	0.07692308	0.07692308	0.07692308	0	0	0.07692308	0.15384616	0.07692308	0	0	0	0.15384616	0	0	0.07692308	0	0
1022	O00746	167	F	Y	fi_2012_11	high	4.22	TRUE	FALSE	FALSE	0.23623738	TRUE	FALSE	FALSE	FALSE	FALSE	0	0	0	0	FALSE	11.042529	23.895128	PhoPhi	TRUE	FALSE	FALSE	0.0625	0	0	0	0	0.125	0.125	0.0625	0	0.0625	0.1875	0.0625	0.125	0	0	0.0625	0	0.0625	0	0.0625	0	0
1023	O00746	174	S	N	fi_2012_11	neutral	0.28	TRUE	FALSE	FALSE	0.23623738	FALSE	FALSE	TRUE	FALSE	FALSE	0	0	0	0	FALSE	15.648278	29.065443	PhiPhi	FALSE	FALSE	TRUE	0	0.24752475	0	0	0	0.07920792	0	0	0	0	0.16831683	0	0	0	0	0	0	0.16831683	0	0.33663365	0	0
1024	O00746	64	R	Q	fi_2012_11	medium	2.495	TRUE	FALSE	TRUE	0.49082494	FALSE	TRUE	TRUE	FALSE	FALSE	3	0.35294119	0	0	TRUE	3.1333683	21.459284	PhiPhi	FALSE	FALSE	TRUE	0.11111111	0.22222222	0	0	0	0.11111111	0.11111111	0.11111111	0	0	0	0	0.11111111	0.22222222	0	0	0	0	0	0	0.22222222	0.11111111
1025	O00746	120	S	L	fi_2012_11	low	1.415	FALSE	FALSE	TRUE	1.3273269	TRUE	FALSE	FALSE	FALSE	FALSE	0	0	0	0	FALSE	5.4034681	18.365	PhiPho	TRUE	FALSE	FALSE	0.21428572	0.14285715	0.071428575	0	0	0	0	0	0	0.071428575	0	0	0.071428575	0.14285715	0	0	0.071428575	0	0	0.21428572	0	0
1026	Q53EL6	189	R	K	fi_2012_11	neutral	-0.42	FALSE	FALSE	TRUE	0	FALSE	TRUE	TRUE	FALSE	FALSE	1	0.018181818	0	0	TRUE	3.199666	35.426155	PhiPhi	FALSE	FALSE	TRUE	0.10516252	0	0.14340344	0.10516252	0	0.10516252	0	0	0	0	0.21032505	0	0.030592734	0	0	0	0.084130019	0	0	0.1414914	0	0
1027	P35228	221	R	W	fi_2012_11	medium	2.25	FALSE	FALSE	TRUE	0.95238096	FALSE	FALSE	TRUE	FALSE	FALSE	0	0	0	0	FALSE	20.014412	38.122646	PhiPho	FALSE	FALSE	TRUE	0.13673709	0	0	0	0	0.30985916	0	0	0.0064553991	0	0	0	0.13673709	0.27347419	0	0	0.13673709	0	0	0	0	0
1028	P09871	383	R	H	fi_2012_11	neutral	0.395	FALSE	TRUE	FALSE	0.34534633	FALSE	FALSE	TRUE	FALSE	FALSE	0	0	0	0	FALSE	9.8360386	37.680382	PhiPhi	FALSE	FALSE	TRUE	0	0	0	0	0	0.2	0	0.2	0	0.1	0	0.1	0	0	0	0	0.1	0	0.1	0.2	0	0
1029	P04054	53	L	F	fi_2012_11	low	1.28	TRUE	FALSE	FALSE	0.625	FALSE	TRUE	TRUE	FALSE	FALSE	2	0.15384616	0	0	TRUE	5.3626246	21.076733	PhoPho	FALSE	FALSE	TRUE	0	0.1	0	0.1	0.1	0	0	0.40000001	0	0.1	0.1	0	0	0	0	0.1	0	0	0	0	0	0
1030	Q14849	293	A	P	fi_2012_11	low	1.02	FALSE	FALSE	TRUE	0.78178209	TRUE	FALSE	FALSE	FALSE	FALSE	0	0	0	0	FALSE	15.06787	27.932438	PhoPho	TRUE	FALSE	FALSE	0	0	0	0	0.16666667	0.083333336	0	0	0	0	0.16666667	0.083333336	0	0	0.083333336	0	0	0	0.16666667	0.25	0	0
1031	P15018	139	A	P	fi_2012_11	low	1.7	FALSE	FALSE	TRUE	0.78178209	FALSE	TRUE	TRUE	FALSE	FALSE	1	0.029411765	0	0	TRUE	8.8474283	23.820955	PhoPho	FALSE	FALSE	TRUE	0.11929824	0	0.11929824	0.11929824	0	0	0	0	0.03508772	0.11929824	0.12982456	0.11929824	0	0	0	0.11929824	0.11929824	0	0	0	0	0
1032	P15018	140	T	P	fi_2012_11	medium	2.24	FALSE	FALSE	TRUE	0.78178209	TRUE	FALSE	FALSE	FALSE	FALSE	0	0	0	0	FALSE	9.0481987	21.758379	PhiPho	TRUE	FALSE	FALSE	0.14634146	0	0.073170729	0.073170729	0	0	0	0	0	0.073170729	0.36585367	0.073170729	0	0	0	0.12195122	0	0	0.073170729	0	0	0
1033	P15018	94	A	T	fi_2012_11	low	1.7	TRUE	FALSE	FALSE	0.47619048	FALSE	FALSE	TRUE	FALSE	FALSE	0	0	0	0	FALSE	8.966033	27.928015	PhoPhi	FALSE	FALSE	TRUE	0.13333334	0	0.16190477	0	0	0	0	0.16190477	0.16190477	0	0	0.16190477	0	0.16190477	0	0	0	0	0	0.057142857	0	0
1034	P43405	570	Q	K	fi_2012_11	neutral	0.59	TRUE	FALSE	FALSE	0.49082494	FALSE	TRUE	TRUE	FALSE	FALSE	1	0.0035335689	0	0	TRUE	4.0959649	31.496634	PhiPhi	FALSE	TRUE	TRUE	0	0.1196247	0	0	0	0.11063331	0.10594214	0.11063331	0	0	0	0.11063331	0	0	0.11063331	0.11063331	0	0.11063331	0.11063331	0	0	0
1035	P29274	147	G	S	fi_2012_11	neutral	0.14	TRUE	FALSE	TRUE	0.47619048	FALSE	FALSE	TRUE	FALSE	FALSE	0	0	0	0	FALSE	7.923882	41.195187	PhoPhi	FALSE	FALSE	TRUE	0	0	0.37857142	0	0.25	0	0.20595238	0	0	0	0	0	0	0	0.13214286	0	0	0	0	0.033333335	0	0
1036	P15151	67	A	T	fi_2012_11	neutral	-1.655	FALSE	TRUE	FALSE	0.47619048	TRUE	FALSE	TRUE	FALSE	FALSE	0	0	0	0	FALSE	5.9947505	35.046021	PhoPhi	TRUE	TRUE	FALSE	0.012658228	0.092827007	0.080168776	0	0	0.033755273	0	0.092827007	0.092827007	0	0.012658228	0	0.092827007	0	0	0.11814346	0.18565401	0.092827007	0.092827007	0	0	0
1037	Q9Y624	101	R	W	fi_2012_11	medium	3.31	TRUE	FALSE	TRUE	0.95238096	FALSE	FALSE	TRUE	FALSE	FALSE	0	0	0	0	FALSE	14.803136	28.054815	PhiPho	FALSE	FALSE	TRUE	0	0	0.0066889632	0.17725752	0	0.22073579	0.043478262	0	0	0	0.043478262	0	0	0	0	0	0.22073579	0	0	0.28762543	0	0
1038	Q9Y624	50	C	Y	fi_2012_11	high	3.71	TRUE	FALSE	FALSE	0.78178209	TRUE	FALSE	FALSE	FALSE	TRUE	0	0	0	0	FALSE	9.3128376	24.997438	PhiPhi	TRUE	FALSE	FALSE	0.068840578	0	0	0	0.068840578	0	0	0.068840578	0.068840578	0	0.068840578	0	0	0	0.068840578	0.13768116	0.068840578	0.068840578	0.068840578	0.24275362	0	0
1039	P11511	201	T	M	fi_2012_11	low	1.5	FALSE	FALSE	TRUE	0.49082494	FALSE	FALSE	TRUE	FALSE	FALSE	0	0	0	0	FALSE	19.452618	27.69528	PhiPho	FALSE	FALSE	TRUE	0	0.19178082	0.09589041	0.09589041	0	0	0	0	0	0	0.21643835	0	0	0.09589041	0	0.11232877	0.09589041	0	0	0.09589041	0	0
1040	P11511	264	R	C	fi_2012_11	low	1.355	FALSE	FALSE	TRUE	1.3273269	FALSE	FALSE	TRUE	FALSE	FALSE	0	0	0	0	FALSE	22.288679	34.783638	PhiPhi	FALSE	FALSE	TRUE	0.125	0.25	0	0	0	0.125	0	0	0	0.125	0	0.125	0	0	0	0.125	0.125	0	0	0	0	0
1041	Q96C10	654	R	H	fi_2012_11	neutral	0.69	FALSE	FALSE	TRUE	0.34534633	FALSE	TRUE	TRUE	FALSE	FALSE	1	0.018518519	0	0	TRUE	5.3005629	23.757895	PhiPhi	FALSE	FALSE	TRUE	0.1253482	0.050139274	0	0	0	0	0	0	0	0	0	0.22284123	0	0	0.15041783	0.15041783	0	0.15041783	0	0.15041783	0	0
1042	P07996	84	A	T	fi_2012_11	neutral	0.69	FALSE	FALSE	TRUE	0.47619048	FALSE	FALSE	TRUE	FALSE	FALSE	0	0	0	0	FALSE	10.486302	29.811621	PhoPhi	FALSE	FALSE	TRUE	0.14803626	0.14803626	0	0.14803626	0	0.14803626	0	0	0	0	0	0.14803626	0	0	0	0	0	0	0	0.25981873	0	0
1043	P14784	69	R	G	fi_2012_11	low	0.895	TRUE	FALSE	FALSE	1.4285715	FALSE	TRUE	TRUE	FALSE	FALSE	4	0.17931035	0	0	TRUE	11.908042	36.072662	PhiPho	FALSE	FALSE	TRUE	0	0.49319729	0.054421768	0	0	0	0.19217686	0	0	0	0	0	0	0	0.013605442	0	0	0.24659865	0	0	0.10144927	0.20289855
1044	P14784	83	S	F	fi_2012_11	neutral	0.28	TRUE	TRUE	FALSE	1.3273269	FALSE	FALSE	TRUE	FALSE	FALSE	0	0	0	0	FALSE	13.925431	33.28944	PhiPho	FALSE	TRUE	FALSE	0.18329178	0	0	0	0	0	0.091645889	0	0	0	0.091645889	0	0	0	0.091645889	0.18329178	0	0.18329178	0	0.17518704	0	0
1045	P80075	49	E	V	fi_2012_11	neutral	0.695	FALSE	TRUE	FALSE	1.4285715	FALSE	TRUE	TRUE	FALSE	FALSE	0	0	0	0	FALSE	6.7273993	17.652029	PhiPho	FALSE	FALSE	TRUE	0	0.125	0	0	0	0	0.125	0	0	0	0.25	0.125	0	0	0	0.125	0.125	0	0.125	0	0	0
1046	P80075	69	K	Q	fi_2012_11	medium	2.745	TRUE	FALSE	FALSE	0.49082494	FALSE	TRUE	TRUE	FALSE	FALSE	1	0.25	0	0	TRUE	9.9265604	20.970301	PhiPhi	FALSE	FALSE	TRUE	0	0.25	0	0	0	0.125	0.125	0.125	0	0	0.125	0.125	0	0	0	0	0.125	0	0	0	0	0
1047	P80075	89	H	N	fi_2012_11	low	1.34	FALSE	FALSE	TRUE	1	FALSE	TRUE	TRUE	FALSE	FALSE	1	0.25	0	0	TRUE	3.5053287	18.683046	PhiPhi	FALSE	FALSE	TRUE	0	0.1	0	0.2	0	0	0.1	0	0	0.2	0.1	0.1	0.1	0	0	0.1	0	0	0	0	0	0.125
1048	P45877	190	N	S	fi_2012_11	neutral	0.055	TRUE	FALSE	FALSE	0.23623738	FALSE	FALSE	TRUE	FALSE	FALSE	0	0	0	0	FALSE	0	22.308567	PhiPhi	FALSE	TRUE	TRUE	0	0.16445623	0	0	0.10875332	0	0	0.10875332	0	0.10875332	0.10875332	0.091511935	0	0	0.091511935	0.10875332	0.10875332	0	0	0	0	0
1049	P45877	86	K	R	fi_2012_11	neutral	0.19	FALSE	TRUE	FALSE	0	FALSE	FALSE	TRUE	FALSE	FALSE	0	0	0	0	FALSE	0	21.156307	PhiPhi	FALSE	TRUE	TRUE	0	0.050878815	0.063829787	0.075855687	0.075855687	0	0.075855687	0.26641998	0.075855687	0.075855687	0	0	0	0.075855687	0	0.15171137	0.012025902	0	0	0	0	0
1050	P12273	79	Q	H	fi_2012_11	neutral	0	TRUE	FALSE	FALSE	0.66666669	FALSE	FALSE	TRUE	FALSE	FALSE	0	0	0	0	FALSE	11.677621	23.759745	PhiPhi	FALSE	FALSE	TRUE	0.14285715	0	0.14285715	0	0	0	0	0.14285715	0	0	0.14285715	0	0	0.14285715	0.14285715	0	0	0	0.14285715	0	0	0
1051	P12273	118	R	W	fi_2012_11	medium	2.015	TRUE	FALSE	FALSE	0.95238096	FALSE	TRUE	TRUE	FALSE	FALSE	1	0.14285715	0	0	TRUE	10.814907	33.617306	PhiPho	FALSE	FALSE	TRUE	0	0	0	0	0	0.2	0	0	0	0.40000001	0.2	0	0	0	0	0	0	0	0	0.2	0	0
1052	P46531	1608	R	H	fi_2012_11	medium	2.16	FALSE	TRUE	FALSE	0.34534633	FALSE	TRUE	TRUE	FALSE	FALSE	0	0	0	0	FALSE	8.4772873	27.788084	PhiPhi	FALSE	FALSE	TRUE	0.125	0	0	0.125	0	0	0.25	0.125	0	0	0	0.125	0.125	0.125	0	0	0	0	0	0	0	0
1053	P46531	1671	V	I	fi_2012_11	low	0.83	TRUE	FALSE	FALSE	0.23623738	FALSE	TRUE	TRUE	FALSE	FALSE	0	0	0	0	FALSE	6.1188998	27.275	PhoPho	FALSE	TRUE	TRUE	0	0.14351852	0	0.13425925	0	0.057870369	0	0.2638889	0	0	0.057870369	0	0.071759261	0	0.099537037	0	0	0	0.1412037	0.030092593	0	0
1054	Q14289	527	V	M	fi_2012_11	neutral	0.58	FALSE	FALSE	TRUE	0.49082494	TRUE	FALSE	FALSE	FALSE	FALSE	0	0	0	0	FALSE	6.4313416	26.433086	PhoPho	TRUE	FALSE	FALSE	0	0	0	0	0	0.05896806	0.056019656	0	0	0	0.45159706	0	0	0	0.035380837	0.066339068	0.066339068	0	0.13267814	0.13267814	0	0
1055	Q86YC2	1060	C	Y	fi_2012_11	medium	2.36	FALSE	TRUE	FALSE	0.78178209	TRUE	TRUE	FALSE	FALSE	FALSE	0	0	0	0	FALSE	6.3658605	25.012062	PhiPhi	TRUE	FALSE	FALSE	0.15384616	0	0	0	0	0	0	0	0.07692308	0.07692308	0.15384616	0.07692308	0	0.07692308	0	0.07692308	0.15384616	0	0	0.15384616	0	0
1056	Q86YC2	891	C	W	fi_2012_11	medium	2.19	FALSE	TRUE	FALSE	0.78178209	TRUE	FALSE	FALSE	FALSE	FALSE	0	0	0	0	FALSE	15.711283	27.402308	PhiPho	TRUE	FALSE	FALSE	0.07692308	0	0.07692308	0.07692308	0.07692308	0.07692308	0	0	0	0	0	0	0	0	0	0.23076923	0.07692308	0	0	0.30769232	0	0
1057	Q86YC2	998	G	E	fi_2012_11	medium	2.36	TRUE	FALSE	FALSE	1.4285715	TRUE	FALSE	TRUE	FALSE	FALSE	0	0	0	0	FALSE	12.031001	27.44051	PhoPhi	TRUE	FALSE	TRUE	0.12449799	0.060240965	0.12449799	0.064257026	0	0.064257026	0	0.24899599	0	0	0.12449799	0	0	0.18875502	0	0	0	0	0	0	0	0
1058	Q8IUH5	84	R	Q	fi_2012_11	low	1.585	TRUE	FALSE	FALSE	0.49082494	FALSE	TRUE	TRUE	FALSE	FALSE	3	0.095238097	0	0	TRUE	7.5917621	33.822384	PhiPhi	FALSE	FALSE	TRUE	0.125	0	0	0.125	0	0	0.125	0.125	0	0.125	0	0	0	0	0.125	0	0.125	0	0	0.125	0	0.14285715
1059	P17213	196	A	V	fi_2012_11	medium	2.015	FALSE	FALSE	TRUE	0.47619048	FALSE	FALSE	TRUE	FALSE	FALSE	0	0	0	0	FALSE	16.556953	54.678368	PhoPho	FALSE	FALSE	TRUE	0	0.11111111	0.11111111	0	0	0.11111111	0	0	0	0.11111111	0.11111111	0.11111111	0.11111111	0	0	0.11111111	0	0	0.11111111	0	0	0
1060	P17213	216	E	K	fi_2012_11	neutral	-2.125	TRUE	FALSE	TRUE	0.47619048	FALSE	TRUE	TRUE	FALSE	FALSE	0	0	0	0	FALSE	7.8013554	39.452808	PhiPhi	FALSE	FALSE	TRUE	0	0	0.10526316	0	0	0.052631579	0.10526316	0	0	0	0.10526316	0	0	0	0.10526316	0.31578946	0	0	0.10526316	0.10526316	0	0
1061	P17213	280	A	V	fi_2012_11	low	0.895	TRUE	FALSE	FALSE	0.47619048	FALSE	FALSE	TRUE	FALSE	FALSE	0	0	0	0	FALSE	10.814999	39.099602	PhoPho	FALSE	TRUE	FALSE	0.13274336	0.13274336	0	0.13274336	0	0	0	0	0.13274336	0	0	0	0	0	0.13274336	0.13274336	0.07079646	0	0.13274336	0	0	0
1062	P17213	355	P	S	fi_2012_11	medium	2.83	TRUE	FALSE	FALSE	0.78178209	FALSE	TRUE	TRUE	FALSE	FALSE	0	0	0	0	FALSE	7.0796404	35.351231	PhoPhi	FALSE	TRUE	FALSE	0	0	0.090909094	0	0	0	0.090909094	0.090909094	0.090909094	0	0.18181819	0	0	0.090909094	0.18181819	0	0.090909094	0	0.090909094	0	0	0
1063	P17213	377	V	I	fi_2012_11	neutral	0.2	FALSE	TRUE	FALSE	0.23623738	FALSE	FALSE	TRUE	FALSE	FALSE	0	0	0	0	FALSE	15.482375	53.508289	PhoPho	FALSE	TRUE	FALSE	0.18181819	0	0	0	0	0	0.090909094	0	0	0.090909094	0.18181819	0.090909094	0.090909094	0.090909094	0.090909094	0.090909094	0	0	0	0	0	0
1064	P17213	404	N	D	fi_2012_11	neutral	0.205	TRUE	FALSE	FALSE	0.78178209	FALSE	TRUE	TRUE	FALSE	FALSE	1	0.0625	0	0	TRUE	15.964878	33.127586	PhiPhi	FALSE	TRUE	TRUE	0	0.090909094	0	0	0	0.090909094	0.090909094	0	0	0	0.27272728	0	0	0.090909094	0.090909094	0.090909094	0.090909094	0	0	0.090909094	0	0
1065	P17213	451	K	E	fi_2012_11	medium	2.105	FALSE	FALSE	TRUE	0.47619048	FALSE	TRUE	TRUE	FALSE	FALSE	0	0	0	0	FALSE	5.2010074	33.101139	PhiPhi	FALSE	TRUE	TRUE	0	0.083333336	0.083333336	0.083333336	0	0.083333336	0.083333336	0.083333336	0	0.083333336	0.083333336	0.083333336	0	0.083333336	0	0	0	0	0.083333336	0.083333336	0	0
1066	P31025	100	G	R	fi_2012_11	medium	2.455	TRUE	FALSE	TRUE	1.4285715	FALSE	FALSE	TRUE	FALSE	FALSE	0	0	0	0	FALSE	11.747373	24.972212	PhoPhi	FALSE	FALSE	TRUE	0.14285715	0	0	0.14285715	0	0	0	0.14285715	0.14285715	0	0	0.14285715	0	0	0	0	0.14285715	0	0	0.14285715	0	0
1067	P31025	103	V	L	fi_2012_11	neutral	0.8	FALSE	TRUE	FALSE	0.23623738	FALSE	FALSE	TRUE	FALSE	FALSE	0	0	0	0	FALSE	6.6023855	21.501762	PhoPho	FALSE	TRUE	FALSE	0.11575563	0	0	0	0	0.088424437	0	0.088424437	0.088424437	0	0	0.17684887	0	0	0	0.088424437	0.088424437	0	0.2652733	0	0	0
1068	Q9H171	154	D	H	fi_2012_11	neutral	0.46	FALSE	TRUE	FALSE	0.78178209	FALSE	FALSE	TRUE	FALSE	FALSE	0	0	0	0	FALSE	7.1522655	19.397543	PhiPhi	FALSE	FALSE	TRUE	0.1	0	0	0.1	0	0	0	0	0	0.1	0.2	0.1	0.1	0	0	0	0.1	0.1	0.1	0	0	0
1069	P37268	171	Y	S	fi_2012_11	high	3.83	FALSE	FALSE	TRUE	0.95238096	TRUE	TRUE	TRUE	FALSE	FALSE	1	0.003508772	0	0	TRUE	5.3632727	26.278645	PhiPhi	TRUE	TRUE	FALSE	0.060414128	0.0068209502	0	0.069427527	0.069427527	0.13447016	0.034835566	0.0021924481	0.069427527	0.061388552	0	0.069427527	0	0.13690621	0	0	0	0.069427527	0.069427527	0.13422655	0	0
1070	P37268	356	S	C	fi_2012_11	neutral	0.695	FALSE	FALSE	TRUE	0.78178209	TRUE	TRUE	TRUE	FALSE	FALSE	0	0	0	0	FALSE	3.9597111	35.483162	PhiPhi	TRUE	TRUE	FALSE	0	0.094712183	0	0.18641232	0	0	0.036144577	0	0	0.094712183	0	0.094712183	0	0	0.18942437	0.20917001	0.094712183	0	0	0	0	0
1071	P37268	45	K	R	fi_2012_11	low	0.95	FALSE	FALSE	TRUE	0	FALSE	TRUE	TRUE	FALSE	FALSE	0	0	0	0	FALSE	11.471308	32.113358	PhiPhi	FALSE	TRUE	TRUE	0	0	0.11815438	0	0.11815438	0	0.11815438	0	0	0	0.14057784	0.11815438	0	0	0	0	0.1504959	0	0.23630875	0	0	0.51219511
1072	Q14995	451	A	T	fi_2012_11	medium	2.655	FALSE	FALSE	TRUE	0.47619048	TRUE	FALSE	FALSE	FALSE	FALSE	0	0	0	0	FALSE	12.988387	22.227251	PhoPhi	TRUE	FALSE	FALSE	0	0.087696336	0.087696336	0	0	0	0	0	0	0	0.236911	0	0.049738221	0.236911	0	0.17539267	0	0	0	0.087696336	0	0
1073	P46063	102	V	I	fi_2012_11	low	1.1	FALSE	FALSE	TRUE	0.23623738	TRUE	FALSE	FALSE	FALSE	FALSE	0	0	0	0	FALSE	17.955496	42.113754	PhoPho	TRUE	FALSE	FALSE	0.071428575	0	0.071428575	0	0	0.14285715	0	0.071428575	0	0.071428575	0	0.071428575	0.071428575	0.14285715	0	0	0.14285715	0.071428575	0	0.071428575	0	0
1074	P46063	487	K	T	fi_2012_11	low	1.04	FALSE	TRUE	FALSE	0.95238096	FALSE	FALSE	TRUE	FALSE	FALSE	0	0	0	0	FALSE	9.1416731	36.140198	PhiPhi	FALSE	TRUE	TRUE	0	0.088524587	0.088524587	0	0	0.088524587	0.088524587	0	0	0.20327869	0.088524587	0	0.088524587	0	0	0	0.088524587	0	0.088524587	0.088524587	0	0
1075	Q16695	8	A	T	fi_2012_11	medium	2.56	TRUE	FALSE	FALSE	0.47619048	FALSE	TRUE	TRUE	FALSE	FALSE	0	0	0	0	FALSE	7.1916595	14.497845	PhoPhi	FALSE	FALSE	TRUE	0	0.25	0	0	0	0	0.25	0	0	0	0	0.25	0	0	0	0	0.25	0	0	0	0	0
1076	Q96A44	48	L	V	fi_2012_11	low	0.85	FALSE	FALSE	TRUE	0.23623738	FALSE	FALSE	TRUE	FALSE	FALSE	0	0	0	0	FALSE	16.681778	28.336777	PhoPho	FALSE	FALSE	TRUE	0.2857143	0	0	0	0	0	0.14285715	0.14285715	0	0	0.2857143	0	0	0	0	0	0	0	0	0.14285715	0	0
1077	P30520	226	K	R	fi_2012_11	neutral	-0.755	FALSE	FALSE	TRUE	0	FALSE	FALSE	TRUE	FALSE	FALSE	0	0	0	0	FALSE	11.956469	31.848553	PhiPhi	FALSE	FALSE	TRUE	0	0	0	0	0	0.2	0	0.1	0	0.1	0	0.1	0.2	0.1	0.1	0	0	0	0.1	0	0	0
1078	P08754	170	T	I	fi_2012_11	medium	3.3	TRUE	FALSE	FALSE	0.78178209	FALSE	TRUE	TRUE	FALSE	FALSE	0	0	0	0	FALSE	3.4675837	28.882128	PhiPho	FALSE	FALSE	TRUE	0	0.10418049	0	0.10418049	0.077637687	0	0.20836098	0	0	0.10418049	0	0	0	0	0.10418049	0	0	0	0.19309887	0.10418049	0	0
1079	P28827	39	S	R	fi_2012_11	low	1.05	FALSE	TRUE	FALSE	0.95238096	FALSE	FALSE	TRUE	FALSE	FALSE	0	0	0	0	FALSE	5.7899494	48.866764	PhiPhi	FALSE	FALSE	TRUE	0	0	0	0	0	0	0.125	0.125	0.125	0	0.25	0	0	0	0	0.125	0	0	0.25	0	0	0
1080	Q14565	200	M	V	fi_2012_11	medium	2.015	FALSE	FALSE	TRUE	0.49082494	FALSE	FALSE	TRUE	FALSE	FALSE	0	0	0	0	FALSE	12.227958	32.848766	PhoPho	FALSE	TRUE	FALSE	0	0.041666668	0	0.083333336	0	0.16666667	0.125	0	0.083333336	0	0.16666667	0	0.083333336	0.041666668	0	0.083333336	0.041666668	0	0.083333336	0	0	0
1081	Q14565	266	V	L	fi_2012_11	low	0.855	FALSE	TRUE	FALSE	0.23623738	TRUE	FALSE	FALSE	FALSE	FALSE	0	0	0	0	FALSE	11.404247	23.532164	PhoPho	TRUE	FALSE	FALSE	0.083333336	0	0.083333336	0	0	0.083333336	0	0	0	0.33333334	0.083333336	0	0	0.083333336	0	0	0.16666667	0	0	0.083333336	0	0
1082	P11717	1822	T	M	fi_2012_11	low	0.895	TRUE	FALSE	FALSE	0.49082494	FALSE	FALSE	TRUE	FALSE	FALSE	0	0	0	0	FALSE	10.610624	44.770355	PhiPho	FALSE	FALSE	TRUE	0	0	0	0	0	0	0	0	0	0.069841273	0.14285715	0	0	0.073015876	0	0.5714286	0.14285715	0	0	0	0	0
1083	P11717	1832	R	H	fi_2012_11	low	1.075	FALSE	TRUE	FALSE	0.34534633	FALSE	TRUE	TRUE	FALSE	FALSE	2	0.083333336	2	0.083333336	TRUE	4.3148079	39.182369	PhiPhi	FALSE	FALSE	TRUE	0	0.11111111	0	0.11111111	0	0.11111111	0	0	0	0	0.11111111	0	0	0	0	0.11111111	0.22222222	0	0.11111111	0.11111111	0	0.25
1084	P11717	1860	G	D	fi_2012_11	medium	2.005	TRUE	FALSE	FALSE	1.4285715	FALSE	TRUE	TRUE	FALSE	FALSE	0	0	0	0	FALSE	8.4392042	39.759693	PhoPhi	FALSE	FALSE	TRUE	0	0	0	0	0	0	0.2	0	0	0	0.2	0.2	0	0	0	0.2	0.2	0	0	0	0	1
1085	P11717	1901	V	I	fi_2012_11	neutral	0.6	TRUE	FALSE	FALSE	0.23623738	FALSE	TRUE	TRUE	FALSE	FALSE	0	0	0	0	FALSE	14.629531	41.062412	PhoPho	FALSE	FALSE	TRUE	0	0	0	0.14285715	0.14285715	0.14285715	0	0.14285715	0	0	0	0	0	0	0.14285715	0	0.2857143	0	0	0	0	0
1086	P11717	1908	I	M	fi_2012_11	medium	1.995	FALSE	TRUE	FALSE	0.33333334	FALSE	FALSE	TRUE	FALSE	FALSE	0	0	0	0	FALSE	13.110815	42.684044	PhoPho	FALSE	FALSE	TRUE	0.083333336	0	0.083333336	0.16666667	0	0	0	0.083333336	0	0	0	0.083333336	0	0.16666667	0.083333336	0.083333336	0	0	0.16666667	0	0	0
1087	P11717	2020	N	S	fi_2012_11	neutral	0.66	TRUE	FALSE	FALSE	0.23623738	FALSE	FALSE	TRUE	FALSE	FALSE	0	0	0	0	FALSE	13.198886	64.482208	PhiPhi	FALSE	FALSE	TRUE	0	0	0	0	0	0	0	0.2	0.2	0	0	0	0	0	0	0	0.2	0	0	0.40000001	0	0
1088	Q14896	158	V	M	fi_2012_11	low	1.795	TRUE	FALSE	FALSE	0.49082494	FALSE	FALSE	TRUE	FALSE	FALSE	0	0	0	0	FALSE	10.496778	21.056108	PhoPho	FALSE	FALSE	TRUE	0.14285715	0.2857143	0	0	0	0	0	0	0	0	0.14285715	0	0.14285715	0.14285715	0	0	0	0	0	0.14285715	0	0
1089	Q14896	236	S	G	fi_2012_11	neutral	-1.655	FALSE	TRUE	FALSE	0.47619048	FALSE	TRUE	TRUE	FALSE	FALSE	0	0	0	0	FALSE	9.6751204	22.389956	PhiPho	FALSE	FALSE	TRUE	0	0.1	0.2	0	0	0	0	0.2	0	0	0	0.1	0	0.2	0	0	0.1	0	0.1	0	0	0
1090	Q86Y07	167	I	V	fi_2012_11	medium	2.305	TRUE	FALSE	FALSE	0.23623738	TRUE	FALSE	FALSE	FALSE	FALSE	0	0	0	0	FALSE	17.27084	25.82135	PhoPho	TRUE	FALSE	FALSE	0.06666667	0	0	0.13333334	0.06666667	0	0	0.06666667	0.06666667	0.06666667	0.26666668	0.06666667	0.06666667	0.06666667	0	0	0	0.06666667	0	0	0	0
1091	Q86Y07	260	V	G	fi_2012_11	medium	3.435	FALSE	FALSE	TRUE	0.47619048	TRUE	FALSE	FALSE	FALSE	FALSE	0	0	0	0	FALSE	3.6522951	30.562471	PhoPho	TRUE	FALSE	FALSE	0.13333334	0	0.06666667	0.06666667	0	0.06666667	0.06666667	0	0.06666667	0.06666667	0.06666667	0.06666667	0	0	0.06666667	0	0.13333334	0.06666667	0	0.06666667	0	0
1092	Q86Y07	261	Q	E	fi_2012_11	low	1.33	FALSE	FALSE	TRUE	0.49082494	FALSE	FALSE	TRUE	FALSE	FALSE	0	0	0	0	FALSE	5.5640039	30.631489	PhiPhi	FALSE	TRUE	FALSE	0.16666667	0	0	0	0	0	0	0	0.16666667	0	0.083333336	0.16666667	0	0	0.083333336	0	0.16666667	0	0	0.16666667	0	0
1093	P15085	232	T	M	fi_2012_11	low	1.545	TRUE	FALSE	FALSE	0.49082494	FALSE	TRUE	TRUE	FALSE	FALSE	0	0	0	0	FALSE	7.4106126	30.027618	PhiPho	FALSE	FALSE	TRUE	0.14285715	0.14285715	0.14285715	0	0	0	0	0	0.14285715	0	0	0	0	0.14285715	0	0.14285715	0.14285715	0	0	0	0	0.40000001
1094	P15085	341	A	T	fi_2012_11	neutral	0.2	FALSE	FALSE	TRUE	0.47619048	FALSE	FALSE	TRUE	FALSE	FALSE	0	0	0	0	FALSE	4.761601	30.838549	PhoPhi	FALSE	TRUE	FALSE	0.11111111	0	0	0	0	0	0	0.11111111	0	0	0.22222222	0	0	0	0	0.11111111	0.22222222	0	0.11111111	0.11111111	0	0
1095	P15085	202	Q	K	fi_2012_11	neutral	-0.755	TRUE	FALSE	FALSE	0.49082494	FALSE	FALSE	TRUE	FALSE	FALSE	0	0	0	0	FALSE	11.870323	35.392342	PhiPhi	FALSE	FALSE	TRUE	0.14285715	0	0	0.2857143	0	0	0.14285715	0.14285715	0	0	0	0	0	0	0	0	0.14285715	0	0.14285715	0	0	0
1096	P15085	206	F	S	fi_2012_11	neutral	0	FALSE	FALSE	TRUE	1.3273269	TRUE	FALSE	FALSE	FALSE	FALSE	0	0	0	0	FALSE	12.820963	30.573122	PhoPhi	TRUE	FALSE	FALSE	0.2	0	0	0.2	0	0	0	0	0	0.2	0.13333334	0	0.06666667	0	0	0	0.06666667	0.06666667	0.06666667	0	0	0
1097	P15085	207	T	P	fi_2012_11	medium	2.705	FALSE	FALSE	TRUE	0.78178209	FALSE	FALSE	TRUE	FALSE	FALSE	0	0	0	0	FALSE	13.008998	33.746407	PhiPho	FALSE	TRUE	FALSE	0.25	0	0	0.25	0	0	0.083333336	0.083333336	0	0.083333336	0.083333336	0	0	0.083333336	0	0	0	0	0.083333336	0	0	0
1098	Q9P2W7	131	A	T	fi_2012_11	neutral	0.15	FALSE	FALSE	TRUE	0.47619048	FALSE	FALSE	TRUE	FALSE	FALSE	0	0	0	0	FALSE	11.488514	29.554504	PhoPhi	FALSE	FALSE	TRUE	0	0.2	0	0	0	0	0	0	0.1	0	0.30000001	0	0	0	0.1	0	0.2	0	0.1	0	0	0
1099	P22102	510	D	G	fi_2012_11	medium	2.585	TRUE	FALSE	FALSE	1.4285715	FALSE	FALSE	TRUE	FALSE	FALSE	0	0	0	0	FALSE	10.900658	32.333168	PhiPho	FALSE	FALSE	TRUE	0.13333334	0	0	0	0	0	0	0.26666668	0.13333334	0.13333334	0	0.2	0	0	0	0	0.13333334	0	0	0	0	0
1100	P22102	632	A	V	fi_2012_11	low	1.05	FALSE	FALSE	TRUE	0.47619048	FALSE	FALSE	TRUE	FALSE	FALSE	0	0	0	0	FALSE	6.6006742	37.585838	PhoPho	FALSE	FALSE	TRUE	0	0.16666667	0	0	0	0	0	0	0	0.16666667	0	0.33333334	0	0	0	0.16666667	0	0	0	0.16666667	0	0
1101	P22102	641	P	A	fi_2012_11	low	1.83	FALSE	TRUE	FALSE	0.78178209	FALSE	FALSE	TRUE	FALSE	FALSE	0	0	0	0	FALSE	11.021949	37.796829	PhoPho	FALSE	FALSE	TRUE	0.125	0	0	0	0	0	0.125	0	0	0	0.25	0	0	0	0.125	0.25	0.125	0	0	0	0	0
1102	P22102	752	D	G	fi_2012_11	low	1.63	FALSE	FALSE	TRUE	1.4285715	FALSE	FALSE	TRUE	FALSE	FALSE	0	0	0	0	FALSE	13.020887	30.800827	PhiPho	FALSE	TRUE	FALSE	0	0.1	0	0	0	0.1	0.30000001	0	0.1	0.2	0.1	0	0	0	0	0	0	0	0	0.1	0	0
1103	Q3MIT2	280	E	A	fi_2012_11	medium	1.905	FALSE	TRUE	FALSE	1.4285715	FALSE	FALSE	TRUE	FALSE	FALSE	0	0	0	0	FALSE	11.922817	36.810181	PhiPho	FALSE	FALSE	TRUE	0	0	0	0	0	0.14285715	0	0	0	0.14285715	0.14285715	0	0	0	0	0.14285715	0	0	0	0.42857143	0	0
1104	Q13698	1539	R	C	fi_2012_11	low	1.28	FALSE	FALSE	TRUE	1.3273269	FALSE	TRUE	TRUE	FALSE	FALSE	1	0.25	1	0.25	TRUE	7.2107019	12.987501	PhiPhi	FALSE	FALSE	TRUE	0	0	0	0	0	0.25	0.125	0	0.125	0	0	0.25	0.125	0.125	0	0	0	0	0	0	0	0
1105	O14958	66	T	A	fi_2012_11	neutral	-1.7	FALSE	FALSE	TRUE	0.47619048	FALSE	TRUE	TRUE	FALSE	FALSE	1	0.5	0	0	TRUE	23.859819	33.572449	PhiPho	FALSE	TRUE	FALSE	0	0	0	0.125	0	0	0.25	0	0	0	0	0.25	0	0.125	0	0.125	0	0	0	0.125	0	0
1106	O14958	76	V	M	fi_2012_11	low	1.79	FALSE	FALSE	TRUE	0.49082494	FALSE	FALSE	TRUE	FALSE	FALSE	0	0	0	0	FALSE	12.756337	26.137985	PhoPho	FALSE	TRUE	FALSE	0.16666667	0	0	0	0	0.16666667	0	0	0	0.083333336	0.33333334	0.083333336	0	0.083333336	0	0	0	0	0	0.083333336	0	0
1107	O14958	244	H	R	fi_2012_11	medium	2.695	FALSE	FALSE	TRUE	0.34534633	FALSE	TRUE	TRUE	FALSE	FALSE	0	0	0	0	FALSE	3.3407986	18.349583	PhiPhi	FALSE	FALSE	TRUE	0	0.11111111	0	0	0	0.22222222	0.11111111	0	0	0	0	0.11111111	0	0.22222222	0.11111111	0	0	0	0	0.11111111	0	0
1108	Q9Y3R4	11	S	R	fi_2012_11	neutral	-0.895	FALSE	TRUE	FALSE	0.95238096	FALSE	TRUE	TRUE	FALSE	FALSE	2	0.058479533	0	0	TRUE	4.7147255	27.351149	PhiPhi	FALSE	TRUE	TRUE	0	0.10029326	0	0	0	0.20058651	0.0973607	0	0	0.10029326	0	0.10029326	0	0.20058651	0	0	0	0	0	0.20058651	0	0
1109	Q9Y3R4	168	H	N	fi_2012_11	medium	1.935	TRUE	FALSE	FALSE	1	FALSE	TRUE	TRUE	FALSE	FALSE	0	0	0	0	FALSE	11.990667	31.508823	PhiPhi	FALSE	FALSE	TRUE	0	0.42056075	0	0.14018692	0	0.15887851	0.14018692	0	0	0	0.14018692	0	0	0	0	0	0	0	0	0	0	0
1110	Q9Y3R4	41	R	Q	fi_2012_11	medium	3.115	TRUE	TRUE	FALSE	0.49082494	TRUE	TRUE	TRUE	FALSE	FALSE	1	0.05202312	1	0.01734104	TRUE	7.4314861	26.065062	PhiPhi	TRUE	TRUE	TRUE	0.22574627	0.069029853	0	0.041044775	0	0.1613806	0.080690302	0	0.12173507	0.062966421	0.0051305969	0.082089551	0.041044775	0	0	0.041044775	0	0	0.068097018	0	0	0.15000001
1111	P09210	110	P	S	fi_2012_11	medium	2.625	TRUE	FALSE	TRUE	0.78178209	FALSE	FALSE	TRUE	FALSE	FALSE	0	0	0	0	FALSE	0	24.391092	PhoPhi	FALSE	TRUE	TRUE	0	0.016738661	0	0.022678185	0	0	0.093412526	0.022678185	0	0.1112311	0.39956802	0	0.1112311	0.1112311	0	0.022678185	0.088552915	0	0	0	0	0
1112	P09210	112	S	T	fi_2012_11	neutral	-0.64	TRUE	FALSE	FALSE	0.47619048	TRUE	TRUE	TRUE	FALSE	FALSE	0	0	0	0	FALSE	0	26.022243	PhiPhi	TRUE	TRUE	TRUE	0	0.016904384	0	0.022187004	0	0.10353936	0.21764395	0	0	0	0.2044374	0.10882197	0	0.10882197	0.19545695	0.022187004	0	0	0	0	0	0
1113	Q9BV79	372	T	A	fi_2012_11	medium	2.005	FALSE	TRUE	FALSE	0.47619048	TRUE	TRUE	TRUE	FALSE	FALSE	0	0	0	0	FALSE	7.3697267	31.895731	PhiPho	TRUE	TRUE	FALSE	0.14084508	0	0	0	0	0	0.10093897	0	0	0.10093897	0.32863849	0	0.10093897	0	0.10093897	0	0	0	0	0.12676056	0	0
1114	P08185	246	S	A	fi_2012_11	low	1.205	TRUE	FALSE	FALSE	0.47619048	FALSE	TRUE	TRUE	FALSE	FALSE	0	0	0	0	FALSE	11.208776	37.306774	PhiPho	FALSE	FALSE	TRUE	0	0	0	0.25	0	0.25	0	0	0.25	0	0.25	0	0	0	0	0	0	0	0	0	0	0
1115	P06731	80	I	V	fi_2012_11	neutral	0.165	FALSE	TRUE	FALSE	0.23623738	TRUE	TRUE	FALSE	FALSE	FALSE	0	0	0	0	FALSE	4.7748461	15.713016	PhoPho	TRUE	FALSE	FALSE	0.064128257	0	0	0	0	0.064128257	0.064128257	0.12825651	0	0.16032064	0.064128257	0	0	0	0.064128257	0.064128257	0.064128257	0.064128257	0.19839679	0	0	0
1116	P06731	112	I	V	fi_2012_11	neutral	-2.66	TRUE	FALSE	FALSE	0.23623738	TRUE	FALSE	FALSE	FALSE	FALSE	0	0	0	0	FALSE	7.5856504	21.61228	PhoPho	TRUE	FALSE	FALSE	0.062135924	0.062135924	0.062135924	0.062135924	0	0.12427185	0.12427185	0.062135924	0	0.12427185	0	0.062135924	0	0.062135924	0	0	0	0	0.0058252425	0.18640776	0	0
1117	P06731	113	I	T	fi_2012_11	neutral	-3.95	TRUE	FALSE	FALSE	0.78178209	FALSE	FALSE	TRUE	FALSE	FALSE	0	0	0	0	FALSE	9.8533344	23.173288	PhoPhi	FALSE	FALSE	TRUE	0.094155841	0.1038961	0.20779221	0.1038961	0	0.071428575	0.1038961	0.087662339	0	0.1038961	0	0	0	0.0097402595	0	0	0.0097402595	0	0	0.1038961	0	0
1118	Q7Z434	65	R	W	fi_2012_11	medium	2.485	TRUE	FALSE	FALSE	0.95238096	FALSE	TRUE	TRUE	FALSE	FALSE	2	0.33333334	0	0	TRUE	6.5334883	22.9517	PhiPho	FALSE	TRUE	FALSE	0	0.15384616	0	0.07692308	0.07692308	0.07692308	0.07692308	0.07692308	0	0	0.15384616	0	0	0	0.07692308	0	0.15384616	0.07692308	0	0	0	0
1119	Q7Z434	79	C	F	fi_2012_11	low	1.6	TRUE	FALSE	FALSE	0.625	FALSE	FALSE	TRUE	FALSE	FALSE	0	0	0	0	FALSE	22.041874	40.614643	PhiPho	FALSE	TRUE	FALSE	0.11111111	0.11111111	0	0	0	0.22222222	0	0.11111111	0	0.11111111	0.22222222	0	0	0	0	0	0	0	0.11111111	0	0	0
1120	Q7Z434	79	C	S	fi_2012_11	medium	1.95	TRUE	FALSE	FALSE	0.78178209	FALSE	FALSE	TRUE	FALSE	FALSE	0	0	0	0	FALSE	22.041874	40.614643	PhiPhi	FALSE	TRUE	FALSE	0.11111111	0.11111111	0	0	0	0.22222222	0	0.11111111	0	0.11111111	0.22222222	0	0	0	0	0	0	0	0.11111111	0	0	0
1121	Q7Z434	93	Q	E	fi_2012_11	low	1.87	TRUE	FALSE	FALSE	0.49082494	FALSE	FALSE	TRUE	FALSE	FALSE	0	0	0	0	FALSE	27.074249	35.539406	PhiPhi	FALSE	FALSE	TRUE	0.14285715	0	0	0	0	0	0	0	0	0	0	0.2857143	0	0	0	0.14285715	0	0	0.14285715	0.2857143	0	0
1122	P30613	486	R	W	fi_2012_11	medium	3.215	TRUE	FALSE	TRUE	0.95238096	FALSE	TRUE	TRUE	FALSE	FALSE	0	0	0	0	FALSE	10.75721	29.161055	PhiPho	FALSE	TRUE	FALSE	0.15003696	0.07501848	0.07501848	0	0.0051736883	0.07501848	0.07501848	0.07501848	0	0	0.30007392	0	0	0	0.019586105	0.07501848	0	0	0.07501848	0	0	0
1123	P30613	490	R	W	fi_2012_11	high	3.52	TRUE	FALSE	FALSE	0.95238096	FALSE	FALSE	TRUE	FALSE	FALSE	0	0	0	0	FALSE	10.678517	32.176144	PhiPho	FALSE	TRUE	TRUE	0.35230893	0.080812104	0	0	0	0.080812104	0.096337579	0	0.080812104	0	0.06648089	0	0	0.080812104	0.080812104	0	0	0	0	0.080812104	0	0
1124	Q9NQC7	869	T	K	fi_2012_11	medium	2.345	TRUE	FALSE	FALSE	0.95238096	FALSE	FALSE	TRUE	FALSE	FALSE	0	0	0	0	FALSE	20.91987	40.326248	PhiPhi	FALSE	FALSE	TRUE	0	0	0	0	0	0.25	0	0	0.25	0.25	0	0	0	0	0	0.25	0	0	0	0	0	0
1125	P16219	108	G	S	fi_2012_11	medium	2.705	FALSE	FALSE	TRUE	0.47619048	TRUE	FALSE	FALSE	FALSE	FALSE	0	0	0	0	FALSE	12.346778	29.610241	PhoPhi	TRUE	FALSE	FALSE	0.27272728	0.18181819	0	0	0.090909094	0.090909094	0	0	0	0.090909094	0.090909094	0	0	0.090909094	0	0.090909094	0	0	0	0	0	0
1126	P16219	171	R	W	fi_2012_11	medium	2.43	FALSE	TRUE	FALSE	0.95238096	FALSE	FALSE	TRUE	FALSE	FALSE	0	0	0	0	FALSE	9.3819189	45.147892	PhiPho	FALSE	TRUE	TRUE	0.25155666	0	0.0498132	0.057285182	0	0.12577833	0	0	0	0	0.0124533	0	0	0	0	0.12577833	0.12577833	0.12577833	0	0.12577833	0	0
1127	P16219	209	G	S	fi_2012_11	medium	2.07	TRUE	FALSE	TRUE	0.47619048	TRUE	FALSE	TRUE	FALSE	FALSE	0	0	0	0	FALSE	9.8131495	38.817474	PhoPhi	TRUE	TRUE	TRUE	0.1148272	0.016722407	0.044593088	0.085841693	0	0	0.044593088	0.13043478	0	0.1148272	0.032329988	0.071348943	0	0	0	0.2296544	0.1148272	0	0	0	0	0
1128	P05091	504	E	K	fi_2012_11	medium	2.145	FALSE	TRUE	FALSE	0.47619048	FALSE	TRUE	TRUE	FALSE	FALSE	3	0.062820077	2	0.084670536	TRUE	5.8088722	33.608223	PhiPhi	FALSE	FALSE	TRUE	0	0.1942146	0	0.0084090149	0	0.098520011	0	0.0085435584	0.098520011	0	0	0.098520011	0	0.00067272113	0.098520011	0	0.098520011	0	0.098520011	0.19704002	0	0.28171641
1129	Q16548	117	E	D	fi_2012_11	neutral	0.665	FALSE	FALSE	TRUE	0	FALSE	FALSE	TRUE	FALSE	FALSE	0	0	0	0	FALSE	10.839106	22.931684	PhiPhi	FALSE	FALSE	TRUE	0	0.10277778	0	0.075000003	0	0	0	0	0	0.10277778	0	0.10277778	0	0.10277778	0	0.10277778	0.10277778	0	0.20555556	0.10277778	0	0
1130	Q16548	19	C	Y	fi_2012_11	neutral	-1.67	FALSE	FALSE	TRUE	0.78178209	FALSE	TRUE	TRUE	FALSE	FALSE	0	0	0	0	FALSE	9.8910446	22.305576	PhiPhi	TRUE	TRUE	TRUE	0	0	0	0.10795455	0	0	0.32386363	0	0	0.071022727	0.21590909	0	0	0.065340906	0	0	0	0	0.10795455	0.10795455	0	0
1131	Q16548	39	N	K	fi_2012_11	neutral	0.41	FALSE	FALSE	TRUE	0.78178209	FALSE	TRUE	TRUE	FALSE	FALSE	0	0	0	0	FALSE	2.1324914	23.057755	PhiPhi	FALSE	FALSE	TRUE	0.1152648	0.1152648	0	0	0	0	0.1152648	0	0	0	0.1152648	0	0	0.1152648	0	0.19314642	0	0	0	0.23052959	0	0
1132	Q16548	82	G	D	fi_2012_11	medium	2.875	TRUE	FALSE	FALSE	1.4285715	FALSE	FALSE	TRUE	FALSE	FALSE	0	0	0	0	FALSE	7.1974602	26.081299	PhoPhi	FALSE	FALSE	TRUE	0	0	0	0.2	0	0.2	0	0	0	0.40000001	0	0	0	0.2	0	0	0	0	0	0	0	0
1133	P10632	139	R	K	fi_2012_11	low	1.33	TRUE	FALSE	FALSE	0	FALSE	FALSE	TRUE	FALSE	FALSE	0	0	0	0	FALSE	9.4945583	36.706074	PhiPhi	FALSE	TRUE	TRUE	0	0.091328412	0.091328412	0.091328412	0	0.091328412	0.052583028	0.091328412	0	0.091328412	0	0.10239852	0.065498158	0.064575642	0	0.16697417	0	0	0	0	0	0
1134	P10632	181	V	I	fi_2012_11	neutral	-1.765	FALSE	FALSE	TRUE	0.23623738	TRUE	FALSE	FALSE	FALSE	FALSE	0	0	0	0	FALSE	11.424772	31.866573	PhoPho	TRUE	FALSE	FALSE	0	0.075932205	0.067118645	0.067118645	0.067118645	0	0.041355934	0	0	0.13423729	0.14440678	0	0.067118645	0.13423729	0	0.067118645	0	0	0	0.13423729	0	0
1135	P10632	264	I	M	fi_2012_11	medium	2.36	FALSE	FALSE	TRUE	0.33333334	TRUE	FALSE	FALSE	FALSE	FALSE	0	0	0	0	FALSE	14.421671	34.841194	PhoPho	TRUE	FALSE	FALSE	0	0	0	0.14484271	0.072421357	0	0	0	0.072421357	0.070226774	0.14484271	0.060716897	0	0.21726409	0	0	0	0	0	0.21726409	0	0
1136	P10632	269	I	F	fi_2012_11	medium	2.025	FALSE	FALSE	TRUE	0.625	FALSE	TRUE	TRUE	FALSE	FALSE	0	0	0	0	FALSE	11.441428	39.268646	PhoPho	FALSE	TRUE	FALSE	0	0	0	0.12905912	0.082431309	0.082431309	0.082431309	0	0	0.046627808	0.16486262	0.082431309	0.082431309	0.082431309	0.082431309	0	0	0	0	0.082431309	0	0
1137	P10632	365	G	S	fi_2012_11	neutral	-0.4	TRUE	FALSE	FALSE	0.47619048	TRUE	TRUE	FALSE	FALSE	FALSE	0	0	0	0	FALSE	8.2556124	25.89006	PhoPhi	TRUE	FALSE	FALSE	0.12563452	0	0	0	0	0	0	0	0	0.065989845	0.12563452	0	0.054568529	0	0.25126904	0	0.12563452	0	0	0.25126904	0	0
1138	P10632	399	K	R	fi_2012_11	medium	1.91	TRUE	FALSE	FALSE	0	FALSE	FALSE	TRUE	FALSE	FALSE	0	0	0	0	FALSE	20.059883	37.228806	PhiPhi	FALSE	FALSE	TRUE	0	0	0	0.40000001	0	0.2	0	0	0	0	0	0	0	0.2	0.2	0	0	0	0	0	0	0
1139	Q13557	167	D	E	fi_2012_11	neutral	0.365	TRUE	FALSE	FALSE	0	FALSE	FALSE	TRUE	FALSE	FALSE	0	0	0	0	FALSE	19.42676	37.690891	PhiPhi	FALSE	FALSE	TRUE	0	0	0	0	0	0	0.60000002	0.2	0	0	0	0.2	0	0	0	0	0	0	0	0	0	0
1140	Q8N8N7	212	N	S	fi_2012_11	neutral	0.48	TRUE	FALSE	FALSE	0.23623738	FALSE	TRUE	TRUE	FALSE	FALSE	1	0.0092592593	0	0	TRUE	4.7461882	34.124409	PhiPhi	FALSE	FALSE	TRUE	0.13989638	0	0	0.13989638	0	0.13989638	0.13989638	0	0	0.034974094	0.12564766	0.13989638	0	0	0	0	0	0	0	0.13989638	0	0
1141	Q8N8N7	230	D	Y	fi_2012_11	high	4.53	FALSE	TRUE	FALSE	0.95238096	TRUE	FALSE	FALSE	FALSE	FALSE	0	0	0	0	FALSE	9.0672312	25.112247	PhiPhi	TRUE	FALSE	FALSE	0	0	0.07692308	0	0.07692308	0	0.07692308	0.15384616	0	0.15384616	0.07692308	0	0	0.07692308	0	0.15384616	0	0	0.07692308	0.07692308	0	0
1142	Q00403	165	Y	C	fi_2012_11	medium	3.445	FALSE	FALSE	TRUE	0.78178209	TRUE	TRUE	FALSE	FALSE	FALSE	1	0.10204082	0	0	TRUE	11.032666	23.506607	PhiPhi	TRUE	FALSE	FALSE	0.1707989	0.13498622	0	0	0.13498622	0	0	0	0	0.22176309	0.067493111	0	0	0.13498622	0	0.067493111	0.067493111	0	0	0	0	0
1143	Q00403	311	D	E	fi_2012_11	neutral	0.27	TRUE	FALSE	TRUE	0	FALSE	FALSE	TRUE	FALSE	FALSE	0	0	0	0	FALSE	14.017107	39.472889	PhiPhi	FALSE	FALSE	TRUE	0	0	0	0	0	0	0.095940962	0	0	0	0.18081181	0.18081181	0	0	0.18081181	0	0	0	0.18081181	0.18081181	0	0
1144	Q14117	121	A	T	fi_2012_11	medium	3.04	FALSE	FALSE	TRUE	0.47619048	TRUE	FALSE	FALSE	FALSE	FALSE	0	0	0	0	FALSE	12.727508	31.56706	PhoPhi	TRUE	FALSE	FALSE	0	0.1	0	0.1	0	0	0	0	0	0	0	0.1	0	0.1	0.1	0.1	0	0.2	0.1	0.1	0	0
1145	Q14117	181	R	W	fi_2012_11	medium	2.375	FALSE	FALSE	TRUE	0.95238096	FALSE	FALSE	TRUE	FALSE	FALSE	0	0	0	0	FALSE	15.141392	33.25885	PhiPho	FALSE	TRUE	FALSE	0.071428575	0	0	0	0.071428575	0.21428572	0	0.071428575	0	0.071428575	0	0.21428572	0.071428575	0.071428575	0	0.071428575	0	0.071428575	0	0	0	0
1146	Q13011	217	G	R	fi_2012_11	medium	3.18	TRUE	FALSE	FALSE	1.4285715	FALSE	TRUE	TRUE	FALSE	FALSE	0	0	0	0	FALSE	6.7593045	28.854902	PhoPhi	FALSE	FALSE	TRUE	0	0	0.2	0	0	0	0.2	0	0	0.2	0	0	0	0	0	0.2	0	0	0	0.2	0	0
1147	Q13011	239	G	S	fi_2012_11	neutral	-1.02	FALSE	FALSE	TRUE	0.47619048	FALSE	TRUE	TRUE	FALSE	FALSE	0	0	0	0	FALSE	4.8173451	30.40144	PhoPhi	FALSE	FALSE	TRUE	0.16666667	0	0	0.16666667	0	0.16666667	0	0.16666667	0	0	0.16666667	0	0	0	0	0.16666667	0	0	0	0	0	0
1148	Q13011	284	D	N	fi_2012_11	low	1.61	FALSE	FALSE	TRUE	0.78178209	FALSE	TRUE	TRUE	FALSE	FALSE	1	0.065217391	0	0	TRUE	12.174615	26.384825	PhiPhi	FALSE	FALSE	TRUE	0	0.14285715	0	0	0	0	0	0	0.14285715	0	0.14285715	0.14285715	0	0	0	0.2857143	0	0	0.14285715	0	0.22222222	0
1149	Q8IUC4	518	R	C	fi_2012_11	low	1.28	FALSE	TRUE	FALSE	1.3273269	FALSE	TRUE	TRUE	FALSE	FALSE	1	0.050000001	0	0	TRUE	9.0268955	22.481276	PhiPhi	FALSE	FALSE	TRUE	0.11764706	0	0	0	0	0.17647059	0	0	0	0.23529412	0	0	0	0.11764706	0	0.23529412	0.11764706	0	0	0	0	0
1150	Q8IUC4	529	T	S	fi_2012_11	low	0.975	FALSE	TRUE	FALSE	0.47619048	FALSE	TRUE	TRUE	FALSE	FALSE	0	0	0	0	FALSE	4.1650853	23.213169	PhiPhi	FALSE	FALSE	TRUE	0	0.125	0	0	0	0	0.125	0.125	0.125	0	0.125	0	0	0.25	0	0	0	0	0	0.125	0	0
1151	Q9BY84	23	T	M	fi_2012_11	neutral	0.695	TRUE	FALSE	FALSE	0.49082494	FALSE	TRUE	TRUE	FALSE	FALSE	0	0	0	0	FALSE	9.6553621	25.7749	PhiPho	FALSE	FALSE	TRUE	0	0	0	0	0	0.25	0	0.25	0	0	0	0.25	0	0	0	0.25	0	0	0	0	0	0
1152	Q9BQI0	125	M	V	fi_2012_11	low	1.225	TRUE	FALSE	TRUE	0.49082494	FALSE	FALSE	TRUE	FALSE	FALSE	0	0	0	0	FALSE	17.230064	25.292059	PhoPho	FALSE	FALSE	TRUE	0	0	0	0	0	0.086816721	0	0	0	0	0.17363344	0.17363344	0.30546623	0.086816721	0	0	0	0	0	0.17363344	0	0
1153	P54760	882	A	T	fi_2012_11	neutral	0.625	TRUE	FALSE	TRUE	0.47619048	FALSE	FALSE	TRUE	FALSE	FALSE	0	0	0	0	FALSE	7.6794772	36.367668	PhoPhi	FALSE	FALSE	TRUE	0	0	0.16867469	0	0	0	0	0	0	0.15662651	0.16867469	0.16867469	0	0	0.16867469	0.16867469	0	0	0	0	0	0
1154	Q8N448	409	A	G	fi_2012_11	low	0.835	FALSE	FALSE	TRUE	0	FALSE	FALSE	TRUE	FALSE	FALSE	0	0	0	0	FALSE	12.090878	24.664104	PhoPho	FALSE	FALSE	TRUE	0.14285715	0	0	0	0	0	0.2857143	0.14285715	0	0.2857143	0	0	0	0	0	0.14285715	0	0	0	0	0	0
1155	Q15582	514	R	H	fi_2012_11	medium	2.425	TRUE	FALSE	FALSE	0.34534633	FALSE	FALSE	TRUE	FALSE	FALSE	0	0	0	0	FALSE	9.2494545	22.972116	PhiPhi	FALSE	FALSE	TRUE	0	0	0.25	0.125	0	0.125	0	0	0	0	0	0	0	0.125	0.125	0.125	0.125	0	0	0	0	0
1156	Q96DC8	162	D	N	fi_2012_11	high	4.39	TRUE	FALSE	FALSE	0.78178209	FALSE	TRUE	TRUE	FALSE	FALSE	0	0	0	0	FALSE	9.0112495	24.786638	PhiPhi	FALSE	TRUE	TRUE	0.086752638	0.033997655	0	0	0.086752638	0	0	0	0	0.1852286	0	0.086752638	0	0	0.086752638	0.17350528	0	0	0.086752638	0.17350528	0	0.25
1157	O75582	240	S	G	fi_2012_11	low	1.58	FALSE	FALSE	TRUE	0.47619048	TRUE	FALSE	FALSE	FALSE	FALSE	0	0	0	0	FALSE	12.377777	23.721577	PhiPho	TRUE	FALSE	FALSE	0	0.090909094	0	0.090909094	0	0	0	0.090909094	0	0.090909094	0.18181819	0	0	0	0	0	0	0.18181819	0.090909094	0.18181819	0	0
1158	P42330	208	S	L	fi_2012_11	low	1.665	TRUE	FALSE	TRUE	1.3273269	FALSE	TRUE	TRUE	FALSE	FALSE	0	0	0	0	FALSE	12.1265	30.071495	PhiPho	FALSE	FALSE	TRUE	0	0	0	0.30036044	0.15018022	0	0	0	0	0	0.098918699	0.30036044	0	0.15018022	0	0	0	0	0	0	0	0
1159	P50607	431	V	I	fi_2012_11	low	1.465	FALSE	TRUE	FALSE	0.23623738	FALSE	TRUE	TRUE	FALSE	FALSE	0	0	0	0	FALSE	6.7290773	25.708076	PhoPho	FALSE	FALSE	TRUE	0	0	0.125	0	0	0	0	0	0	0	0.125	0	0	0	0.125	0.125	0.125	0.125	0.125	0.125	0	0.25
1160	P11277	1151	N	D	fi_2012_11	neutral	-0.315	FALSE	FALSE	TRUE	0.78178209	FALSE	FALSE	TRUE	FALSE	FALSE	0	0	0	0	FALSE	18.508997	45.435688	PhiPhi	FALSE	FALSE	TRUE	0.11111111	0.11111111	0	0.11111111	0	0	0	0.22222222	0	0	0.22222222	0	0	0	0	0	0.11111111	0.11111111	0	0	0	0
1161	P52888	36	R	C	fi_2012_11	medium	2.095	FALSE	FALSE	TRUE	1.3273269	FALSE	FALSE	TRUE	FALSE	FALSE	0	0	0	0	FALSE	26.759373	43.512836	PhiPhi	FALSE	TRUE	FALSE	0	0.14285715	0	0	0	0.21428572	0.21428572	0	0	0.14285715	0.21428572	0	0	0	0	0	0.071428575	0	0	0	0	0
1162	P52888	566	T	R	fi_2012_11	medium	2.2	TRUE	FALSE	FALSE	0.95238096	FALSE	FALSE	TRUE	FALSE	FALSE	0	0	0	0	FALSE	24.827566	38.802925	PhiPhi	FALSE	FALSE	TRUE	0.22222222	0	0	0	0	0	0.22222222	0	0.11111111	0	0.11111111	0	0	0	0	0.11111111	0.22222222	0	0	0	0	0
1163	P43155	251	L	P	fi_2012_11	high	3.73	FALSE	FALSE	TRUE	1.25	TRUE	FALSE	FALSE	FALSE	FALSE	0	0	0	0	FALSE	21.5483	39.348869	PhoPho	TRUE	FALSE	FALSE	0.14285715	0	0.071428575	0.071428575	0	0	0	0.071428575	0	0.21428572	0.071428575	0	0	0	0.071428575	0.071428575	0.071428575	0.071428575	0	0.071428575	0	0
1164	P43155	256	R	H	fi_2012_11	high	4.08	FALSE	FALSE	TRUE	0.34534633	TRUE	FALSE	FALSE	FALSE	FALSE	0	0	0	0	FALSE	13.002923	36.679047	PhiPhi	TRUE	FALSE	FALSE	0.055555556	0.11111111	0.11111111	0.11111111	0	0	0.055555556	0.055555556	0.055555556	0	0	0	0	0	0.11111111	0.055555556	0.055555556	0.055555556	0.055555556	0.11111111	0	0
1165	P43155	372	L	M	fi_2012_11	neutral	-0.27	TRUE	FALSE	FALSE	0.33333334	FALSE	FALSE	TRUE	FALSE	FALSE	0	0	0	0	FALSE	28.357246	55.396244	PhoPho	FALSE	FALSE	TRUE	0	0.11688311	0	0	0	0	0	0	0	0	0	0	0	0	0.44155845	0.22077923	0	0	0	0.22077923	0	0
1166	P51659	511	W	R	fi_2012_11	neutral	0.045	TRUE	FALSE	FALSE	0.95238096	FALSE	TRUE	TRUE	FALSE	FALSE	0	0	0	0	FALSE	10.789269	26.235207	PhoPhi	FALSE	FALSE	TRUE	0	0.15718158	0.15718158	0.15718158	0	0	0	0.15718158	0	0	0.15718158	0	0.056910571	0	0.15718158	0	0	0	0	0	0	0
1167	P51659	559	I	V	fi_2012_11	low	0.885	FALSE	TRUE	FALSE	0.23623738	TRUE	FALSE	FALSE	FALSE	FALSE	0	0	0	0	FALSE	12.830379	23.703556	PhoPho	TRUE	FALSE	FALSE	0.16817594	0	0	0.075032339	0	0.0064683054	0.075032339	0	0	0	0.075032339	0.15006468	0	0.15006468	0	0	0.075032339	0	0.15006468	0.075032339	0	0
1168	Q6P587	110	D	N	fi_2012_11	neutral	0.44	FALSE	FALSE	TRUE	0.78178209	FALSE	FALSE	TRUE	FALSE	FALSE	0	0	0	0	FALSE	9.1698723	23.517223	PhiPhi	FALSE	FALSE	TRUE	0	0.125	0	0.125	0.125	0.125	0.125	0	0	0	0	0.25	0	0	0	0	0	0	0	0.125	0	0
1169	O95881	82	I	M	fi_2012_11	medium	2.11	FALSE	FALSE	TRUE	0.33333334	TRUE	FALSE	FALSE	FALSE	FALSE	0	0	0	0	FALSE	10.522849	19.363045	PhoPho	TRUE	FALSE	FALSE	0.071428575	0	0	0	0	0.14285715	0	0	0	0.071428575	0.071428575	0.071428575	0.071428575	0.071428575	0	0.21428572	0.071428575	0	0	0.14285715	0	0
1170	P01138	148	T	P	fi_2012_11	medium	2.16	FALSE	TRUE	FALSE	0.78178209	FALSE	FALSE	TRUE	FALSE	FALSE	0	0	0	0	FALSE	6.5767503	28.218019	PhiPho	FALSE	FALSE	TRUE	0.125	0	0	0	0	0.125	0	0	0	0	0	0.125	0.125	0	0	0	0.25	0	0	0.25	0	0
1171	Q06124	189	S	A	fi_2012_11	medium	3.165	TRUE	FALSE	FALSE	0.47619048	TRUE	FALSE	FALSE	FALSE	FALSE	0	0	0	0	FALSE	8.1331968	37.916061	PhiPho	TRUE	FALSE	FALSE	0.095940962	0.095940962	0	0.19188192	0.095940962	0	0	0	0	0	0.19188192	0	0	0.095940962	0	0	0.095940962	0	0.095940962	0.040590405	0	0
1172	Q06124	293	H	Q	fi_2012_11	neutral	-1.01	TRUE	FALSE	FALSE	0.66666669	FALSE	TRUE	TRUE	FALSE	FALSE	1	0.012048192	1	0.012048192	TRUE	8.504488	37.637226	PhiPhi	FALSE	FALSE	TRUE	0	0.17965367	0	0.17965367	0	0	0.17965367	0.071428575	0	0	0.17965367	0	0	0	0	0	0	0	0	0.20995671	0	0
1173	P29353	205	A	V	fi_2012_11	low	0.99	TRUE	FALSE	FALSE	0.47619048	FALSE	FALSE	TRUE	FALSE	FALSE	0	0	0	0	FALSE	21.292141	23.584768	PhoPho	FALSE	FALSE	TRUE	0.11538462	0.15384616	0	0	0.07692308	0.07692308	0	0.11538462	0	0	0.07692308	0.07692308	0	0	0.03846154	0.03846154	0.07692308	0	0.07692308	0.07692308	0	0
1174	Q92947	362	A	D	fi_2012_11	low	1.895	TRUE	FALSE	FALSE	1.4285715	FALSE	TRUE	TRUE	FALSE	FALSE	0	0	0	0	FALSE	14.912976	33.067394	PhoPhi	FALSE	TRUE	TRUE	0.125	0	0	0.125	0	0	0	0	0	0	0.25	0.25	0.125	0	0.125	0	0	0	0	0	0	0
1175	Q92947	404	A	T	fi_2012_11	medium	2.315	FALSE	FALSE	TRUE	0.47619048	FALSE	TRUE	TRUE	FALSE	FALSE	0	0	0	0	FALSE	2.4975498	27.284067	PhoPhi	FALSE	TRUE	FALSE	0.090909094	0.18181819	0.090909094	0	0	0.090909094	0	0	0.090909094	0.090909094	0.18181819	0	0.090909094	0	0	0	0	0	0	0.090909094	0	0
1176	Q9H2X3	251	Y	C	fi_2012_11	medium	2.56	TRUE	FALSE	TRUE	0.78178209	FALSE	TRUE	TRUE	FALSE	FALSE	0	0	0	0	FALSE	10.999337	37.360676	PhiPhi	FALSE	FALSE	TRUE	0	0	0	0.02237927	0	0.13663132	0.3804476	0	0	0.12367491	0.13663132	0.063604243	0	0	0	0	0.13663132	0	0	0	0	0
1177	P08254	45	K	E	fi_2012_11	neutral	0.035	TRUE	FALSE	FALSE	0.47619048	FALSE	FALSE	TRUE	FALSE	FALSE	0	0	0	0	FALSE	19.147524	32.721519	PhiPhi	FALSE	FALSE	TRUE	0	0	0	0.2857143	0	0.14285715	0	0	0	0	0.14285715	0.2857143	0	0	0.14285715	0	0	0	0	0	0	0
1178	Q9NP99	25	T	S	fi_2012_11	neutral	0.69	TRUE	FALSE	FALSE	0.47619048	FALSE	TRUE	TRUE	FALSE	FALSE	4	0.079999998	0	0	TRUE	6.5458412	20.74217	PhiPhi	FALSE	FALSE	TRUE	0	0.15243903	0	0.15243903	0	0.30487806	0	0	0	0.036585364	0.15243903	0.15243903	0.024390243	0.024390243	0	0	0	0	0	0	0	0.090909094
1179	Q9NP99	135	K	T	fi_2012_11	low	1.845	TRUE	FALSE	FALSE	0.95238096	FALSE	TRUE	TRUE	FALSE	FALSE	0	0	0	0	FALSE	14.727253	32.99501	PhiPhi	FALSE	FALSE	TRUE	0	0	0	0	0	0.2	0	0	0	0	0	0.2	0	0	0	0	0.2	0	0	0.40000001	0	0
1180	Q96C23	190	N	Y	fi_2012_11	neutral	-1.08	TRUE	FALSE	FALSE	0.78178209	FALSE	FALSE	TRUE	FALSE	FALSE	0	0	0	0	FALSE	9.5332632	30.087669	PhiPhi	FALSE	FALSE	TRUE	0	0	0.11506276	0.11506276	0	0.11506276	0	0.11506276	0.21129707	0.11506276	0.11506276	0.098326363	0	0	0	0	0	0	0	0	0	0
1181	P06870	145	E	Q	fi_2012_11	neutral	0.54	TRUE	FALSE	FALSE	0.49082494	FALSE	FALSE	TRUE	FALSE	FALSE	0	0	0	0	FALSE	25.306993	30.703808	PhiPhi	FALSE	FALSE	TRUE	0	0	0	0	0	0.16666667	0.16666667	0	0	0	0.16666667	0	0	0	0.33333334	0	0.16666667	0	0	0	0	0
1182	P06870	186	K	E	fi_2012_11	neutral	0.29	FALSE	FALSE	TRUE	0.47619048	FALSE	TRUE	TRUE	FALSE	FALSE	0	0	0	0	FALSE	5.0558591	24.455296	PhiPhi	FALSE	FALSE	TRUE	0.1	0	0.1	0.2	0.1	0.1	0	0	0.1	0	0	0.1	0	0	0	0	0.1	0	0	0.1	0	0
1183	P06870	55	V	M	fi_2012_11	medium	1.96	FALSE	TRUE	FALSE	0.49082494	TRUE	FALSE	FALSE	FALSE	FALSE	0	0	0	0	FALSE	10.355429	24.975895	PhoPho	TRUE	FALSE	FALSE	0	0.071428575	0	0	0	0	0	0	0.071428575	0.21428572	0.35714287	0	0	0	0	0	0	0.071428575	0	0.21428572	0	0
1184	P06870	77	R	H	fi_2012_11	neutral	0.35	TRUE	FALSE	FALSE	0.34534633	TRUE	FALSE	FALSE	FALSE	FALSE	0	0	0	0	FALSE	16.835779	30.507015	PhiPhi	TRUE	FALSE	FALSE	0.125	0	0.0625	0.0625	0	0.0625	0	0.0625	0.125	0	0.1875	0	0	0.0625	0	0	0.0625	0.125	0.0625	0	0	0
1185	P06870	117	Y	S	fi_2012_11	neutral	0.56	TRUE	FALSE	FALSE	0.95238096	FALSE	FALSE	TRUE	FALSE	FALSE	0	0	0	0	FALSE	10.723063	20.486177	PhiPhi	FALSE	TRUE	FALSE	0	0	0	0.18181819	0	0.090909094	0	0	0.090909094	0	0.090909094	0.090909094	0.090909094	0.090909094	0	0.18181819	0	0.090909094	0	0	0	0
1186	P02788	579	E	D	fi_2012_11	low	0.905	TRUE	FALSE	FALSE	0	FALSE	FALSE	TRUE	FALSE	FALSE	0	0	0	0	FALSE	17.638216	49.926174	PhiPhi	FALSE	FALSE	TRUE	0.24945295	0.10211524	0.24945295	0	0	0.024070023	0	0	0	0	0	0.134938	0	0	0	0	0.11524434	0.12472647	0	0	0	0
1187	P47736	107	A	T	fi_2012_11	low	1.65	TRUE	FALSE	FALSE	0.47619048	FALSE	TRUE	TRUE	FALSE	FALSE	1	0.023255814	0	0	TRUE	9.9166155	38.579422	PhoPhi	FALSE	FALSE	TRUE	0.18534483	0	0.086206898	0.18534483	0	0	0	0.1724138	0	0	0.37068966	0	0	0	0	0	0	0	0	0	0	0.5
1188	Q96C86	330	L	F	fi_2012_11	low	1.24	FALSE	FALSE	TRUE	0.625	FALSE	FALSE	TRUE	FALSE	FALSE	0	0	0	0	FALSE	4.1736665	36.578568	PhoPho	FALSE	FALSE	TRUE	0.099340662	0	0	0	0	0.099340662	0.10593407	0	0.099340662	0.099340662	0.29802197	0.099340662	0	0	0.099340662	0	0	0	0	0	0	0
1189	P03956	374	V	M	fi_2012_11	medium	2.99	TRUE	FALSE	FALSE	0.49082494	TRUE	TRUE	TRUE	FALSE	FALSE	0	0	0	0	FALSE	12.184844	39.562077	PhoPho	TRUE	TRUE	FALSE	0	0.093023255	0	0	0	0	0	0	0.093023255	0.1744186	0	0.093023255	0	0.08139535	0.093023255	0	0.093023255	0.093023255	0.093023255	0.093023255	0	0
1190	P03956	406	S	T	fi_2012_11	low	0.97	FALSE	TRUE	FALSE	0.47619048	FALSE	TRUE	TRUE	FALSE	FALSE	0	0	0	0	FALSE	8.0226946	43.657932	PhiPhi	FALSE	FALSE	TRUE	0	0.23230974	0	0.27770361	0	0	0	0	0	0	0	0.13885181	0.13885181	0.073431239	0	0	0	0	0.13885181	0	0	0
1191	O00187	120	D	G	fi_2012_11	medium	3.19	TRUE	FALSE	FALSE	1.4285715	TRUE	TRUE	TRUE	FALSE	FALSE	0	0	2	0.19047619	TRUE	3.8117895	34.6908	PhiPho	TRUE	TRUE	FALSE	0	0.093333334	0.18666667	0.18666667	0	0.093333334	0.06666667	0	0	0	0	0	0	0	0	0.18666667	0	0	0.18666667	0	0	0
1192	O00187	126	P	L	fi_2012_11	low	1.01	TRUE	FALSE	FALSE	1.25	FALSE	FALSE	TRUE	FALSE	FALSE	0	0	0	0	FALSE	7.6119857	36.545063	PhoPho	FALSE	FALSE	TRUE	0	0	0	0.16666667	0	0.33333334	0	0	0	0	0	0.16666667	0	0.16666667	0	0	0.16666667	0	0	0	0	0
1193	O00187	99	R	Q	fi_2012_11	neutral	-0.9	TRUE	FALSE	FALSE	0.49082494	FALSE	TRUE	TRUE	FALSE	FALSE	1	0.090909094	0	0	TRUE	9.0430164	29.397215	PhiPhi	FALSE	TRUE	TRUE	0.098976113	0	0	0.023890786	0.15017065	0.098976113	0	0.051194537	0.051194537	0	0.20136519	0	0	0.023890786	0.075085327	0.075085327	0.15017065	0	0	0	0	0
1194	P42566	285	A	T	fi_2012_11	high	3.585	FALSE	FALSE	TRUE	0.47619048	TRUE	FALSE	FALSE	FALSE	FALSE	0	0	0	0	FALSE	14.03787	14.03787	PhoPhi	TRUE	FALSE	FALSE	0.043478262	0	0	0.086956523	0.043478262	0	0.086956523	0	0.043478262	0.086956523	0.2173913	0	0	0.13043478	0	0.043478262	0	0.086956523	0.043478262	0.086956523	0	0
1195	Q8N4Q0	323	C	F	fi_2012_11	neutral	-0.935	FALSE	FALSE	TRUE	0.625	TRUE	TRUE	TRUE	FALSE	FALSE	0	0	0	0	FALSE	8.4599485	31.001675	PhiPho	TRUE	TRUE	FALSE	0	0	0	0.074851915	0.074851915	0.14970383	0	0.074851915	0.013462574	0	0.29940766	0	0.074851915	0	0	0.074851915	0	0	0.074851915	0.074851915	0	0
1196	P02749	141	I	T	fi_2012_11	neutral	-1.815	FALSE	TRUE	FALSE	0.78178209	FALSE	TRUE	TRUE	FALSE	FALSE	2	0.24242425	0	0	TRUE	13.794497	44.976425	PhoPhi	FALSE	FALSE	TRUE	0.095100865	0	0.095100865	0	0.19020173	0	0	0.095100865	0	0.095100865	0.095100865	0	0	0	0.19020173	0.095100865	0	0	0.048991356	0	0	0
1197	P02749	154	R	H	fi_2012_11	neutral	0	FALSE	TRUE	FALSE	0.34534633	FALSE	FALSE	TRUE	FALSE	FALSE	0	0	0	0	FALSE	15.079609	50.977772	PhiPhi	FALSE	FALSE	TRUE	0	0	0	0.069565214	0	0.14347826	0	0	0	0	0.14347826	0	0	0.069565214	0	0	0.14347826	0	0.14347826	0.28695652	0	0
1198	P02749	160	A	D	fi_2012_11	low	1.69	FALSE	TRUE	FALSE	1.4285715	FALSE	FALSE	TRUE	FALSE	FALSE	0	0	0	0	FALSE	10.109432	47.630299	PhoPhi	FALSE	TRUE	TRUE	0	0	0.25	0	0	0	0	0.125	0	0.125	0.125	0	0	0	0.125	0.25	0	0	0	0	0	0
1199	P02749	107	S	N	fi_2012_11	neutral	0.6	FALSE	TRUE	FALSE	0.23623738	FALSE	FALSE	TRUE	FALSE	FALSE	0	0	0	0	FALSE	8.0556564	43.449158	PhiPhi	FALSE	TRUE	FALSE	0.15923567	0.10509554	0	0.10509554	0	0	0	0	0	0.10509554	0	0	0	0.10509554	0	0.21019109	0.10509554	0	0	0.10509554	0	0
1200	Q8IVS2	303	A	G	fi_2012_11	neutral	-0.76	TRUE	FALSE	FALSE	0	TRUE	TRUE	FALSE	FALSE	FALSE	0	0	0	0	FALSE	6.5404644	26.211138	PhoPho	TRUE	FALSE	FALSE	0.090909094	0.090909094	0.090909094	0	0	0	0.090909094	0	0.18181819	0	0	0.090909094	0	0	0	0.090909094	0.090909094	0	0.090909094	0.090909094	0	0
1201	P30711	169	V	I	fi_2012_11	medium	2.36	FALSE	FALSE	TRUE	0.23623738	TRUE	FALSE	FALSE	FALSE	FALSE	0	0	0	0	FALSE	7.1185093	22.625748	PhoPho	TRUE	FALSE	FALSE	0.2268804	0	0	0.075626798	0	0.075626798	0.092478424	0	0	0.075626798	0.30250719	0	0	0	0	0	0.075626798	0	0.075626798	0	0	0
1202	Q8WUM4	309	A	T	fi_2012_11	neutral	-0.03	FALSE	FALSE	TRUE	0.47619048	FALSE	FALSE	TRUE	FALSE	FALSE	0	0	0	0	FALSE	11.477727	64.899071	PhoPhi	FALSE	FALSE	TRUE	0.33333334	0.11111111	0.11111111	0.010906613	0	0	0	0	0	0.1002045	0.11111111	0.22222222	0	0	0	0	0	0	0	0	0	0
1203	Q96CF2	232	A	T	fi_2012_11	neutral	0	TRUE	FALSE	FALSE	0.47619048	FALSE	TRUE	TRUE	FALSE	FALSE	0	0	0	0	FALSE	7.0849276	14.161578	PhoPhi	FALSE	FALSE	TRUE	0.40000001	0	0	0	0	0	0	0	0	0	0.2	0	0	0	0	0	0.2	0.2	0	0	0	0
1204	P51668	34	Q	K	fi_2012_11	neutral	0.715	FALSE	TRUE	FALSE	0.49082494	FALSE	TRUE	TRUE	FALSE	FALSE	1	0.025641026	0	0	TRUE	6.9411206	22.73905	PhiPhi	FALSE	FALSE	TRUE	0.15579228	0.0086551262	0	0	0	0	0	0.077896141	0.077896141	0	0.077896141	0	0	0.077896141	0.065246336	0.06924101	0.15579228	0.077896141	0	0.15579228	0.31578946	0
1205	Q99728	507	V	M	fi_2012_11	low	1.885	FALSE	FALSE	TRUE	0.49082494	FALSE	FALSE	TRUE	FALSE	FALSE	0	0	0	0	FALSE	11.229425	23.718382	PhoPho	FALSE	FALSE	TRUE	0	0	0	0.18181819	0	0	0	0.090909094	0.090909094	0.090909094	0.18181819	0.090909094	0.090909094	0	0	0.090909094	0	0	0	0.090909094	0	0
1206	P43220	131	R	Q	fi_2012_11	neutral	0.205	TRUE	FALSE	FALSE	0.49082494	FALSE	TRUE	TRUE	FALSE	FALSE	1	0.1	0	0	TRUE	7.4777102	25.949217	PhiPhi	FALSE	FALSE	TRUE	0	0	0	0	0	0	0	0	0	0	0	0.5	0	0	0	0.5	0	0	0	0	0	0.33333334
1207	P43220	44	R	H	fi_2012_11	low	1.59	FALSE	FALSE	TRUE	0.34534633	FALSE	TRUE	TRUE	FALSE	FALSE	4	0.22727273	0	0	TRUE	3.7204592	26.650141	PhiPhi	FALSE	FALSE	TRUE	0	0.33333334	0	0	0.11111111	0.11111111	0.22222222	0	0	0	0	0	0	0	0	0	0	0.11111111	0.11111111	0	0	0.15384616
1208	O00294	433	E	K	fi_2012_11	low	1.06	TRUE	FALSE	FALSE	0.47619048	FALSE	FALSE	TRUE	FALSE	FALSE	0	0	0	0	FALSE	13.918628	29.884222	PhiPhi	FALSE	FALSE	TRUE	0.028795812	0.13350785	0.10471204	0	0	0.10471204	0	0.10471204	0	0	0	0	0.10471204	0	0.10471204	0.10471204	0	0	0.10471204	0.10471204	0	0
1209	P12821	160	N	S	fi_2012_11	medium	2.05	TRUE	FALSE	FALSE	0.23623738	FALSE	FALSE	TRUE	TRUE	FALSE	0	0	0	0	FALSE	17.096071	42.108387	PhiPhi	FALSE	FALSE	TRUE	0.074844077	0	0	0	0	0	0	0	0	0	0.22245322	0.22245322	0	0	0.22245322	0	0.25779626	0	0	0	0	0
1210	P12821	244	Y	C	fi_2012_11	medium	3.135	FALSE	FALSE	TRUE	0.78178209	TRUE	FALSE	FALSE	FALSE	FALSE	0	0	0	0	FALSE	10.508118	31.793047	PhiPhi	TRUE	FALSE	FALSE	0	0	0	0	0	0.13550341	0.13550341	0	0.067751706	0	0.27100682	0	0	0.067751706	0.11922786	0	0	0	0.20325512	0	0	0
1211	P12821	261	A	S	fi_2012_11	low	1.395	FALSE	FALSE	TRUE	0.47619048	TRUE	FALSE	TRUE	FALSE	FALSE	0	0	0	0	FALSE	5.4700446	35.760838	PhoPhi	TRUE	TRUE	FALSE	0	0.39511654	0	0	0	0	0	0	0.098779134	0	0.098779134	0	0.098779134	0.098779134	0	0	0	0	0.012208657	0.19755827	0	0
1212	P12821	324	R	W	fi_2012_11	medium	2.135	FALSE	FALSE	TRUE	0.95238096	FALSE	TRUE	TRUE	FALSE	FALSE	1	0.023529412	3	0.035294119	TRUE	4.2385359	40.203526	PhiPho	FALSE	TRUE	TRUE	0.12047441	0	0	0	0	0.21223471	0	0	0.10611735	0	0	0	0.13670412	0.10611735	0	0	0.10611735	0.10611735	0	0.10611735	0	0
1213	P12821	592	D	G	fi_2012_11	low	1.335	TRUE	FALSE	FALSE	1.4285715	FALSE	FALSE	TRUE	FALSE	FALSE	0	0	0	0	FALSE	18.754286	38.809906	PhiPho	FALSE	FALSE	TRUE	0.12650177	0	0	0	0	0	0.12650177	0.12650177	0	0	0.37950531	0.12650177	0	0	0	0	0	0.11448763	0	0	0	0
1214	Q15262	1153	E	K	fi_2012_11	medium	2.32	TRUE	FALSE	FALSE	0.47619048	FALSE	TRUE	TRUE	FALSE	FALSE	0	0	2	0.33333334	TRUE	5.2454762	33.2878	PhiPhi	FALSE	FALSE	TRUE	0	0	0	0	0.22222222	0.11111111	0	0	0.11111111	0	0.22222222	0	0	0.11111111	0.11111111	0	0	0	0	0.11111111	0	1
1215	P50281	355	M	I	fi_2012_11	medium	2.42	FALSE	TRUE	FALSE	0.33333334	FALSE	TRUE	TRUE	FALSE	FALSE	0	0	0	0	FALSE	13.664707	24.614216	PhoPho	FALSE	TRUE	FALSE	0	0.1	0	0	0	0	0.1	0.1	0	0.1	0	0	0	0.2	0.2	0	0	0.1	0.1	0	0	0
1216	P50281	431	R	H	fi_2012_11	low	1.4	FALSE	TRUE	FALSE	0.34534633	FALSE	FALSE	TRUE	FALSE	FALSE	0	0	0	0	FALSE	9.0582561	23.878403	PhiPhi	FALSE	TRUE	FALSE	0	0	0.083333336	0.16666667	0	0	0	0.083333336	0	0.083333336	0	0.16666667	0	0.16666667	0.083333336	0	0	0	0.16666667	0	0	0
1217	P00568	123	E	Q	fi_2012_11	medium	1.96	FALSE	FALSE	TRUE	0.49082494	FALSE	TRUE	TRUE	FALSE	FALSE	0	0	0	0	FALSE	7.0028381	26.624832	PhiPhi	FALSE	FALSE	TRUE	0	0.037861917	0	0	0	0	0.16035634	0.16035634	0	0	0	0	0.16035634	0	0.16035634	0	0.32071269	0	0	0	0	0
1218	O14508	52	S	N	fi_2012_11	neutral	0.345	TRUE	FALSE	FALSE	0.23623738	FALSE	TRUE	TRUE	FALSE	FALSE	0	0	0	0	FALSE	10.673224	22.811209	PhiPhi	FALSE	FALSE	TRUE	0	0	0	0.16666667	0	0.16666667	0	0.16666667	0	0	0	0	0.16666667	0	0	0	0.16666667	0.16666667	0	0	1	0
1219	P54819	181	K	N	fi_2012_11	neutral	-0.42	FALSE	FALSE	TRUE	0.78178209	FALSE	FALSE	TRUE	FALSE	FALSE	0	0	0	0	FALSE	15.818146	32.596275	PhiPhi	FALSE	TRUE	FALSE	0.16666667	0	0.16666667	0	0	0.16666667	0	0	0	0.16666667	0.16666667	0.16666667	0	0	0	0	0	0	0	0	0	0
1220	P54819	191	H	D	fi_2012_11	medium	2.295	FALSE	FALSE	TRUE	0.78178209	FALSE	FALSE	TRUE	FALSE	FALSE	0	0	0	0	FALSE	18.337057	28.968601	PhiPhi	FALSE	FALSE	TRUE	0.1	0	0	0.1	0	0	0.2	0	0	0	0.1	0	0	0	0.1	0	0.30000001	0	0.1	0	0	0
1221	P54819	205	G	E	fi_2012_11	medium	2.89	TRUE	FALSE	FALSE	1.4285715	FALSE	TRUE	TRUE	FALSE	FALSE	0	0	0	0	FALSE	6.8449206	29.308411	PhoPhi	FALSE	FALSE	TRUE	0	0.33333334	0	0	0	0	0	0	0.16666667	0.16666667	0	0.16666667	0	0	0	0	0	0	0.16666667	0	0	0
1222	P54819	223	I	T	fi_2012_11	low	0.975	FALSE	FALSE	TRUE	0.78178209	TRUE	FALSE	FALSE	FALSE	FALSE	0	0	0	0	FALSE	10.819808	24.118387	PhoPhi	TRUE	FALSE	FALSE	0.23076923	0	0	0	0	0	0.07692308	0	0	0.15384616	0.15384616	0	0	0.23076923	0	0.07692308	0	0	0	0.07692308	0	0
1223	Q96HA8	116	F	I	fi_2012_11	low	1.56	TRUE	FALSE	FALSE	0.625	TRUE	FALSE	FALSE	FALSE	FALSE	0	0	0	0	FALSE	8.8831167	23.593428	PhoPho	TRUE	FALSE	FALSE	0.06666667	0.06666667	0	0.06666667	0	0.06666667	0	0	0	0.2	0.06666667	0.06666667	0	0.06666667	0.06666667	0.06666667	0	0.06666667	0.06666667	0.06666667	0	0
1224	Q96HA8	134	R	C	fi_2012_11	low	1.5	FALSE	TRUE	FALSE	1.3273269	FALSE	TRUE	TRUE	FALSE	FALSE	1	0.03846154	0	0	TRUE	5.5893388	23.467718	PhiPhi	FALSE	FALSE	TRUE	0.22222222	0	0	0.11111111	0.11111111	0	0	0	0	0.11111111	0	0	0	0	0	0.11111111	0	0	0.22222222	0.11111111	0	0
1225	Q96HA8	32	I	V	fi_2012_11	neutral	-0.435	FALSE	FALSE	TRUE	0.23623738	TRUE	FALSE	FALSE	FALSE	FALSE	0	0	0	0	FALSE	9.2044344	20.718489	PhoPho	TRUE	FALSE	FALSE	0.071428575	0	0.071428575	0	0.14285715	0.14285715	0	0	0	0	0.14285715	0.071428575	0	0	0	0	0	0.071428575	0.14285715	0.14285715	0	0
1226	Q96HA8	93	N	S	fi_2012_11	neutral	-0.59	FALSE	TRUE	FALSE	0.23623738	TRUE	FALSE	FALSE	FALSE	FALSE	0	0	0	0	FALSE	14.36424	24.063179	PhiPhi	TRUE	FALSE	FALSE	0	0	0	0	0.07692308	0	0.07692308	0.07692308	0.07692308	0.07692308	0.15384616	0	0	0.23076923	0	0.15384616	0	0	0	0.07692308	0	0
1227	Q9NWU1	270	K	R	fi_2012_11	neutral	-0.925	TRUE	FALSE	FALSE	0	FALSE	TRUE	TRUE	FALSE	FALSE	0	0	0	0	FALSE	14.237287	39.649548	PhiPhi	FALSE	FALSE	TRUE	0	0.40000001	0	0.2	0	0	0	0	0.2	0	0	0	0	0	0.2	0	0	0	0	0	0	0.33333334
1228	P07858	334	Q	P	fi_2012_11	low	1.15	TRUE	FALSE	FALSE	1.1666666	FALSE	TRUE	TRUE	FALSE	FALSE	0	0	0	0	FALSE	14.342191	33.871567	PhiPho	FALSE	FALSE	TRUE	0	0	0	0.27272728	0	0	0	0	0.15151516	0	0	0	0	0	0	0	0.42424244	0	0	0.15151516	0	0
1229	Q8WTS6	154	A	T	fi_2012_11	low	1.21	FALSE	TRUE	FALSE	0.47619048	TRUE	FALSE	FALSE	FALSE	FALSE	0	0	0	0	FALSE	5.9767222	26.479322	PhoPhi	TRUE	FALSE	FALSE	0.14350329	0.071751647	0	0	0	0	0	0	0	0	0.21073191	0.071751647	0	0.071751647	0	0	0.14350329	0	0.21525493	0.071751647	0	0
1230	Q13867	152	N	I	fi_2012_11	medium	3.405	FALSE	FALSE	TRUE	1.25	TRUE	FALSE	FALSE	FALSE	FALSE	0	0	0	0	FALSE	7.8423843	37.048801	PhiPho	TRUE	FALSE	FALSE	0	0.072639227	0.072639227	0.072639227	0	0.072639227	0	0.072639227	0	0.072639227	0.072639227	0.072639227	0.14527845	0	0	0.072639227	0	0	0.055690072	0.14527845	0	0
1231	Q13867	443	I	V	fi_2012_11	neutral	-2.105	FALSE	TRUE	FALSE	0.23623738	FALSE	FALSE	TRUE	FALSE	FALSE	0	0	0	0	FALSE	9.0087481	37.244579	PhoPho	FALSE	FALSE	TRUE	0	0	0	0	0	0.16042781	0	0	0	0.16042781	0.16042781	0	0	0	0.32085562	0	0.16042781	0	0	0.037433155	0	0
1232	P33527	671	G	V	fi_2012_11	high	4.615	TRUE	FALSE	FALSE	0.47619048	FALSE	FALSE	TRUE	FALSE	FALSE	0	0	0	0	FALSE	18.575787	27.214657	PhoPho	FALSE	TRUE	FALSE	0.090909094	0.090909094	0.090909094	0.090909094	0	0.090909094	0	0	0	0	0.090909094	0.18181819	0	0	0.090909094	0.090909094	0.090909094	0	0	0	0	0
1233	P33527	723	R	Q	fi_2012_11	medium	2.085	FALSE	FALSE	TRUE	0.49082494	FALSE	TRUE	TRUE	FALSE	FALSE	0	0	0	0	FALSE	7.2949896	29.336039	PhiPhi	FALSE	FALSE	TRUE	0	0.090909094	0.090909094	0.090909094	0	0.090909094	0	0	0	0.090909094	0.27272728	0	0	0.090909094	0	0.090909094	0	0	0.090909094	0	0	0
1234	O75891	254	L	P	fi_2012_11	neutral	-0.55	TRUE	FALSE	FALSE	1.25	FALSE	TRUE	TRUE	FALSE	FALSE	0	0	0	0	FALSE	4.281836	39.033905	PhoPho	FALSE	TRUE	FALSE	0.1	0	0.1	0	0	0	0	0.1	0	0.1	0.1	0	0.1	0	0.1	0.1	0.1	0	0	0.1	0	0
1235	Q12913	1235	I	T	fi_2012_11	neutral	0.275	FALSE	TRUE	FALSE	0.78178209	TRUE	FALSE	TRUE	FALSE	FALSE	0	0	0	0	FALSE	15.313468	27.205191	PhoPhi	TRUE	TRUE	FALSE	0.099056602	0.099056602	0	0.099056602	0	0	0	0	0	0.1981132	0.099056602	0	0.054245282	0.099056602	0.099056602	0.054245282	0	0	0	0.099056602	0	0
1236	P00995	27	G	E	fi_2012_11	medium	2.11	TRUE	FALSE	FALSE	1.4285715	FALSE	FALSE	TRUE	FALSE	FALSE	0	0	0	0	FALSE	9.2807865	18.13978	PhoPhi	FALSE	TRUE	TRUE	0	0.12698413	0	0	0	0.12698413	0.12698413	0	0	0.12698413	0.25396827	0	0	0	0	0.12698413	0.11111111	0	0	0	0	0
1237	Q15126	125	V	M	fi_2012_11	low	0.88	FALSE	FALSE	TRUE	0.49082494	FALSE	TRUE	TRUE	FALSE	FALSE	0	0	0	0	FALSE	10.214961	26.314972	PhoPho	FALSE	TRUE	FALSE	0.11111111	0.11111111	0	0	0	0	0.11111111	0.11111111	0	0	0.11111111	0	0	0	0.11111111	0	0.11111111	0	0.11111111	0.11111111	0	0
1238	Q15126	42	R	W	fi_2012_11	medium	2.755	TRUE	FALSE	FALSE	0.95238096	FALSE	TRUE	TRUE	FALSE	FALSE	0	0	0	0	FALSE	13.171896	21.770018	PhiPho	FALSE	FALSE	TRUE	0	0	0	0.11111111	0	0	0	0.11111111	0	0.11111111	0.22222222	0	0	0	0.11111111	0.22222222	0	0	0	0.11111111	0	0
1239	P47712	637	I	V	fi_2012_11	neutral	-0.4	FALSE	TRUE	FALSE	0.23623738	TRUE	FALSE	FALSE	FALSE	FALSE	0	0	0	0	FALSE	15.865586	49.989658	PhoPho	TRUE	FALSE	FALSE	0	0	0	0	0	0	0	0	0.076388888	0.19444445	0.041666668	0	0	0.15277778	0.15277778	0.076388888	0.076388888	0	0.15277778	0.076388888	0	0
1240	Q15109	77	R	C	fi_2012_11	medium	2.015	FALSE	TRUE	FALSE	1.3273269	FALSE	TRUE	TRUE	FALSE	FALSE	0	0	0	0	FALSE	6.1458783	36.601131	PhiPhi	FALSE	TRUE	TRUE	0.082061067	0	0	0.059160307	0	0	0.067748092	0.096374042	0	0	0.20038168	0	0	0.082061067	0.053435113	0.11259542	0	0.082061067	0	0.16412213	0	0
1241	Q15109	82	G	S	fi_2012_11	medium	2.255	TRUE	FALSE	FALSE	0.47619048	TRUE	FALSE	FALSE	FALSE	FALSE	0	0	0	0	FALSE	9.256155	36.670853	PhoPhi	TRUE	FALSE	FALSE	0.024635037	0	0.081204377	0	0.10583942	0	0.081204377	0	0	0	0.32481751	0.01459854	0	0	0.12408759	0.081204377	0	0.081204377	0	0.081204377	0	0
1242	O43704	145	L	V	fi_2012_11	low	1.77	FALSE	FALSE	TRUE	0.23623738	FALSE	FALSE	TRUE	FALSE	FALSE	0	0	0	0	FALSE	13.756966	27.235611	PhoPho	FALSE	TRUE	FALSE	0	0.08510638	0.17021276	0.08510638	0	0	0	0.04255319	0.08510638	0	0	0.08510638	0.08510638	0.10638298	0.08510638	0.08510638	0	0	0.08510638	0	0	0
1243	O95154	138	V	M	fi_2012_11	medium	2.265	FALSE	TRUE	FALSE	0.49082494	FALSE	FALSE	TRUE	FALSE	FALSE	0	0	0	0	FALSE	7.3480916	29.499008	PhoPho	FALSE	FALSE	TRUE	0	0.10993976	0	0.10993976	0	0.10993976	0	0	0.10993976	0.10993976	0.12048193	0.10993976	0	0.10993976	0	0	0	0	0	0.10993976	0	0
1244	O95154	215	N	D	fi_2012_11	neutral	-1.395	TRUE	FALSE	FALSE	0.78178209	FALSE	FALSE	TRUE	FALSE	FALSE	0	0	0	0	FALSE	6.3281784	34.260597	PhiPhi	FALSE	FALSE	TRUE	0	0	0	0.16666667	0	0.16666667	0.16666667	0.16666667	0	0	0	0.33333334	0	0	0	0	0	0	0	0	0	0
1245	Q99683	767	R	H	fi_2012_11	low	1.34	FALSE	FALSE	TRUE	0.34534633	FALSE	TRUE	TRUE	FALSE	FALSE	0	0	0	0	FALSE	13.949227	23.875561	PhiPhi	FALSE	FALSE	TRUE	0.12878788	0	0	0	0	0	0	0.098484851	0	0	0.38636363	0.12878788	0	0	0	0.25757575	0	0	0	0	0	0
1246	Q92831	653	R	W	fi_2012_11	medium	2.515	TRUE	FALSE	FALSE	0.95238096	TRUE	TRUE	TRUE	FALSE	FALSE	0	0	0	0	FALSE	8.4927473	26.137152	PhiPho	TRUE	FALSE	TRUE	0	0	0.28	0	0	0	0	0	0	0.44	0	0	0	0	0.28	0	0	0	0	0	0	0
1247	O95363	57	S	C	fi_2012_11	low	0.895	FALSE	TRUE	FALSE	0.78178209	FALSE	FALSE	TRUE	FALSE	FALSE	0	0	0	0	FALSE	17.940147	38.258057	PhiPhi	FALSE	FALSE	TRUE	0	0	0	0	0	0.12931034	0	0.12931034	0	0	0.094827585	0.12931034	0	0	0.12931034	0	0	0	0.12931034	0.25862068	0	0
1248	O95363	246	T	M	fi_2012_11	medium	2.455	FALSE	FALSE	TRUE	0.49082494	TRUE	FALSE	FALSE	FALSE	FALSE	0	0	0	0	FALSE	8.8105202	29.835659	PhiPho	TRUE	FALSE	FALSE	0	0.073170729	0	0.073170729	0	0	0.073170729	0	0.073170729	0	0.21951219	0.073170729	0.03902439	0.20487805	0	0	0.073170729	0.073170729	0.024390243	0	0	0
1249	O95363	280	N	S	fi_2012_11	neutral	-0.46	FALSE	TRUE	FALSE	0.23623738	FALSE	TRUE	TRUE	FALSE	FALSE	0	0	0	0	FALSE	10.023169	32.451702	PhiPhi	FALSE	TRUE	TRUE	0	0	0	0	0	0.30656934	0	0.10218978	0.10218978	0.18248175	0.10218978	0	0	0.10218978	0	0	0	0.10218978	0	0	0	0
1250	P53778	103	T	M	fi_2012_11	low	0.875	TRUE	FALSE	FALSE	0.49082494	FALSE	TRUE	TRUE	FALSE	FALSE	0	0	0	0	FALSE	11.565656	32.46579	PhiPho	FALSE	FALSE	TRUE	0	0	0	0.375	0	0	0	0	0	0	0	0.125	0	0.375	0.125	0	0	0	0	0	0	0
1251	P26441	182	H	R	fi_2012_11	low	1.085	TRUE	FALSE	FALSE	0.34534633	FALSE	FALSE	TRUE	FALSE	FALSE	0	0	0	0	FALSE	11.720706	28.221771	PhiPhi	FALSE	FALSE	TRUE	0	0.090909094	0	0	0	0.090909094	0.090909094	0.045454547	0.045454547	0.13636364	0	0	0	0.13636364	0	0.27272728	0.090909094	0	0	0	0	0
1252	O00444	232	S	T	fi_2012_11	low	1.355	TRUE	FALSE	FALSE	0.47619048	FALSE	TRUE	TRUE	FALSE	FALSE	0	0	0	0	FALSE	14.169558	35.803658	PhiPhi	FALSE	FALSE	TRUE	0	0	0	0	0	0	0	0	0	0	0.2	0.2	0.2	0.2	0.2	0	0	0	0	0	0	0
1253	Q13043	271	T	P	fi_2012_11	low	1.815	TRUE	FALSE	FALSE	0.78178209	FALSE	TRUE	TRUE	FALSE	FALSE	0	0	0	0	FALSE	4.7058187	28.803772	PhiPho	FALSE	FALSE	TRUE	0.25	0.125	0	0	0	0	0.125	0	0	0.125	0.125	0	0	0	0	0	0.125	0	0	0.125	0	0
1254	P08319	158	V	L	fi_2012_11	low	1.42	FALSE	TRUE	FALSE	0.23623738	TRUE	FALSE	FALSE	FALSE	FALSE	0	0	0	0	FALSE	8.6857166	30.65822	PhoPho	TRUE	FALSE	FALSE	0	0	0.071428575	0.071428575	0	0.071428575	0	0.071428575	0.071428575	0.071428575	0.071428575	0	0.071428575	0	0.071428575	0.071428575	0.14285715	0	0	0.14285715	0	0
1255	P08319	78	I	T	fi_2012_11	low	1.345	FALSE	TRUE	FALSE	0.78178209	FALSE	FALSE	TRUE	FALSE	FALSE	0	0	0	0	FALSE	9.0671883	37.089214	PhoPhi	FALSE	TRUE	TRUE	0	0.075533658	0	0	0	0.15106732	0	0.075533658	0	0	0	0.093596056	0	0	0.22660099	0.075533658	0	0	0	0.30213463	0	0
1256	O43451	404	Q	H	fi_2012_11	low	1.12	TRUE	FALSE	FALSE	0.66666669	FALSE	TRUE	TRUE	FALSE	FALSE	0	0	0	0	FALSE	8.2519598	41.32312	PhiPhi	FALSE	FALSE	TRUE	0.22590546	0.22590546	0.20933087	0	0	0	0	0	0	0	0.11295273	0	0	0	0.11295273	0	0.11295273	0	0	0	0	0
1257	O43451	542	S	L	fi_2012_11	neutral	0.37	TRUE	FALSE	FALSE	1.3273269	FALSE	TRUE	TRUE	FALSE	FALSE	1	0.0054347827	0	0	TRUE	18.520073	47.04105	PhiPho	FALSE	FALSE	TRUE	0	0	0	0	0.25	0	0	0.25	0	0	0	0	0	0	0	0.25	0	0	0	0.25	0	0
1258	O43451	136	H	R	fi_2012_11	medium	1.955	TRUE	FALSE	FALSE	0.34534633	TRUE	FALSE	TRUE	FALSE	FALSE	0	0	0	0	FALSE	7.4237676	46.702568	PhiPhi	TRUE	TRUE	TRUE	0	0.060839761	0.10497001	0	0.060839761	0	0	0.072836332	0	0	0.13753213	0.078834616	0	0	0.12553556	0.21293916	0	0	0.14567266	0	0	0
1259	O43451	699	F	L	fi_2012_11	medium	2.305	FALSE	FALSE	TRUE	0.625	FALSE	FALSE	TRUE	FALSE	FALSE	0	0	0	0	FALSE	10.134487	42.180248	PhoPho	FALSE	TRUE	FALSE	0.13981763	0	0	0.13981763	0.069908813	0.069908813	0.069908813	0.069908813	0	0	0.073328264	0.044832826	0	0	0.11284195	0.13981763	0.069908813	0	0	0	0	0
1260	O43451	729	R	H	fi_2012_11	neutral	0.6	FALSE	FALSE	TRUE	0.34534633	FALSE	FALSE	TRUE	FALSE	FALSE	0	0	0	0	FALSE	11.373096	35.207752	PhiPhi	FALSE	TRUE	FALSE	0.0800348	0.0800348	0	0.0800348	0	0.11961722	0	0.0800348	0.0800348	0	0.1600696	0	0	0.1600696	0	0.0800348	0.0800348	0	0	0	0	0
1261	O43451	755	H	Y	fi_2012_11	neutral	0.46	TRUE	FALSE	FALSE	0.34534633	FALSE	FALSE	TRUE	FALSE	FALSE	0	0	0	0	FALSE	13.938031	36.381237	PhiPhi	FALSE	TRUE	FALSE	0	0.095139608	0	0.095139608	0	0	0.38055843	0	0	0.095139608	0.04860393	0	0	0	0.095139608	0	0	0	0.095139608	0.095139608	0	0
1262	O43451	858	N	D	fi_2012_11	neutral	-3.135	TRUE	FALSE	FALSE	0.78178209	FALSE	TRUE	TRUE	FALSE	FALSE	0	0	0	0	FALSE	6.3259664	37.772297	PhiPhi	FALSE	TRUE	TRUE	0	0.22222222	0	0.11111111	0	0.11111111	0	0.11111111	0	0	0	0	0	0	0	0	0.22222222	0.11111111	0.11111111	0	0	0
1263	Q9NQW7	19	N	S	fi_2012_11	neutral	0.38	TRUE	FALSE	FALSE	0.23623738	FALSE	FALSE	TRUE	FALSE	FALSE	0	0	0	0	FALSE	31.786213	52.417423	PhiPhi	FALSE	FALSE	TRUE	0.125	0.125	0	0	0	0.125	0.125	0	0	0	0	0	0.125	0	0	0.125	0	0	0.125	0.125	0	0
1264	Q9NQW7	24	T	S	fi_2012_11	neutral	-1.245	TRUE	FALSE	FALSE	0.47619048	FALSE	FALSE	TRUE	FALSE	FALSE	0	0	0	0	FALSE	16.821932	49.768097	PhiPhi	FALSE	FALSE	TRUE	0	0.16666667	0	0	0	0.16666667	0	0	0	0	0	0	0	0	0.16666667	0.16666667	0	0	0.16666667	0.16666667	0	0
1265	Q9NSC5	342	S	R	fi_2012_11	neutral	0	FALSE	FALSE	TRUE	0.95238096	FALSE	TRUE	TRUE	FALSE	FALSE	1	0.071428575	0	0	TRUE	1.9070191	26.184258	PhiPhi	FALSE	FALSE	TRUE	0	0	0	0.11764706	0	0.11764706	0.05882353	0	0	0	0.47058824	0	0	0.11764706	0	0	0	0	0	0.11764706	0	0
1266	P15309	301	D	E	fi_2012_11	medium	2.015	TRUE	FALSE	FALSE	0	FALSE	TRUE	TRUE	FALSE	FALSE	0	0	0	0	FALSE	8.2433062	27.07716	PhiPhi	FALSE	FALSE	TRUE	0.10223048	0	0	0	0	0	0.20446096	0	0	0	0.15055762	0.065985128	0.17007434	0	0.10223048	0	0	0	0.10223048	0.10223048	0	0
1267	P11940	114	A	T	fi_2012_11	neutral	0.16	TRUE	FALSE	TRUE	0.47619048	FALSE	TRUE	TRUE	FALSE	FALSE	0	0	0	0	FALSE	6.3051701	27.331753	PhoPhi	FALSE	TRUE	TRUE	0	0	0.10943775	0.21987952	0	0	0	0	0	0.10040161	0.11947791	0.11947791	0	0.050200805	0	0.042168673	0.11947791	0	0.11947791	0	0	0
1268	P11940	123	G	C	fi_2012_11	high	4.02	TRUE	FALSE	FALSE	0.23623738	FALSE	FALSE	TRUE	FALSE	FALSE	0	0	0	0	FALSE	8.7861986	28.716003	PhoPhi	FALSE	TRUE	TRUE	0.22717622	0.065817408	0.1178344	0	0	0	0	0	0	0.1178344	0	0	0	0.3535032	0	0.1178344	0	0	0	0	0	0
1269	P11940	126	L	V	fi_2012_11	neutral	-0.345	FALSE	TRUE	FALSE	0.23623738	FALSE	TRUE	TRUE	FALSE	FALSE	1	0.0084745763	0	0	TRUE	7.5738893	23.416559	PhoPho	FALSE	TRUE	TRUE	0	0	0.10451727	0	0.10451727	0.10451727	0	0	0.10451727	0.19397697	0.089459702	0	0.089459702	0.10451727	0	0.10451727	0	0	0	0	0	0
1270	P11940	132	C	G	fi_2012_11	neutral	0.66	TRUE	TRUE	FALSE	0.23623738	FALSE	TRUE	TRUE	FALSE	FALSE	2	0.017094018	0	0	TRUE	6.3988113	26.005907	PhiPho	FALSE	FALSE	TRUE	0	0	0.015363129	0.11033519	0	0.11033519	0	0.11033519	0	0	0	0.16340782	0	0	0	0.16340782	0	0	0	0.32681563	0	0.2
1271	P11940	144	H	R	fi_2012_11	neutral	-0.315	FALSE	TRUE	FALSE	0.34534633	TRUE	TRUE	TRUE	FALSE	FALSE	0	0	0	0	FALSE	8.9420605	23.85795	PhiPhi	TRUE	FALSE	TRUE	0	0.056646101	0.12619181	0	0.066180594	0.066180594	0	0.1228267	0	0.11777902	0.1228267	0	0	0.13236119	0	0.066180594	0	0	0	0.1228267	0	0
1272	P11940	147	T	M	fi_2012_11	medium	2.205	TRUE	FALSE	FALSE	0.49082494	FALSE	FALSE	TRUE	FALSE	FALSE	0	0	0	0	FALSE	5.4943361	28.047337	PhiPho	FALSE	FALSE	TRUE	0.24434389	0.032805432	0.057692308	0	0	0.26244345	0.13122173	0.13122173	0	0	0	0	0	0.13122173	0	0.0090497741	0	0	0	0	0	0
1273	O43615	372	I	V	fi_2012_11	low	1.71	FALSE	TRUE	FALSE	0.23623738	FALSE	FALSE	TRUE	FALSE	FALSE	0	0	0	0	FALSE	11.922237	23.851437	PhoPho	FALSE	TRUE	FALSE	0.07692308	0	0.07692308	0.15384616	0	0.07692308	0.07692308	0	0	0.15384616	0.15384616	0	0	0.07692308	0.07692308	0	0	0	0	0.07692308	0	0
1274	Q9Y4K1	1096	L	V	fi_2012_11	medium	1.95	FALSE	FALSE	TRUE	0.23623738	FALSE	TRUE	TRUE	FALSE	FALSE	0	0	0	0	FALSE	5.522644	24.001671	PhoPho	FALSE	FALSE	TRUE	0.14285715	0.14285715	0	0.14285715	0	0.42857143	0	0	0	0.14285715	0	0	0	0	0	0	0	0	0	0	0	0.33333334
1275	Q9Y6Y1	897	E	K	fi_2012_11	low	1.1	TRUE	FALSE	FALSE	0.47619048	FALSE	FALSE	TRUE	FALSE	FALSE	0	0	0	0	FALSE	13.378652	21.67466	PhiPhi	FALSE	FALSE	TRUE	0.13501143	0	0	0	0	0	0.13501143	0	0	0	0.13501143	0	0	0.13501143	0	0.18993135	0	0.13501143	0.13501143	0	0	0
1276	P12259	2185	K	R	fi_2012_11	neutral	0	TRUE	FALSE	FALSE	0	FALSE	TRUE	TRUE	FALSE	FALSE	0	0	0	0	FALSE	9.1500254	26.771769	PhiPhi	FALSE	FALSE	TRUE	0	0.13475177	0.16312057	0	0	0	0.16312057	0.26950353	0.13475177	0	0	0	0	0	0	0	0.13475177	0	0	0	0	0
1277	P12259	2222	D	G	fi_2012_11	low	1.715	FALSE	TRUE	FALSE	1.4285715	FALSE	FALSE	TRUE	FALSE	FALSE	0	0	0	0	FALSE	10.61304	29.656277	PhiPho	FALSE	TRUE	TRUE	0	0	0	0	0.14644352	0	0	0.14644352	0	0.14644352	0	0.41422594	0	0	0	0	0	0	0.14644352	0	0	0
1278	P12259	2148	M	T	fi_2012_11	low	1.715	FALSE	TRUE	FALSE	0.49082494	TRUE	TRUE	TRUE	FALSE	FALSE	0	0	0	0	FALSE	4.9044704	23.473721	PhoPhi	TRUE	TRUE	FALSE	0	0	0.10774411	0	0.069023572	0.069023572	0.13804714	0.069023572	0	0	0	0.069023572	0	0	0	0.18518518	0.13804714	0.016835017	0.069023572	0.069023572	0	0
1279	O75643	1978	G	A	fi_2012_11	medium	3.215	TRUE	FALSE	FALSE	0	FALSE	FALSE	TRUE	FALSE	FALSE	0	0	0	0	FALSE	11.319391	64.982964	PhoPho	FALSE	FALSE	TRUE	0	0	0	0.2857143	0.14285715	0.14285715	0	0	0	0	0	0.14285715	0	0	0	0	0.14285715	0	0	0.14285715	0	0
1280	O75643	2011	C	F	fi_2012_11	medium	2.78	TRUE	FALSE	TRUE	0.625	TRUE	FALSE	TRUE	FALSE	FALSE	0	0	0	0	FALSE	13.530067	61.58836	PhiPho	TRUE	TRUE	FALSE	0.086743042	0.17348608	0.086743042	0	0	0.045826513	0	0	0	0.086743042	0.086743042	0	0.06710311	0.086743042	0	0	0	0	0.086743042	0.17348608	0	0
1281	O00204	33	R	Q	fi_2012_11	neutral	0.345	FALSE	TRUE	FALSE	0.49082494	FALSE	FALSE	TRUE	FALSE	FALSE	0	0	0	0	FALSE	17.472992	25.914074	PhiPhi	FALSE	FALSE	TRUE	0	0	0	0	0	0.11111111	0	0.11111111	0	0	0	0.11111111	0	0.22222222	0.11111111	0	0	0	0.22222222	0.11111111	0	0
1282	Q02790	197	N	K	fi_2012_11	low	1.59	FALSE	FALSE	TRUE	0.78178209	FALSE	FALSE	TRUE	FALSE	FALSE	0	0	0	0	FALSE	10.942463	31.049112	PhiPhi	FALSE	TRUE	TRUE	0	0	0	0.13235295	0	0.2647059	0.10457516	0.18954249	0	0	0.20424837	0.10457516	0	0	0	0	0	0	0	0	0	0
1283	O00187	377	V	A	fi_2012_11	medium	2.26	FALSE	TRUE	FALSE	0.47619048	FALSE	TRUE	TRUE	FALSE	FALSE	0	0	0	0	FALSE	8.0350027	35.375179	PhoPho	FALSE	TRUE	TRUE	0	0.10720887	0	0.11645102	0	0.10720887	0.10720887	0.10720887	0	0.077634014	0.055452865	0	0	0	0.10720887	0	0	0	0.21441774	0	0	0
1284	O00187	415	D	N	fi_2012_11	low	1.405	TRUE	FALSE	FALSE	0.78178209	FALSE	TRUE	TRUE	FALSE	FALSE	1	0.023809524	0	0	TRUE	9.0895071	38.276207	PhiPhi	FALSE	FALSE	TRUE	0.15053764	0	0	0.017921148	0	0.13261649	0	0.15053764	0	0	0	0.15053764	0	0.15053764	0	0	0.15053764	0	0	0.096774191	0	0.5
1285	O00187	439	R	H	fi_2012_11	low	0.85	TRUE	FALSE	FALSE	0.34534633	FALSE	TRUE	TRUE	FALSE	FALSE	3	0.13333334	3	0.13333334	TRUE	5.5773115	35.137398	PhiPhi	FALSE	TRUE	TRUE	0.11029412	0	0	0.16544117	0	0	0	0.082720585	0	0	0	0	0	0.082720585	0	0.11029412	0.25735295	0.082720585	0.082720585	0.025735294	0	0
1286	Q9BW91	315	N	D	fi_2012_11	neutral	-0.305	TRUE	FALSE	FALSE	0.78178209	FALSE	FALSE	TRUE	FALSE	FALSE	0	0	0	0	FALSE	9.4588099	28.552368	PhiPhi	FALSE	TRUE	FALSE	0	0	0	0.25	0	0.125	0	0	0.125	0.125	0.125	0.125	0	0	0	0	0	0.125	0	0	0	0
1287	O75051	1536	V	M	fi_2012_11	medium	2.815	FALSE	FALSE	TRUE	0.49082494	FALSE	FALSE	TRUE	FALSE	FALSE	0	0	0	0	FALSE	12.34529	23.375479	PhoPho	FALSE	TRUE	FALSE	0.090909094	0	0	0.090909094	0.090909094	0	0	0	0	0.18181819	0.090909094	0.18181819	0	0	0.090909094	0	0	0	0.090909094	0.090909094	0	0
1288	Q7L0Q8	68	S	R	fi_2012_11	low	0.965	FALSE	FALSE	TRUE	0.95238096	FALSE	FALSE	TRUE	FALSE	FALSE	0	0	0	0	FALSE	10.537657	22.356369	PhiPhi	FALSE	TRUE	FALSE	0.090909094	0	0	0	0	0	0.090909094	0	0	0	0.18181819	0	0	0	0	0.090909094	0.27272728	0	0.090909094	0.18181819	0	0
1289	Q96F10	126	R	C	fi_2012_11	low	1.57	FALSE	TRUE	FALSE	1.3273269	FALSE	TRUE	TRUE	FALSE	FALSE	3	0.15625	4	0.25	TRUE	6.3195167	23.582264	PhiPhi	FALSE	FALSE	TRUE	0.086956523	0	0	0	0	0.019021738	0.086956523	0	0	0.17391305	0.19836956	0	0	0.086956523	0	0.086956523	0.086956523	0.048913043	0.125	0	0	0
1290	P41250	268	T	I	fi_2012_11	medium	2.83	TRUE	FALSE	FALSE	0.78178209	FALSE	FALSE	TRUE	FALSE	FALSE	0	0	0	0	FALSE	17.256004	48.059929	PhiPho	FALSE	FALSE	TRUE	0	0	0.24523161	0.046321526	0	0	0	0.17711172	0	0.17711172	0	0	0	0	0.17711172	0.17711172	0	0	0	0	0	0
1291	P41250	388	R	Q	fi_2012_11	neutral	-0.31	FALSE	TRUE	FALSE	0.49082494	FALSE	FALSE	TRUE	FALSE	FALSE	0	0	0	0	FALSE	9.4643164	40.990879	PhiPhi	FALSE	FALSE	TRUE	0.10350318	0	0	0	0	0	0.1767516	0	0	0	0.20700637	0.10350318	0.10350318	0	0	0.10350318	0	0	0.13216561	0.070063695	0	0
1292	Q14974	70	P	A	fi_2012_11	low	1.01	TRUE	FALSE	TRUE	0.78178209	FALSE	FALSE	TRUE	FALSE	FALSE	0	0	0	0	FALSE	15.402317	38.925507	PhoPho	FALSE	TRUE	TRUE	0.14814815	0.020061728	0	0.28317901	0	0	0.027006174	0	0	0.13657407	0	0.27314815	0.020061728	0	0	0.068672836	0	0	0.011574074	0.011574074	0	0
1293	O14595	117	F	I	fi_2012_11	high	3.54	TRUE	FALSE	FALSE	0.625	FALSE	TRUE	TRUE	FALSE	FALSE	0	0	0	0	FALSE	4.9061022	22.064978	PhoPho	FALSE	FALSE	TRUE	0	0	0	0	0	0	0.10822511	0	0.10822511	0.13419913	0	0.10822511	0	0	0.10822511	0.21645021	0	0	0.10822511	0.10822511	0	0
1294	O14595	146	V	M	fi_2012_11	high	3.77	FALSE	FALSE	TRUE	0.49082494	TRUE	FALSE	FALSE	FALSE	FALSE	0	0	0	0	FALSE	4.6652141	20.69906	PhoPho	TRUE	FALSE	FALSE	0	0.16018662	0	0.083981335	0	0.083981335	0	0	0	0	0.33592534	0.083981335	0	0.083981335	0.083981335	0	0	0	0.083981335	0	0	0
1295	O14595	97	E	K	fi_2012_11	neutral	0.2	TRUE	FALSE	TRUE	0.47619048	FALSE	TRUE	TRUE	FALSE	FALSE	0	0	0	0	FALSE	13.544003	29.495016	PhiPhi	FALSE	FALSE	TRUE	0	0.27741936	0	0.17419355	0	0.17419355	0.17419355	0.025806451	0	0	0	0	0	0	0	0	0.17419355	0	0	0	0	0
1296	Q03154	179	N	S	fi_2012_11	neutral	0.03	TRUE	FALSE	FALSE	0.23623738	FALSE	TRUE	TRUE	FALSE	FALSE	5	0.33333334	0	0	TRUE	11.077257	26.339445	PhiPhi	FALSE	FALSE	TRUE	0.25	0	0	0.125	0	0	0	0	0	0.125	0	0	0	0.125	0.125	0	0.25	0	0	0	0	0.16666667
1297	Q03154	386	R	C	fi_2012_11	medium	2.88	FALSE	FALSE	TRUE	1.3273269	FALSE	FALSE	TRUE	FALSE	FALSE	0	0	0	0	FALSE	12.085711	22.308928	PhiPhi	FALSE	FALSE	TRUE	0.11724138	0	0	0.11724138	0	0.062068965	0	0.11724138	0	0.11724138	0.11724138	0	0	0.11724138	0	0	0	0	0	0.23448277	0	0
1298	Q13105	89	V	M	fi_2012_11	medium	2.725	FALSE	FALSE	TRUE	0.49082494	TRUE	FALSE	TRUE	FALSE	FALSE	0	0	0	0	FALSE	3.756161	24.160141	PhoPho	TRUE	TRUE	FALSE	0.054671969	0	0.079522863	0.15904573	0.079522863	0.079522863	0	0	0	0	0.22962226	0.079522863	0	0	0.079522863	0.079522863	0	0	0	0.079522863	0	0
1299	Q9UGN4	111	R	Q	fi_2012_11	neutral	0.405	TRUE	FALSE	FALSE	0.49082494	FALSE	TRUE	TRUE	FALSE	FALSE	3	0.125	0	0	TRUE	3.2273252	22.433989	PhiPhi	FALSE	TRUE	TRUE	0	0	0	0.26086956	0.048913043	0	0	0	0.081521742	0	0.17934783	0.048913043	0	0.17391305	0.038043477	0	0.038043477	0.13043478	0	0	0.083333336	0
1300	Q9UQ80	106	V	I	fi_2012_11	medium	1.955	FALSE	TRUE	FALSE	0.23623738	TRUE	FALSE	FALSE	FALSE	FALSE	0	0	0	0	FALSE	9.7406807	25.999401	PhoPho	TRUE	FALSE	FALSE	0	0	0.071428575	0.071428575	0	0	0	0	0.071428575	0.14285715	0.14285715	0.071428575	0	0.071428575	0	0.071428575	0.071428575	0	0	0.21428572	0	0
1301	Q15118	134	A	T	fi_2012_11	neutral	-0.63	FALSE	FALSE	TRUE	0.47619048	TRUE	FALSE	FALSE	FALSE	FALSE	0	0	0	0	FALSE	17.431246	38.930725	PhoPhi	TRUE	FALSE	FALSE	0.088	0	0	0.176	0	0	0	0	0	0.088	0	0.176	0	0.264	0	0.088	0.032000002	0	0.088	0	0	0
1302	O00291	462	Q	K	fi_2012_11	medium	2.28	FALSE	FALSE	TRUE	0.49082494	FALSE	FALSE	TRUE	FALSE	FALSE	0	0	0	0	FALSE	7.8180928	69.277321	PhiPhi	FALSE	FALSE	TRUE	0.23529412	0.17647059	0.11764706	0	0	0.23529412	0.11764706	0	0	0	0	0.11764706	0	0	0	0	0	0	0	0	0	0
1303	Q9Y2R2	141	R	C	fi_2012_11	medium	2.695	TRUE	FALSE	FALSE	1.3273269	FALSE	TRUE	TRUE	FALSE	FALSE	1	0.026041666	1	0.026041666	TRUE	1.4671026	29.215263	PhiPhi	FALSE	TRUE	TRUE	0.070217915	0	0	0	0.092978209	0.36416465	0	0	0	0	0.18595642	0.0038740919	0	0.088135593	0.0087167071	0	0	0.092978209	0.092978209	0	0	0.032258064
1304	Q9Y2R2	263	R	Q	fi_2012_11	neutral	-0.785	FALSE	FALSE	TRUE	0.49082494	FALSE	TRUE	TRUE	FALSE	FALSE	4	0.052631579	4	0.057894737	TRUE	4.4799199	28.915518	PhiPhi	FALSE	TRUE	TRUE	0	0.091539532	0	0	0	0.087840959	0.080443829	0	0	0.087840959	0.17568192	0.014794267	0.087840959	0.087840959	0	0.095238097	0.087840959	0	0.024965325	0.078132227	0	0.021276595
1305	P30040	175	E	D	fi_2012_11	low	1.32	FALSE	FALSE	TRUE	0	FALSE	TRUE	TRUE	FALSE	FALSE	0	0	0	0	FALSE	13.546107	36.33754	PhiPhi	FALSE	FALSE	TRUE	0.33333334	0.11111111	0	0	0	0	0.11111111	0.11111111	0	0	0.11111111	0	0	0	0	0.11111111	0	0	0	0.11111111	0	0
1306	P05451	108	N	T	fi_2012_11	low	1.76	TRUE	FALSE	FALSE	0.23623738	FALSE	FALSE	TRUE	FALSE	FALSE	0	0	0	0	FALSE	4.4506636	32.011398	PhiPhi	FALSE	FALSE	TRUE	0.14482759	0.2551724	0	0.2	0	0	0	0	0	0	0	0.40000001	0	0	0	0	0	0	0	0	0	0
1307	P01876	190	P	S	fi_2012_11	medium	2.015	TRUE	FALSE	FALSE	0.78178209	FALSE	FALSE	TRUE	FALSE	FALSE	0	0	0	0	FALSE	5.8512902	25.198572	PhoPhi	FALSE	TRUE	TRUE	0.11409396	0	0.1090604	0	0.1090604	0.0067114094	0	0.11577182	0	0	0.1090604	0.1090604	0	0	0	0.11577182	0	0	0	0.21140939	0	0
1308	Q92932	795	H	P	fi_2012_11	neutral	-0.44	TRUE	FALSE	FALSE	1.5	FALSE	TRUE	TRUE	FALSE	FALSE	0	0	0	0	FALSE	5.6620221	30.547998	PhiPho	FALSE	FALSE	TRUE	0.125	0	0.125	0.125	0	0	0.125	0	0.25	0	0	0	0	0	0	0.25	0	0	0	0	0	0
1309	Q92932	899	E	K	fi_2012_11	medium	2.33	TRUE	TRUE	FALSE	0.47619048	FALSE	FALSE	TRUE	FALSE	FALSE	0	0	0	0	FALSE	10.919916	34.356926	PhiPhi	FALSE	FALSE	TRUE	0	0.125	0.25	0	0	0	0	0	0	0	0.125	0.125	0	0	0	0	0.25	0.125	0	0	0	0
1310	Q16775	65	V	L	fi_2012_11	neutral	-1.355	FALSE	TRUE	FALSE	0.23623738	TRUE	FALSE	FALSE	FALSE	FALSE	0	0	0	0	FALSE	0	26.974653	PhoPho	TRUE	FALSE	FALSE	0.125	0	0	0.0625	0	0.0625	0	0	0	0.125	0.125	0.0625	0.0625	0.0625	0	0	0	0	0.0625	0.25	0	0
1311	Q16775	115	V	I	fi_2012_11	low	0.88	FALSE	FALSE	TRUE	0.23623738	FALSE	FALSE	TRUE	FALSE	FALSE	0	0	0	0	FALSE	0	32.599705	PhoPho	FALSE	FALSE	TRUE	0.086390533	0	0.086390533	0	0	0.17278107	0	0.049704142	0	0	0.25917161	0.17278107	0	0	0	0.086390533	0	0	0	0.086390533	0	0
1312	Q04760	111	E	A	fi_2012_11	neutral	0.515	TRUE	FALSE	FALSE	1.4285715	FALSE	FALSE	TRUE	FALSE	FALSE	0	0	0	0	FALSE	3.7311332	35.78027	PhiPho	FALSE	FALSE	TRUE	0	0	0	0.40000001	0	0	0.2	0	0	0	0	0.2	0	0	0	0	0.2	0	0	0	0	0
1313	P22102	421	V	I	fi_2012_11	neutral	-3.51	TRUE	FALSE	FALSE	0.23623738	TRUE	FALSE	FALSE	FALSE	FALSE	0	0	0	0	FALSE	11.024202	27.602758	PhoPho	TRUE	FALSE	FALSE	0.068750001	0.068750001	0	0.068750001	0	0	0	0.1375	0.068750001	0.037500001	0.1375	0.068750001	0.068750001	0.068750001	0	0	0.068750001	0	0.068750001	0.068750001	0	0
1314	P48546	101	R	H	fi_2012_11	medium	2.82	FALSE	TRUE	FALSE	0.34534633	FALSE	TRUE	TRUE	FALSE	FALSE	0	0	0	0	FALSE	5.019958	21.794172	PhiPhi	FALSE	TRUE	FALSE	0.15384616	0.07692308	0	0	0.07692308	0	0.07692308	0.07692308	0	0	0.07692308	0	0	0	0	0.07692308	0.07692308	0.23076923	0	0.07692308	0	0
1315	Q14451	462	R	W	fi_2012_11	medium	2.6	TRUE	FALSE	FALSE	0.95238096	FALSE	TRUE	TRUE	FALSE	FALSE	3	0.057471264	0	0	TRUE	3.975657	23.178436	PhiPho	FALSE	TRUE	TRUE	0.0023364485	0.10514019	0.18224299	0	0	0.0093457941	0.20794393	0.028037382	0	0	0.065420561	0	0	0	0.18457943	0.21261682	0.0023364485	0	0	0	0	0
1316	Q9H9Q4	14	A	T	fi_2012_11	medium	2.015	TRUE	TRUE	FALSE	0.47619048	TRUE	FALSE	TRUE	FALSE	FALSE	0	0	0	0	FALSE	9.7407703	30.964529	PhoPhi	TRUE	TRUE	TRUE	0.098031335	0.0060265167	0	0.00361591	0	0	0.016874246	0	0	0	0.38328645	0.083567701	0	0	0.11450382	0	0	0.19606267	0	0.098031335	0	0
1317	P32119	117	V	E	fi_2012_11	high	4.62	TRUE	FALSE	FALSE	1.4285715	TRUE	TRUE	FALSE	FALSE	FALSE	0	0	0	0	FALSE	11.039545	27.91353	PhoPhi	TRUE	FALSE	FALSE	0.074750833	0	0	0	0	0.028239202	0	0.14950167	0	0.074750833	0.074750833	0.074750833	0	0.14950167	0	0.14950167	0	0	0.14950167	0.074750833	0	0
1318	P46952	42	T	S	fi_2012_11	neutral	0.755	TRUE	FALSE	FALSE	0.47619048	FALSE	FALSE	TRUE	FALSE	FALSE	0	0	0	0	FALSE	14.662424	26.37199	PhiPhi	FALSE	FALSE	TRUE	0	0.25	0.125	0	0	0	0.125	0	0	0	0	0.125	0	0.125	0.25	0	0	0	0	0	0	0
1319	P05062	207	E	Q	fi_2012_11	medium	2.335	FALSE	FALSE	TRUE	0.49082494	FALSE	TRUE	TRUE	FALSE	FALSE	1	0.01923077	0	0	TRUE	7.3184705	23.806648	PhiPhi	FALSE	TRUE	FALSE	0.19895288	0.07562536	0	0	0.062245492	0	0.07562536	0	0	0	0.07562536	0.07562536	0	0	0	0	0.20942408	0	0.07562536	0.15125072	0	0
1320	P05062	245	T	N	fi_2012_11	medium	2.29	TRUE	FALSE	FALSE	0.23623738	FALSE	TRUE	TRUE	FALSE	FALSE	0	0	0	0	FALSE	2.1369598	30.34709	PhiPhi	FALSE	TRUE	TRUE	0.14436424	0	0.033870071	0	0	0.14436424	0.14436424	0	0	0	0	0.099944472	0	0	0.14436424	0	0	0	0.14436424	0.14436424	0	0
1321	P07360	124	H	N	fi_2012_11	neutral	0.69	FALSE	TRUE	FALSE	1	FALSE	TRUE	TRUE	FALSE	FALSE	0	0	0	0	FALSE	6.3181	23.523935	PhiPhi	FALSE	FALSE	TRUE	0.089309879	0.014884979	0	0	0	0.089309879	0	0	0	0.0744249	0.24492557	0	0	0.089309879	0	0	0.040595397	0	0.089309879	0.26792964	0	0
1322	P07360	69	R	Q	fi_2012_11	medium	2.075	TRUE	FALSE	TRUE	0.49082494	FALSE	TRUE	TRUE	FALSE	FALSE	2	0.044444446	1	0.022222223	TRUE	8.9308414	23.622198	PhiPhi	FALSE	FALSE	TRUE	0.31034482	0.048275862	0	0	0	0.31034482	0.11034483	0.11034483	0.11034483	0	0	0	0	0	0	0	0	0	0	0	0	0
1323	P07360	118	D	G	fi_2012_11	neutral	-2.295	TRUE	FALSE	FALSE	1.4285715	FALSE	TRUE	TRUE	FALSE	FALSE	2	0.049180329	0	0	TRUE	14.214817	28.386246	PhiPho	FALSE	FALSE	TRUE	0.48739496	0.51260507	0	0	0	0	0	0	0	0	0	0	0	0	0	0	0	0	0	0	0	0
1324	O60462	123	R	K	fi_2012_11	neutral	0.21	FALSE	TRUE	FALSE	0	FALSE	FALSE	TRUE	FALSE	FALSE	0	0	0	0	FALSE	10.538319	40.756187	PhiPhi	FALSE	TRUE	FALSE	0	0	0.083333336	0	0.083333336	0.25	0	0	0	0.16666667	0	0	0	0.16666667	0	0	0.083333336	0.083333336	0.083333336	0	0	0
1325	O60462	287	R	Q	fi_2012_11	low	1.3	TRUE	FALSE	FALSE	0.49082494	FALSE	TRUE	TRUE	FALSE	FALSE	2	0.039999999	0	0	TRUE	4.6220937	35.347622	PhiPhi	FALSE	FALSE	TRUE	0.11538462	0.14	0	0	0	0.052307691	0.11538462	0.23076923	0	0.11538462	0.11538462	0	0	0	0	0.11538462	0	0	0	0	0.11111111	0.11111111
1326	O60462	334	R	C	fi_2012_11	medium	2.555	FALSE	TRUE	FALSE	1.3273269	TRUE	FALSE	TRUE	FALSE	FALSE	0	0	0	0	FALSE	10.201505	32.70528	PhiPhi	TRUE	TRUE	TRUE	0.014634146	0.090243906	0	0.13170731	0	0.10487805	0.090243906	0.021951219	0	0.074390247	0.25487804	0	0	0.090243906	0	0.052439023	0	0	0.074390247	0	0	0
1327	O60462	445	I	L	fi_2012_11	low	1.59	TRUE	FALSE	FALSE	0	TRUE	FALSE	FALSE	FALSE	FALSE	0	0	0	0	FALSE	11.853406	35.914433	PhoPho	TRUE	FALSE	FALSE	0.072674416	0.072674416	0	0.14534883	0	0.055232558	0.072674416	0.14534883	0	0.072674416	0.21802326	0	0.072674416	0	0	0	0	0	0	0.072674416	0	0
1328	O60462	583	I	V	fi_2012_11	medium	2.205	TRUE	FALSE	FALSE	0.23623738	TRUE	FALSE	FALSE	FALSE	FALSE	0	0	0	0	FALSE	12.862251	38.085049	PhoPho	TRUE	FALSE	FALSE	0.19008264	0	0	0	0	0.068870522	0.052341599	0.13774104	0	0	0	0	0.068870522	0.068870522	0.20661157	0	0	0.13774104	0	0.068870522	0	0
1329	O14786	179	V	A	fi_2012_11	neutral	-0.535	TRUE	FALSE	FALSE	0.47619048	TRUE	FALSE	FALSE	FALSE	FALSE	0	0	0	0	FALSE	14.117175	29.811703	PhoPho	TRUE	FALSE	FALSE	0	0	0	0	0	0	0	0.1	0	0.2	0	0.1	0.1	0.1	0.1	0.1	0	0	0	0.2	0	0
1330	O14786	180	P	L	fi_2012_11	medium	2.34	FALSE	FALSE	TRUE	1.25	FALSE	FALSE	TRUE	FALSE	FALSE	0	0	0	0	FALSE	14.211033	30.920069	PhoPho	FALSE	TRUE	FALSE	0.11111111	0	0	0	0	0	0	0	0	0	0	0.11111111	0.11111111	0.11111111	0.11111111	0.11111111	0.22222222	0	0	0.11111111	0	0
1331	O14786	267	S	N	fi_2012_11	neutral	0.69	TRUE	FALSE	FALSE	0.23623738	FALSE	FALSE	TRUE	FALSE	FALSE	0	0	0	0	FALSE	10.366718	30.587721	PhiPhi	FALSE	FALSE	TRUE	0	0	0	0.125	0	0	0.125	0	0	0	0.125	0	0	0	0.125	0.125	0.125	0	0.125	0.125	0	0
1332	O14786	524	S	L	fi_2012_11	low	1.06	TRUE	FALSE	FALSE	1.3273269	FALSE	TRUE	TRUE	FALSE	FALSE	0	0	0	0	FALSE	13.223865	42.825394	PhiPho	FALSE	FALSE	TRUE	0	0	0.2	0.2	0	0	0	0.2	0	0	0	0	0	0	0	0.2	0	0.2	0	0	0	0
1333	O14786	561	F	L	fi_2012_11	medium	2.565	FALSE	TRUE	FALSE	0.625	TRUE	FALSE	TRUE	FALSE	FALSE	0	0	0	0	FALSE	8.2667313	36.120667	PhoPho	TRUE	TRUE	FALSE	0	0.14028777	0.14028777	0.070143886	0	0	0.070143886	0.14028777	0	0.14028777	0.017985612	0	0	0	0	0.070143886	0.070143886	0.070143886	0.070143886	0	0	0
1334	Q96LJ7	193	P	T	fi_2012_11	high	3.52	TRUE	FALSE	FALSE	0.78178209	TRUE	TRUE	FALSE	FALSE	FALSE	1	0.16666667	0	0	TRUE	4.7763705	22.94665	PhoPhi	TRUE	FALSE	FALSE	0	0	0	0	0	0	0	0.1	0	0.30000001	0.1	0	0	0	0	0.30000001	0.1	0.1	0	0	0	1
1335	Q96LJ7	241	T	I	fi_2012_11	medium	2.295	TRUE	FALSE	FALSE	0.78178209	FALSE	FALSE	TRUE	FALSE	FALSE	0	0	0	0	FALSE	19.268091	27.094494	PhiPho	FALSE	FALSE	TRUE	0.2	0	0	0.1	0	0	0.1	0	0	0	0.1	0	0.1	0	0.2	0	0	0	0	0.2	0	0
1336	Q9P2M4	409	K	R	fi_2012_11	neutral	0.32	FALSE	FALSE	TRUE	0	FALSE	FALSE	TRUE	FALSE	FALSE	0	0	0	0	FALSE	15.463669	28.740952	PhiPhi	FALSE	TRUE	FALSE	0	0.11111111	0	0	0	0	0	0.11111111	0	0	0.33333334	0	0	0	0	0.11111111	0	0.11111111	0	0.22222222	0	0
1337	P07357	458	D	N	fi_2012_11	medium	1.99	FALSE	TRUE	FALSE	0.78178209	FALSE	TRUE	TRUE	FALSE	FALSE	1	0.020833334	2	0.041666668	TRUE	12.231906	30.547522	PhiPhi	FALSE	TRUE	TRUE	0	0	0	0	0	0.094302557	0.062868372	0.1827112	0	0.094302557	0	0.062868372	0	0.094302557	0	0.18860511	0.037328094	0	0	0.1827112	0	0
1338	P07357	485	R	L	fi_2012_11	medium	2.99	FALSE	FALSE	TRUE	1.3273269	FALSE	TRUE	TRUE	FALSE	FALSE	3	0.065217391	2	0.043478262	TRUE	6.0395432	34.973492	PhiPho	FALSE	FALSE	TRUE	0.1	0.2	0.1	0.1	0	0	0.2	0	0	0	0.2	0	0	0	0	0	0	0	0.1	0	0	0.1
1339	Q9UJW3	278	R	G	fi_2012_11	low	1.76	TRUE	FALSE	FALSE	1.4285715	FALSE	FALSE	TRUE	FALSE	FALSE	0	0	0	0	FALSE	6.4754696	29.516987	PhiPho	FALSE	TRUE	TRUE	0	0	0	0	0	0	0	0	0	0	0	0	0	0.39666668	0.40666667	0.19666667	0	0	0	0	0	0
1340	Q9Y6K1	775	S	P	fi_2012_11	low	1.445	TRUE	FALSE	FALSE	0.78178209	FALSE	FALSE	TRUE	FALSE	FALSE	0	0	0	0	FALSE	15.243378	30.898609	PhiPho	FALSE	TRUE	TRUE	0	0.1	0.1	0	0	0.1	0	0.1	0	0.1	0.1	0	0	0	0.1	0.1	0	0.2	0	0	0	0
1341	Q9NWW6	90	E	Q	fi_2012_11	low	1.06	TRUE	FALSE	FALSE	0.49082494	FALSE	FALSE	TRUE	FALSE	FALSE	0	0	0	0	FALSE	12.86005	32.82653	PhiPhi	FALSE	FALSE	TRUE	0	0.1758794	0	0	0	0.1758794	0	0.1758794	0	0.1758794	0	0.1758794	0	0	0	0.12060302	0	0	0	0	0	0
1342	O75884	127	C	Y	fi_2012_11	medium	2.085	TRUE	FALSE	FALSE	0.78178209	TRUE	FALSE	FALSE	FALSE	FALSE	0	0	0	0	FALSE	4.8538337	21.032173	PhiPhi	TRUE	FALSE	FALSE	0.22222222	0.037037037	0.074074075	0	0	0	0	0	0	0.22222222	0	0.14814815	0	0	0.074074075	0	0	0	0.14814815	0.074074075	0	0
1343	O75884	28	K	E	fi_2012_11	low	1.59	FALSE	FALSE	TRUE	0.47619048	FALSE	FALSE	TRUE	FALSE	FALSE	0	0	0	0	FALSE	11.28253	25.864361	PhiPhi	FALSE	TRUE	FALSE	0.073929958	0	0	0	0.073929958	0.14785992	0.038910504	0.073929958	0	0.073929958	0.14785992	0.073929958	0	0	0	0	0	0.14785992	0.073929958	0.073929958	0	0
1344	Q8NBP7	553	H	R	fi_2012_11	neutral	0.69	TRUE	FALSE	FALSE	0.34534633	FALSE	TRUE	TRUE	FALSE	FALSE	1	0.01369863	0	0	TRUE	6.998105	44.126656	PhiPhi	FALSE	FALSE	TRUE	0	0	0	0	0.19466667	0	0.38933334	0	0.41600001	0	0	0	0	0	0	0	0	0	0	0	0.16666667	0
1345	Q9UBK8	284	S	T	fi_2012_11	neutral	0	TRUE	FALSE	FALSE	0.47619048	FALSE	TRUE	TRUE	FALSE	FALSE	0	0	0	0	FALSE	14.849219	46.94965	PhiPhi	FALSE	FALSE	TRUE	0	0	0	0	0	0.5	0.25	0	0	0	0	0	0	0	0	0	0	0	0	0	0	0.33333334
1346	Q9UBK8	360	L	V	fi_2012_11	medium	2.025	TRUE	FALSE	FALSE	0.23623738	FALSE	TRUE	TRUE	FALSE	FALSE	0	0	0	0	FALSE	17.76705	43.032974	PhoPho	FALSE	TRUE	FALSE	0	0.090909094	0	0.090909094	0	0.090909094	0.18181819	0	0	0	0.45454547	0.090909094	0	0	0	0	0	0	0	0	0	0
1347	Q9UBK8	377	K	R	fi_2012_11	medium	2.07	TRUE	FALSE	FALSE	0	FALSE	FALSE	TRUE	FALSE	FALSE	0	0	0	0	FALSE	18.652084	48.818031	PhiPhi	FALSE	FALSE	TRUE	0	0	0	0.16666667	0	0.16666667	0	0	0	0	0	0.33333334	0	0	0.16666667	0	0.16666667	0	0	0	0	0
1348	Q9UBK8	442	R	C	fi_2012_11	low	1.7	FALSE	FALSE	TRUE	1.3273269	FALSE	TRUE	TRUE	FALSE	FALSE	3	0.14285715	0	0	TRUE	9.9274731	40.45723	PhiPhi	FALSE	FALSE	TRUE	0.27272728	0.090909094	0	0.18181819	0	0	0	0	0	0	0	0	0	0.090909094	0	0.18181819	0	0	0.090909094	0.090909094	0	0
1349	Q9UBK8	477	P	R	fi_2012_11	medium	3.365	TRUE	FALSE	FALSE	1.3273269	FALSE	FALSE	TRUE	FALSE	FALSE	0	0	0	0	FALSE	10.050537	32.985332	PhoPhi	FALSE	TRUE	FALSE	0	0.11111111	0	0	0	0	0.11111111	0	0	0.11111111	0.11111111	0.11111111	0	0.11111111	0.11111111	0.11111111	0	0	0	0.11111111	0	0
1350	Q9UBK8	622	H	Y	fi_2012_11	medium	2.02	FALSE	FALSE	TRUE	0.34534633	FALSE	FALSE	TRUE	FALSE	FALSE	0	0	0	0	FALSE	12.830183	40.258312	PhiPhi	FALSE	FALSE	TRUE	0	0.1	0	0	0	0.2	0	0	0.1	0.1	0.2	0.2	0	0.1	0	0	0	0	0	0	0	0
1351	P35609	574	S	A	fi_2012_11	neutral	-1.225	FALSE	FALSE	TRUE	0.47619048	FALSE	FALSE	TRUE	FALSE	FALSE	0	0	0	0	FALSE	19.970959	57.045746	PhiPho	FALSE	FALSE	TRUE	0.1	0.2	0	0.061538462	0	0.1	0.13846155	0.1	0	0.2	0	0	0.1	0	0	0	0	0	0	0	0	0
1352	P35609	604	M	V	fi_2012_11	neutral	-0.43	FALSE	FALSE	TRUE	0.49082494	FALSE	FALSE	TRUE	FALSE	FALSE	0	0	0	0	FALSE	17.011097	55.469017	PhoPho	FALSE	TRUE	FALSE	0	0.1	0	0.1	0	0.1	0.1	0	0	0.1	0.1	0	0.1	0.1	0	0	0.1	0	0	0.1	0	0
1353	P35609	475	D	N	fi_2012_11	medium	2.035	TRUE	FALSE	FALSE	0.78178209	FALSE	TRUE	TRUE	FALSE	FALSE	0	0	0	0	FALSE	12.154024	73.013771	PhiPhi	FALSE	TRUE	FALSE	0.1368421	0.094736844	0.22105263	0	0	0	0	0	0.1368421	0	0	0	0	0	0	0	0	0	0.1368421	0.2736842	0	0
1354	P49862	242	T	I	fi_2012_11	neutral	0.27	FALSE	FALSE	TRUE	0.78178209	FALSE	TRUE	TRUE	FALSE	FALSE	0	0	0	0	FALSE	2.8412261	25.984171	PhiPho	FALSE	TRUE	FALSE	0	0	0.094736844	0.067942582	0.094736844	0	0	0	0	0.094736844	0.079425834	0.18947369	0	0.094736844	0.094736844	0	0	0.094736844	0	0.094736844	0	0.5
1355	P49862	63	R	H	fi_2012_11	low	0.92	TRUE	FALSE	FALSE	0.34534633	FALSE	TRUE	TRUE	FALSE	FALSE	2	0.041237112	3	0.030927835	TRUE	4.0690522	27.802948	PhiPhi	FALSE	TRUE	TRUE	0.040281974	0.01510574	0.18026184	0	0	0.097683787	0.082578048	0	0.013091641	0	0.097683787	0.097683787	0	0	0	0.082578048	0	0.097683787	0	0.19536757	0	0
1356	P30086	145	H	Y	fi_2012_11	low	1.64	TRUE	FALSE	FALSE	0.34534633	FALSE	TRUE	TRUE	FALSE	FALSE	0	0	0	0	FALSE	12.40729	26.420164	PhiPhi	FALSE	FALSE	TRUE	0	0.1590106	0	0.1590106	0	0	0	0.31802121	0.1590106	0	0.1590106	0	0	0	0.045936394	0	0	0	0	0	0	1
1357	P30086	95	N	S	fi_2012_11	low	0.825	TRUE	FALSE	FALSE	0.23623738	FALSE	FALSE	TRUE	FALSE	FALSE	0	0	0	0	FALSE	7.7544036	23.721838	PhiPhi	FALSE	FALSE	TRUE	0	0	0	0.10755149	0	0	0	0.10755149	0	0.21510297	0.10755149	0.10755149	0.10755149	0	0	0.1395881	0	0.10755149	0	0	0	0
1358	Q08493	344	R	Q	fi_2012_11	medium	3.045	TRUE	FALSE	FALSE	0.49082494	FALSE	FALSE	TRUE	FALSE	FALSE	0	0	0	0	FALSE	19.564573	26.505777	PhiPhi	FALSE	TRUE	FALSE	0.15384616	0	0.07692308	0	0	0.07692308	0.07692308	0.15384616	0	0	0.15384616	0	0	0	0.07692308	0.07692308	0.07692308	0	0	0.07692308	0	0
1359	Q08493	344	R	W	fi_2012_11	medium	3.39	TRUE	FALSE	FALSE	0.95238096	FALSE	FALSE	TRUE	FALSE	FALSE	0	0	0	0	FALSE	19.564573	26.505777	PhiPho	FALSE	TRUE	FALSE	0.15384616	0	0.07692308	0	0	0.07692308	0.07692308	0.15384616	0	0	0.15384616	0	0	0	0.07692308	0.07692308	0.07692308	0	0	0.07692308	0	0
1360	P27815	519	C	S	fi_2012_11	medium	2.025	TRUE	FALSE	FALSE	0.78178209	TRUE	TRUE	FALSE	FALSE	FALSE	0	0	0	0	FALSE	5.5944219	27.078474	PhiPhi	TRUE	FALSE	FALSE	0	0	0.083333336	0.16666667	0	0.083333336	0.083333336	0	0	0.083333336	0.16666667	0	0	0	0	0	0.25	0	0.083333336	0	0	0
1361	Q9UQ90	503	T	A	fi_2012_11	neutral	0.2	FALSE	FALSE	TRUE	0.47619048	FALSE	FALSE	TRUE	FALSE	FALSE	0	0	0	0	FALSE	9.0469923	28.233009	PhiPho	FALSE	FALSE	TRUE	0	0.11111111	0	0	0	0.11111111	0.11111111	0	0	0	0	0	0	0.11111111	0	0.33333334	0.11111111	0	0.11111111	0	0	0
1362	P35222	665	D	E	fi_2012_11	medium	2.215	TRUE	FALSE	FALSE	0	FALSE	TRUE	TRUE	FALSE	FALSE	1	0.050000001	0	0	TRUE	12.663606	60.157124	PhiPhi	FALSE	FALSE	TRUE	0.14492753	0.10144927	0	0	0	0.1884058	0	0	0	0	0	0.1884058	0.14492753	0.043478262	0.043478262	0.14492753	0	0	0	0	0.14285715	0.2857143
1363	Q96CD2	78	I	M	fi_2012_11	neutral	-1.155	TRUE	FALSE	FALSE	0.33333334	FALSE	FALSE	TRUE	FALSE	FALSE	0	0	0	0	FALSE	8.0182171	22.737095	PhoPho	FALSE	FALSE	TRUE	0	0	0	0.27272728	0	0.18181819	0	0	0	0	0.090909094	0.090909094	0	0	0.090909094	0	0	0.18181819	0	0.090909094	0	0
1364	P19883	152	E	Q	fi_2012_11	neutral	-0.27	TRUE	FALSE	TRUE	0.49082494	FALSE	TRUE	TRUE	FALSE	FALSE	1	0.018181818	0	0	TRUE	10.215419	32.642288	PhiPhi	FALSE	FALSE	TRUE	0.15965167	0.15965167	0	0	0.15965167	0	0.15965167	0	0	0	0	0.20174165	0	0	0.15965167	0	0	0	0	0	0	1
1365	P19883	177	S	P	fi_2012_11	low	1.87	TRUE	FALSE	FALSE	0.78178209	FALSE	TRUE	TRUE	FALSE	FALSE	1	0.018348623	0	0	TRUE	6.3119264	36.798542	PhiPho	FALSE	TRUE	FALSE	0	0	0	0	0.33333334	0	0	0.11111111	0	0	0	0	0	0	0.11111111	0.11111111	0.22222222	0	0	0.11111111	0	0
1366	P08246	219	V	I	fi_2012_11	neutral	0.1	TRUE	TRUE	FALSE	0.23623738	FALSE	TRUE	TRUE	FALSE	FALSE	2	0.029126214	0	0	TRUE	0	23.467081	PhoPho	FALSE	TRUE	FALSE	0.02247191	0.10063507	0	0.10063507	0.17049341	0	0	0.20127015	0	0	0	0	0	0.1802638	0.016609672	0.10063507	0	0	0	0.10063507	0.22222222	0.11111111
1367	O75173	308	D	H	fi_2012_11	neutral	-0.63	TRUE	FALSE	FALSE	0.78178209	FALSE	TRUE	TRUE	FALSE	FALSE	2	0.073170729	2	0.040650405	TRUE	5.1256251	28.695511	PhiPhi	FALSE	FALSE	TRUE	0	0.12538226	0.11213048	0.12538226	0	0	0	0	0.12538226	0	0.12538226	0	0	0.12538226	0.12538226	0	0.13557595	0	0	0	0	0.29411766
1368	P50053	264	V	I	fi_2012_11	low	1.355	TRUE	FALSE	TRUE	0.23623738	TRUE	FALSE	FALSE	FALSE	FALSE	0	0	0	0	FALSE	0	26.311651	PhoPho	TRUE	FALSE	FALSE	0.13954943	0	0.069774717	0	0	0	0	0.069774717	0	0.069774717	0.13954943	0	0	0.22152691	0	0.20682102	0.050375469	0	0	0.032853566	0	0
1369	P50053	49	V	I	fi_2012_11	medium	2.1	TRUE	FALSE	TRUE	0.23623738	TRUE	FALSE	FALSE	FALSE	FALSE	0	0	0	0	FALSE	0	24.465269	PhoPho	TRUE	FALSE	FALSE	0.065665491	0	0.065665491	0.058892816	0.065665491	0	0	0.021790342	0	0.065665491	0.19699647	0	0	0.065665491	0	0.19699647	0.13133098	0	0	0.065665491	0	0
1370	P21399	29	D	Y	fi_2012_11	medium	2.595	TRUE	FALSE	FALSE	0.95238096	FALSE	TRUE	TRUE	FALSE	FALSE	0	0	0	0	FALSE	10.181388	50.178719	PhiPhi	FALSE	TRUE	FALSE	0	0.13573407	0.049861494	0	0	0.13573407	0	0.13573407	0	0	0.27146813	0	0	0	0	0.13573407	0	0	0.13573407	0	0	0
1371	P21399	395	A	D	fi_2012_11	neutral	0.635	TRUE	FALSE	FALSE	1.4285715	FALSE	FALSE	TRUE	FALSE	FALSE	0	0	0	0	FALSE	13.348864	40.332504	PhoPhi	FALSE	TRUE	TRUE	0	0	0	0	0.1	0	0.2	0.2	0	0	0.1	0.2	0	0.1	0	0.1	0	0	0	0	0	0
1372	P21399	486	G	R	fi_2012_11	high	4.335	TRUE	FALSE	FALSE	1.4285715	FALSE	FALSE	TRUE	FALSE	FALSE	0	0	0	0	FALSE	18.848082	40.92326	PhoPhi	FALSE	FALSE	TRUE	0	0	0	0	0	0.125	0.125	0	0	0	0.125	0	0.125	0	0.125	0.125	0	0	0.125	0.125	0	0
1373	P21399	580	K	Q	fi_2012_11	neutral	-0.96	TRUE	FALSE	FALSE	0.49082494	FALSE	TRUE	TRUE	FALSE	FALSE	0	0	0	0	FALSE	21.07719	52.5909	PhiPhi	FALSE	FALSE	TRUE	0.23188406	0	0.23188406	0.072463766	0	0	0.23188406	0.23188406	0	0	0	0	0	0	0	0	0	0	0	0	0	0
1374	P21399	722	G	E	fi_2012_11	high	4.245	TRUE	FALSE	FALSE	1.4285715	TRUE	FALSE	FALSE	FALSE	FALSE	0	0	0	0	FALSE	12.063035	35.6059	PhoPhi	TRUE	FALSE	FALSE	0.23076923	0.07692308	0.07692308	0	0	0	0	0	0	0.07692308	0	0	0.07692308	0.07692308	0.07692308	0.07692308	0.07692308	0	0.07692308	0.07692308	0	0
1375	P04637	47	P	S	fi_2012_11	low	0.805	FALSE	FALSE	TRUE	0.78178209	FALSE	TRUE	TRUE	FALSE	FALSE	0	0	0	0	FALSE	9.6493769	16.162506	PhoPhi	FALSE	FALSE	TRUE	0.018518519	0	0	0.2962963	0	0.12962963	0.037037037	0	0	0.12962963	0.14814815	0	0.018518519	0.018518519	0.018518519	0.14814815	0.018518519	0.018518519	0	0	0	0
1376	P12268	455	K	I	fi_2012_11	medium	2.43	FALSE	FALSE	TRUE	1.3273269	FALSE	TRUE	TRUE	FALSE	FALSE	0	0	0	0	FALSE	20.253922	33.514633	PhiPho	FALSE	FALSE	TRUE	0	0.046511628	0	0	0	0	0	0.03875969	0.12403101	0.12403101	0	0	0	0.17054264	0.12403101	0.12403101	0	0	0.12403101	0.12403101	0	0
1377	Q86U42	195	C	W	fi_2012_11	medium	2.98	TRUE	FALSE	TRUE	0.78178209	FALSE	FALSE	TRUE	FALSE	FALSE	0	0	0	0	FALSE	7.7370539	20.118427	PhiPho	FALSE	TRUE	FALSE	0	0	0	0	0	0.043062203	0	0.19138756	0.095693782	0	0.095693782	0	0	0.19138756	0	0.28708133	0.095693782	0	0	0	0	0
1378	P22303	353	H	N	fi_2012_11	neutral	-0.555	TRUE	FALSE	FALSE	1	FALSE	TRUE	TRUE	FALSE	FALSE	1	0.0052910051	1	0.0052910051	TRUE	12.181613	40.532177	PhiPhi	FALSE	FALSE	TRUE	0.14285715	0	0	0.14285715	0	0	0.14285715	0.2857143	0	0	0.14285715	0	0	0.14285715	0	0	0	0	0	0	0	0
1379	Q9NXA8	285	F	L	fi_2012_11	low	1.635	TRUE	FALSE	FALSE	0.625	TRUE	TRUE	TRUE	FALSE	FALSE	0	0	0	0	FALSE	6.4522042	30.355968	PhoPho	TRUE	TRUE	FALSE	0.20713392	0.15957446	0.071026281	0	0	0.066020027	0	0.0050062579	0.0040675844	0	0	0	0	0.071026281	0.13297872	0.045056321	0.10012516	0	0	0.13798498	0	0
1380	Q9NXA8	299	E	G	fi_2012_11	low	1.36	FALSE	FALSE	TRUE	1.4285715	FALSE	TRUE	TRUE	FALSE	FALSE	0	0	0	0	FALSE	9.0365677	35.039089	PhiPho	FALSE	FALSE	TRUE	0.21985158	0.11270872	0	0	0	0	0	0	0	0	0.22541744	0	0.087662339	0	0.11270872	0	0.21660483	0	0	0	0.80000001	0
1381	P26045	763	D	N	fi_2012_11	neutral	0.685	TRUE	FALSE	FALSE	0.78178209	FALSE	FALSE	TRUE	FALSE	FALSE	0	0	0	0	FALSE	12.108788	30.667164	PhiPhi	FALSE	FALSE	TRUE	0	0	0	0.11111111	0.11111111	0	0.11111111	0	0	0.11111111	0	0	0.11111111	0	0.33333334	0	0	0	0	0.11111111	0	0
1382	Q16666	723	T	S	fi_2012_11	low	1.04	FALSE	FALSE	TRUE	0.47619048	FALSE	TRUE	TRUE	FALSE	FALSE	1	0.015037594	0	0	TRUE	7.52038	26.576416	PhiPhi	FALSE	TRUE	TRUE	0	0.098811291	0	0	0	0.098811291	0	0.098811291	0.098811291	0.098811291	0.098811291	0	0	0.098811291	0	0	0.19762258	0	0.011887073	0.098811291	0	0
1383	Q16666	615	V	G	fi_2012_11	medium	2.285	FALSE	TRUE	FALSE	0.47619048	TRUE	FALSE	FALSE	FALSE	FALSE	0	0	0	0	FALSE	6.9385428	25.069361	PhoPho	TRUE	FALSE	FALSE	0.072356217	0	0.082251079	0	0	0	0	0	0.038961038	0.066171922	0.082251079	0.16450216	0.082251079	0.24675325	0	0	0	0	0	0.16450216	0	0
1384	Q9BYX4	365	K	E	fi_2012_11	medium	2.405	TRUE	FALSE	FALSE	0.47619048	FALSE	TRUE	TRUE	FALSE	FALSE	0	0	0	0	FALSE	14.261292	29.445913	PhiPhi	FALSE	TRUE	TRUE	0.063897766	0	0.10223642	0	0	0.063897766	0	0.063897766	0	0	0.2683706	0	0	0	0	0	0.10223642	0	0.028753994	0.30670926	0	0
1385	Q9BYX4	460	H	R	fi_2012_11	neutral	-1.2	FALSE	FALSE	TRUE	0.34534633	FALSE	FALSE	TRUE	FALSE	FALSE	0	0	0	0	FALSE	11.306329	33.342175	PhiPhi	FALSE	TRUE	TRUE	0	0.076009504	0.12589073	0	0	0.047505938	0.076009504	0	0	0.076009504	0.27553445	0.095011875	0.15201901	0	0	0	0	0	0.076009504	0	0	0
1386	Q16647	118	S	R	fi_2012_11	neutral	-0.075	FALSE	FALSE	TRUE	0.95238096	FALSE	TRUE	TRUE	FALSE	FALSE	0	0	0	0	FALSE	12.907249	32.169567	PhiPhi	FALSE	FALSE	TRUE	0.14197531	0.074074075	0	0.14197531	0	0.14197531	0	0	0.037037037	0	0	0.14197531	0	0.037037037	0.14197531	0.14197531	0	0	0	0	0	0
1387	Q16647	236	R	C	fi_2012_11	low	1.525	FALSE	FALSE	TRUE	1.3273269	FALSE	TRUE	TRUE	FALSE	FALSE	2	0.086956523	0	0	TRUE	7.2876811	32.445705	PhiPhi	FALSE	FALSE	TRUE	0	0	0	0.09504132	0.049586777	0	0	0	0	0	0.19008264	0.19008264	0	0	0	0.19008264	0.09504132	0.09504132	0	0.09504132	0	0
1388	Q8WYK0	230	V	I	fi_2012_11	low	0.81	FALSE	TRUE	FALSE	0.23623738	TRUE	FALSE	FALSE	FALSE	FALSE	0	0	0	0	FALSE	17.360582	25.468126	PhoPho	TRUE	FALSE	FALSE	0.019704433	0	0	0.21428572	0	0	0.027093597	0	0	0.071428575	0.21428572	0.071428575	0.096059114	0.21428572	0	0.071428575	0	0	0	0	0	0
1389	Q9UNA0	310	H	Y	fi_2012_11	neutral	0.61	TRUE	FALSE	FALSE	0.34534633	FALSE	TRUE	TRUE	FALSE	FALSE	1	0.016483517	0	0	TRUE	9.1838903	26.310343	PhiPhi	FALSE	FALSE	TRUE	0.14255618	0.38342696	0.12780899	0	0	0.12780899	0.0625	0	0	0.12780899	0	0	0	0	0	0.028089888	0	0	0	0	0	0
1390	Q9UNA0	448	A	V	fi_2012_11	neutral	0.235	TRUE	FALSE	FALSE	0.47619048	FALSE	TRUE	TRUE	FALSE	FALSE	0	0	0	0	FALSE	8.2970333	29.156153	PhoPho	FALSE	FALSE	TRUE	0	0.021400778	0	0.17023346	0	0	0	0	0.14883268	0.17023346	0	0.17023346	0	0	0.14883268	0.17023346	0	0	0	0	0	1
1391	P23560	148	V	M	fi_2012_11	medium	2.83	TRUE	TRUE	FALSE	0.49082494	FALSE	FALSE	TRUE	FALSE	FALSE	0	0	0	0	FALSE	8.5923824	25.09474	PhoPho	FALSE	TRUE	FALSE	0.090909094	0	0	0.090909094	0	0.18181819	0.090909094	0	0	0	0	0.090909094	0	0.090909094	0	0	0.090909094	0.090909094	0.18181819	0	0	0
1392	Q96P11	295	R	C	fi_2012_11	medium	2.925	FALSE	FALSE	TRUE	1.3273269	FALSE	FALSE	TRUE	FALSE	FALSE	0	0	0	0	FALSE	10.506464	32.373817	PhiPhi	FALSE	FALSE	TRUE	0	0	0	0.14285715	0	0	0	0	0.2857143	0	0	0	0	0.14285715	0.14285715	0	0	0	0.14285715	0.14285715	0	0
1393	P20062	30	L	R	fi_2012_11	medium	2.62	FALSE	FALSE	TRUE	1.3273269	TRUE	TRUE	FALSE	FALSE	FALSE	0	0	0	0	FALSE	15.628849	31.017227	PhoPhi	TRUE	FALSE	FALSE	0	0	0	0.094674557	0	0.094674557	0.094674557	0	0.094674557	0	0.28402367	0.094674557	0.053254437	0	0	0.094674557	0	0	0	0.094674557	0	0
1394	P20062	170	R	Q	fi_2012_11	medium	2.42	TRUE	FALSE	FALSE	0.49082494	FALSE	TRUE	TRUE	FALSE	FALSE	2	0.25	4	0.5	TRUE	7.4412079	35.292297	PhiPhi	FALSE	FALSE	TRUE	0	0	0.1	0	0	0	0.1	0	0.1	0	0.1	0.2	0	0.1	0.1	0.1	0	0	0	0.1	0	0
1395	P20062	215	R	W	fi_2012_11	neutral	0	FALSE	FALSE	TRUE	0.95238096	FALSE	FALSE	TRUE	FALSE	FALSE	0	0	0	0	FALSE	15.568758	39.868721	PhiPho	FALSE	TRUE	FALSE	0	0.18181819	0.090909094	0.18181819	0	0	0.090909094	0.090909094	0	0.090909094	0.090909094	0	0	0	0.090909094	0	0.090909094	0	0	0	0	0
1396	P20062	259	R	P	fi_2012_11	neutral	-1.155	TRUE	FALSE	FALSE	1.3273269	FALSE	FALSE	TRUE	FALSE	FALSE	0	0	0	0	FALSE	12.806622	39.101135	PhiPho	FALSE	FALSE	TRUE	0.16666667	0	0	0	0	0.16666667	0	0.16666667	0	0	0	0	0.33333334	0	0.16666667	0	0	0	0	0	0	0
1397	P20062	262	E	Q	fi_2012_11	medium	2.005	FALSE	FALSE	TRUE	0.49082494	FALSE	FALSE	TRUE	FALSE	FALSE	0	0	0	0	FALSE	13.802464	35.910313	PhiPhi	FALSE	FALSE	TRUE	0.22222222	0	0	0	0.11111111	0	0	0.22222222	0	0	0.22222222	0	0	0	0.11111111	0	0.11111111	0	0	0	0	0
1398	P20062	333	T	M	fi_2012_11	neutral	0.6	FALSE	TRUE	FALSE	0.49082494	FALSE	TRUE	TRUE	FALSE	FALSE	0	0	0	0	FALSE	6.2354817	33.695354	PhiPho	FALSE	TRUE	FALSE	0	0.090909094	0	0	0	0.090909094	0.18181819	0	0	0.18181819	0.090909094	0	0	0	0	0.18181819	0.090909094	0	0	0.090909094	0	0
1399	P20062	348	S	F	fi_2012_11	low	1.04	FALSE	TRUE	FALSE	1.3273269	FALSE	FALSE	TRUE	FALSE	FALSE	0	0	0	0	FALSE	8.2590475	34.305328	PhiPho	FALSE	FALSE	TRUE	0	0	0	0	0	0	0	0	0	0.33333334	0.11111111	0.11111111	0	0	0	0.22222222	0	0	0	0.22222222	0	0
1400	P20062	376	L	S	fi_2012_11	low	1.295	TRUE	FALSE	FALSE	1.3273269	FALSE	TRUE	TRUE	FALSE	FALSE	1	0.125	0	0	TRUE	9.5517607	24.478018	PhoPhi	FALSE	TRUE	FALSE	0.086486489	0	0.086486489	0	0	0	0.086486489	0.086486489	0	0	0.25945947	0	0	0	0.086486489	0.22162162	0	0	0.086486489	0	0	0
1401	P20062	399	R	Q	fi_2012_11	low	1.445	FALSE	TRUE	FALSE	0.49082494	FALSE	FALSE	TRUE	FALSE	FALSE	0	0	0	0	FALSE	10.684611	30.032576	PhiPhi	FALSE	FALSE	TRUE	0	0	0.07692308	0.07692308	0	0.15384616	0	0	0	0.07692308	0.23076923	0	0	0	0.15384616	0	0.15384616	0	0.07692308	0	0	0
1402	P20062	23	I	V	fi_2012_11	low	1.485	TRUE	FALSE	FALSE	0.23623738	TRUE	FALSE	FALSE	FALSE	FALSE	0	0	0	0	FALSE	22.227198	31.911188	PhoPho	TRUE	FALSE	FALSE	0	0.083333336	0	0	0.16666667	0.16666667	0	0	0.083333336	0	0.16666667	0	0.16666667	0	0.083333336	0	0	0	0	0.083333336	0	0
1403	P20062	77	K	M	fi_2012_11	medium	1.965	FALSE	FALSE	TRUE	1.2182178	FALSE	TRUE	TRUE	FALSE	FALSE	0	0	0	0	FALSE	3.9232807	30.918159	PhiPho	FALSE	TRUE	FALSE	0	0	0.07692308	0	0	0.07692308	0.15384616	0.07692308	0.07692308	0	0.30769232	0	0	0	0	0.07692308	0	0	0.15384616	0	0	0.33333334
1404	P20062	89	F	L	fi_2012_11	neutral	-0.895	TRUE	FALSE	FALSE	0.625	FALSE	FALSE	TRUE	FALSE	FALSE	0	0	0	0	FALSE	27.881977	43.517773	PhoPho	FALSE	FALSE	TRUE	0.25	0	0	0	0	0.25	0	0	0	0	0	0	0	0	0	0.5	0	0	0	0	0	0
1405	P13569	470	V	M	fi_2012_11	neutral	0.13	FALSE	FALSE	TRUE	0.49082494	TRUE	FALSE	FALSE	FALSE	FALSE	0	0	0	0	FALSE	7.1905689	24.612427	PhoPho	TRUE	FALSE	FALSE	0.060839761	0	0	0	0	0.10796915	0	0.060839761	0.0062839189	0.12167952	0.24335904	0	0.18251929	0	0.060839761	0.060839761	0.03399029	0	0	0.060839761	0	0
1406	P13569	556	I	V	fi_2012_11	neutral	0.175	FALSE	FALSE	TRUE	0.23623738	TRUE	FALSE	FALSE	FALSE	FALSE	0	0	0	0	FALSE	8.9698935	25.659683	PhoPho	TRUE	FALSE	FALSE	0.14148606	0.17863777	0.065944269	0	0	0	0.075541794	0.014551084	0	0.19783282	0.25046441	0.0095975231	0	0	0	0.065944269	0	0	0	0	0	0
1407	P13569	668	R	C	fi_2012_11	medium	2.67	TRUE	FALSE	TRUE	1.3273269	FALSE	TRUE	TRUE	FALSE	FALSE	0	0	0	0	FALSE	7.5449228	31.852074	PhiPhi	FALSE	TRUE	TRUE	0	0.06863597	0	0.077324063	0	0.15377933	0.046046916	0.012163336	0.037358817	0	0.20851433	0.033014771	0	0.10599479	0	0.097306691	0.15986098	0	0	0	0	0.2
1408	P28067	166	V	I	fi_2012_11	neutral	0.375	FALSE	TRUE	FALSE	0.23623738	FALSE	FALSE	TRUE	FALSE	FALSE	0	0	0	0	FALSE	14.483826	34.869747	PhoPho	FALSE	FALSE	TRUE	0	0	0	0.025974026	0	0	0.11688311	0	0.2857143	0	0	0	0	0	0.14285715	0.14285715	0	0.14285715	0	0.14285715	0	0
1409	P28067	181	G	A	fi_2012_11	medium	2.14	TRUE	FALSE	FALSE	0	FALSE	TRUE	TRUE	FALSE	FALSE	1	0.045454547	0	0	TRUE	10.176777	27.508713	PhoPho	FALSE	FALSE	TRUE	0	0	0	0.25	0	0	0	0	0	0	0.25	0	0	0	0	0.25	0	0	0	0.25	0	0.25
1410	P28067	210	R	C	fi_2012_11	low	1.04	TRUE	FALSE	FALSE	1.3273269	FALSE	TRUE	TRUE	FALSE	FALSE	3	0.15909091	0	0	TRUE	5.1507564	30.791136	PhiPhi	FALSE	FALSE	TRUE	0	0.07692308	0	0.16923077	0	0.11282051	0	0	0.11282051	0.092307694	0	0	0.07692308	0	0.097435899	0	0.14871795	0	0.11282051	0	0	0
1411	P28067	210	R	H	fi_2012_11	neutral	0.69	TRUE	FALSE	FALSE	0.34534633	FALSE	TRUE	TRUE	FALSE	FALSE	3	0.15909091	0	0	TRUE	5.1507564	30.791136	PhiPhi	FALSE	FALSE	TRUE	0	0.07692308	0	0.16923077	0	0.11282051	0	0	0.11282051	0.092307694	0	0	0.07692308	0	0.097435899	0	0.14871795	0	0.11282051	0	0	0
1412	Q9Y5K2	159	G	D	fi_2012_11	neutral	0.685	TRUE	FALSE	FALSE	1.4285715	FALSE	FALSE	TRUE	FALSE	FALSE	0	0	0	0	FALSE	2.6952636	26.840237	PhoPhi	FALSE	FALSE	TRUE	0.16666667	0.16666667	0.16666667	0	0	0	0	0	0	0	0.33333334	0	0.16666667	0	0	0	0	0	0	0	0	0
1413	Q8IZT8	247	I	N	fi_2012_11	low	1.795	FALSE	FALSE	TRUE	1.25	FALSE	FALSE	TRUE	FALSE	FALSE	0	0	0	0	FALSE	14.757535	28.610039	PhoPhi	FALSE	TRUE	FALSE	0	0	0	0	0	0.11111111	0.11111111	0	0	0.11111111	0.22222222	0	0	0.22222222	0.11111111	0	0.11111111	0	0	0	0	0
1414	Q8IZT8	312	I	M	fi_2012_11	neutral	-0.345	TRUE	FALSE	FALSE	0.33333334	FALSE	TRUE	TRUE	FALSE	FALSE	0	0	0	0	FALSE	4.4477034	21.560537	PhoPho	FALSE	FALSE	TRUE	0	0.25	0	0	0	0	0	0	0.25	0	0	0	0	0	0.25	0	0.25	0	0	0	0	0
1415	O43745	127	R	P	fi_2012_11	medium	2.805	TRUE	FALSE	FALSE	1.3273269	FALSE	TRUE	TRUE	FALSE	FALSE	0	0	0	0	FALSE	7.5079565	22.481272	PhiPho	FALSE	FALSE	TRUE	0	0	0	0.5714286	0	0.14285715	0	0.14285715	0	0	0.14285715	0	0	0	0	0	0	0	0	0	0	0
1416	P03951	428	T	P	fi_2012_11	high	4.17	FALSE	TRUE	FALSE	0.78178209	TRUE	FALSE	FALSE	FALSE	FALSE	0	0	0	0	FALSE	10.478284	22.386164	PhiPho	TRUE	FALSE	FALSE	0.17971958	0	0	0.059906527	0.11981305	0	0	0.18651749	0	0.17971958	0.15436907	0	0	0.059906527	0	0.060048152	0	0	0	0	0	0
1417	P16152	131	P	S	fi_2012_11	neutral	-0.025	FALSE	TRUE	FALSE	0.78178209	FALSE	FALSE	TRUE	FALSE	FALSE	0	0	0	0	FALSE	8.0394936	29.434923	PhoPhi	FALSE	FALSE	TRUE	0	0.125	0	0.25	0	0	0.125	0.125	0	0.25	0	0.125	0	0	0	0	0	0	0	0	0	0
1418	P16152	74	R	L	fi_2012_11	neutral	-0.36	FALSE	FALSE	TRUE	1.3273269	FALSE	TRUE	TRUE	FALSE	FALSE	0	0	0	0	FALSE	9.4322767	27.512817	PhiPho	FALSE	TRUE	FALSE	0.089859851	0.1797197	0	0.089859851	0	0.089859851	0	0	0	0.089859851	0.3594394	0.011541632	0	0.089859851	0	0	0	0	0	0	0	0
1419	P08236	511	Y	C	fi_2012_11	low	1.175	TRUE	FALSE	FALSE	0.78178209	FALSE	TRUE	TRUE	FALSE	FALSE	0	0	0	0	FALSE	10.376585	43.722153	PhiPhi	FALSE	FALSE	TRUE	0	0	0	0.11471519	0	0	0	0.11471519	0.22943038	0	0	0	0.082278483	0	0	0.11471519	0	0.11471519	0.22943038	0	0	0
1420	Q9BU02	108	A	G	fi_2012_11	medium	1.97	FALSE	FALSE	TRUE	0	FALSE	TRUE	TRUE	FALSE	FALSE	0	0	0	0	FALSE	10.43902	29.016111	PhoPho	FALSE	FALSE	TRUE	0.23093221	0	0	0.12923729	0	0	0	0.12288135	0	0	0.12923729	0	0	0	0.12923729	0	0	0	0	0.25847459	0	1
1421	Q9BU02	176	H	R	fi_2012_11	low	1.05	FALSE	FALSE	TRUE	0.34534633	FALSE	TRUE	TRUE	FALSE	FALSE	0	0	0	0	FALSE	8.2731047	24.539682	PhiPhi	FALSE	FALSE	TRUE	0.080402009	0.20435511	0	0	0	0.10217755	0	0	0	0.10217755	0.20435511	0.10217755	0	0	0	0.20435511	0	0	0	0	0	0
1422	P22033	499	A	T	fi_2012_11	neutral	0.655	TRUE	FALSE	FALSE	0.47619048	FALSE	FALSE	TRUE	FALSE	FALSE	0	0	0	0	FALSE	0	38.12862	PhoPhi	FALSE	FALSE	TRUE	0	0	0	0.22846442	0	0.50561798	0.037453182	0	0	0	0	0	0	0	0	0	0	0	0	0.22846442	0	0
1423	P22033	532	R	H	fi_2012_11	medium	2.43	FALSE	FALSE	TRUE	0.34534633	FALSE	FALSE	TRUE	FALSE	FALSE	0	0	0	0	FALSE	0	50.833782	PhiPhi	FALSE	FALSE	TRUE	0.44692737	0	0	0.014897579	0.11173184	0.11173184	0.09124767	0	0	0	0.22346368	0	0	0	0	0	0	0	0	0	0	0
1424	P22033	69	I	V	fi_2012_11	neutral	0.26	FALSE	TRUE	FALSE	0.23623738	TRUE	TRUE	FALSE	FALSE	FALSE	0	0	0	0	FALSE	0	35.849316	PhoPho	TRUE	FALSE	FALSE	0	0	0	0	0	0	0	0	0.05144291	0.15809284	0.15809284	0.079046421	0.15809284	0	0.079046421	0.079046421	0.079046421	0.079046421	0.079046421	0	0	0
1425	P30405	137	P	L	fi_2012_11	medium	3.065	TRUE	FALSE	FALSE	1.25	FALSE	TRUE	TRUE	FALSE	FALSE	1	0.0052910051	0	0	TRUE	0	22.749722	PhoPho	FALSE	FALSE	TRUE	0	0	0	0	0.10468014	0	0	0.20936029	0.053447798	0.10468014	0	0.10911105	0.10468014	0	0	0	0.10468014	0	0	0.20936029	0	0
1426	Q9NZQ7	146	P	R	fi_2012_11	medium	2.72	TRUE	FALSE	FALSE	1.3273269	FALSE	TRUE	TRUE	FALSE	FALSE	0	0	0	0	FALSE	8.4524717	44.605064	PhoPhi	FALSE	FALSE	TRUE	0	0	0	0.16666667	0	0	0	0	0	0	0	0	0	0	0	0.16666667	0.16666667	0	0	0.5	0	0.5
1427	Q9NZQ7	210	T	A	fi_2012_11	medium	2.3	FALSE	TRUE	FALSE	0.47619048	FALSE	FALSE	TRUE	FALSE	FALSE	0	0	0	0	FALSE	4.211257	31.380053	PhiPho	FALSE	TRUE	FALSE	0.026785715	0.092261903	0.092261903	0	0.092261903	0.092261903	0	0	0.092261903	0.092261903	0	0	0	0.092261903	0	0	0.092261903	0.050595239	0.092261903	0.092261903	0	0
1428	Q9Y2J2	109	S	I	fi_2012_11	low	1.61	FALSE	TRUE	FALSE	1.3273269	FALSE	TRUE	TRUE	FALSE	FALSE	0	0	0	0	FALSE	8.035676	38.252731	PhiPho	FALSE	FALSE	TRUE	0.081632651	0	0	0.14285715	0	0.14285715	0.14285715	0	0	0	0	0.20408164	0.14285715	0	0	0	0	0	0	0.14285715	0	0
1429	P34896	213	R	W	fi_2012_11	high	4.19	FALSE	FALSE	TRUE	0.95238096	FALSE	FALSE	TRUE	FALSE	FALSE	0	0	0	0	FALSE	17.013496	32.634541	PhiPho	FALSE	TRUE	FALSE	0.1	0.1	0	0.1	0	0.2	0	0	0	0.1	0.1	0.1	0	0	0	0	0	0	0.2	0	0	0
1430	P34896	216	K	R	fi_2012_11	low	1.4	FALSE	FALSE	TRUE	0	FALSE	FALSE	TRUE	FALSE	FALSE	0	0	0	0	FALSE	17.834686	33.988029	PhiPhi	FALSE	FALSE	TRUE	0.2	0.2	0	0.1	0	0.2	0	0	0	0.1	0.1	0	0	0	0	0	0	0	0.1	0	0	0
1431	P34896	474	L	F	fi_2012_11	low	1.355	TRUE	FALSE	FALSE	0.625	FALSE	FALSE	TRUE	FALSE	FALSE	0	0	0	0	FALSE	19.232622	40.285831	PhoPho	FALSE	FALSE	TRUE	0.16666667	0	0	0	0	0	0	0	0	0	0	0	0	0.33333334	0.16666667	0.33333334	0	0	0	0	0	0
1432	P12018	76	D	N	fi_2012_11	neutral	0.76	FALSE	TRUE	FALSE	0.78178209	FALSE	TRUE	TRUE	FALSE	FALSE	1	0.027027028	0	0	TRUE	14.943598	24.166269	PhiPhi	FALSE	FALSE	TRUE	0	0.15873016	0	0	0	0	0.11746032	0	0	0	0	0.11746032	0	0.11746032	0	0.37142858	0	0	0.11746032	0	0	0.66666669
1433	Q96LD8	121	H	Y	fi_2012_11	neutral	-0.46	TRUE	FALSE	FALSE	0.34534633	FALSE	TRUE	TRUE	FALSE	FALSE	0	0	0	0	FALSE	8.531147	26.853258	PhiPhi	FALSE	FALSE	TRUE	0.01183432	0.13017751	0.062130179	0.13017751	0	0	0.13017751	0	0.1183432	0	0	0	0	0	0.03846154	0.37869823	0	0	0	0	0	0
1434	Q96LD8	207	T	A	fi_2012_11	neutral	-0.38	FALSE	FALSE	TRUE	0.47619048	FALSE	TRUE	TRUE	FALSE	FALSE	0	0	0	0	FALSE	10.511975	28.521133	PhiPho	FALSE	FALSE	TRUE	0.12299465	0	0	0.12299465	0	0	0	0	0	0.12299465	0.24598931	0.24598931	0	0	0	0	0.12299465	0.01604278	0	0	0.5	0
1435	P36959	193	G	R	fi_2012_11	high	4.75	TRUE	FALSE	FALSE	1.4285715	FALSE	TRUE	TRUE	FALSE	FALSE	1	0.094339624	0	0	TRUE	3.791363	29.385525	PhoPhi	FALSE	FALSE	TRUE	0	0.14285715	0	0	0	0	0	0.14285715	0	0	0	0.14285715	0	0	0	0	0.42857143	0	0	0.14285715	0	0
1436	P36959	256	F	I	fi_2012_11	neutral	-1.83	FALSE	TRUE	FALSE	0.625	FALSE	FALSE	TRUE	FALSE	FALSE	0	0	0	0	FALSE	6.2795997	35.649048	PhoPho	FALSE	TRUE	TRUE	0	0.16290727	0	0	0	0.21303259	0	0	0	0	0.22556391	0.26566416	0	0	0	0	0	0	0	0.13283208	0	0
1437	P36959	300	D	V	fi_2012_11	medium	2.485	TRUE	FALSE	FALSE	1.4285715	FALSE	FALSE	TRUE	FALSE	FALSE	0	0	0	0	FALSE	12.568344	33.073338	PhiPho	FALSE	FALSE	TRUE	0	0	0.10379241	0	0	0.20758483	0	0.10379241	0.10379241	0	0	0.10379241	0	0	0	0	0.20758483	0	0.065868266	0.10379241	0	0
1438	Q99490	507	G	S	fi_2012_11	neutral	-0.065	TRUE	FALSE	FALSE	0.47619048	FALSE	FALSE	TRUE	FALSE	FALSE	0	0	0	0	FALSE	8.6913357	24.819073	PhoPhi	FALSE	FALSE	TRUE	0.13440861	0.32795697	0	0.07526882	0	0	0.059139784	0.13440861	0	0	0.26881722	0	0	0	0	0	0	0	0	0	0	0
1439	P39060	1675	D	N	fi_2012_11	low	1.64	TRUE	FALSE	FALSE	0.78178209	FALSE	FALSE	TRUE	FALSE	FALSE	0	0	0	0	FALSE	10.768669	24.42971	PhiPhi	FALSE	FALSE	TRUE	0	0	0.14285715	0	0	0	0	0.14285715	0	0	0	0.14285715	0	0.14285715	0	0.14285715	0	0.14285715	0	0.14285715	0	0
1440	P39060	1690	V	L	fi_2012_11	medium	2.455	FALSE	TRUE	FALSE	0.23623738	TRUE	FALSE	FALSE	FALSE	FALSE	0	0	0	0	FALSE	7.502984	20.885792	PhoPho	TRUE	FALSE	FALSE	0.071428575	0	0	0	0	0	0.071428575	0	0.071428575	0.071428575	0.21428572	0.071428575	0	0.071428575	0	0.21428572	0	0.071428575	0.071428575	0	0	0
1441	Q9UHX3	95	V	M	fi_2012_11	neutral	0.675	FALSE	TRUE	FALSE	0.49082494	FALSE	FALSE	TRUE	FALSE	FALSE	0	0	0	0	FALSE	8.2962694	26.174019	PhoPho	FALSE	TRUE	FALSE	0	0	0	0.16666667	0.25	0	0	0	0	0	0	0.083333336	0	0.16666667	0	0.16666667	0.083333336	0.083333336	0	0	0	0
1442	Q9BS40	13	A	V	fi_2012_11	medium	2.445	FALSE	FALSE	TRUE	0.47619048	TRUE	FALSE	FALSE	FALSE	FALSE	0	0	0	0	FALSE	10.263561	22.887024	PhoPho	TRUE	FALSE	FALSE	0.23076923	0.07692308	0	0	0	0	0	0	0	0	0.15384616	0	0	0	0.07692308	0.07692308	0	0	0.23076923	0.15384616	0	0
1443	Q9BS40	134	T	M	fi_2012_11	neutral	0	FALSE	FALSE	TRUE	0.49082494	FALSE	TRUE	TRUE	FALSE	FALSE	0	0	0	0	FALSE	6.6706657	20.762836	PhiPho	FALSE	TRUE	FALSE	0	0	0	0	0	0.11111111	0	0	0.11111111	0	0.22222222	0	0.11111111	0	0.11111111	0.11111111	0	0	0	0.22222222	0	0
1444	Q9BS40	16	V	M	fi_2012_11	medium	2.215	FALSE	FALSE	TRUE	0.49082494	TRUE	FALSE	FALSE	FALSE	FALSE	0	0	0	0	FALSE	11.280673	21.106716	PhoPho	TRUE	FALSE	FALSE	0.2	0.06666667	0.06666667	0	0	0	0.06666667	0	0	0.06666667	0.06666667	0	0	0	0.06666667	0.06666667	0	0.06666667	0.13333334	0.13333334	0	0
1445	Q9BS40	214	R	H	fi_2012_11	medium	2.015	FALSE	TRUE	FALSE	0.34534633	FALSE	TRUE	TRUE	FALSE	FALSE	0	0	0	0	FALSE	9.0748587	22.146494	PhiPhi	FALSE	FALSE	TRUE	0	0	0.125	0	0	0	0.125	0	0	0.125	0.125	0	0	0	0.25	0.125	0	0.125	0	0	0	0
1446	Q9BS40	48	R	K	fi_2012_11	neutral	0.145	TRUE	FALSE	FALSE	0	FALSE	FALSE	TRUE	FALSE	FALSE	0	0	0	0	FALSE	16.598131	32.661915	PhiPhi	FALSE	FALSE	TRUE	0	0	0	0	0	0.090909094	0.090909094	0.18181819	0.090909094	0.090909094	0.090909094	0	0	0	0.18181819	0.090909094	0	0	0.090909094	0	0	0
1447	Q9BS40	53	H	R	fi_2012_11	neutral	0.4	FALSE	TRUE	FALSE	0.34534633	FALSE	FALSE	TRUE	FALSE	FALSE	0	0	0	0	FALSE	17.152838	30.269958	PhiPhi	FALSE	TRUE	TRUE	0.17427386	0	0	0	0	0.12863071	0.087136932	0	0	0	0.087136932	0.17427386	0.12863071	0	0	0.087136932	0.045643155	0	0.087136932	0	0	0
1448	Q9UI42	303	G	C	fi_2012_11	neutral	0.375	FALSE	TRUE	FALSE	0.23623738	TRUE	FALSE	FALSE	FALSE	FALSE	0	0	0	0	FALSE	6.0961804	27.66337	PhoPhi	TRUE	FALSE	FALSE	0.10153583	0	0	0	0	0	0	0	0	0.20307167	0	0.10153583	0	0.30460751	0	0	0	0.10153583	0	0.18771331	0	0
1449	Q9UI42	157	P	T	fi_2012_11	low	1.265	FALSE	TRUE	FALSE	0.78178209	FALSE	TRUE	TRUE	FALSE	FALSE	0	0	0	0	FALSE	5.8611302	28.781942	PhoPhi	FALSE	TRUE	FALSE	0	0.10433245	0.10433245	0	0	0	0	0.10433245	0.10433245	0	0	0.10433245	0.10433245	0	0.10433245	0.061007958	0	0	0.20866489	0	0	0
1450	Q9UI42	27	L	F	fi_2012_11	neutral	0.58	FALSE	TRUE	FALSE	0.625	TRUE	FALSE	FALSE	FALSE	FALSE	0	0	0	0	FALSE	8.0216122	31.548748	PhoPho	TRUE	FALSE	FALSE	0.064449064	0.064449064	0	0.064449064	0	0	0.064449064	0	0	0.064449064	0.097713098	0.064449064	0	0.064449064	0	0	0.064449064	0	0.064449064	0.32224533	0	0
1451	Q9UI42	88	A	T	fi_2012_11	neutral	-0.735	FALSE	TRUE	FALSE	0.47619048	FALSE	TRUE	TRUE	FALSE	FALSE	0	0	0	0	FALSE	6.9683743	33.690792	PhoPhi	FALSE	FALSE	TRUE	0	0.14285715	0	0	0	0.14285715	0	0	0	0	0.14285715	0	0	0	0	0	0.14285715	0	0.14285715	0.2857143	0	0.25
1452	Q53H47	238	D	A	fi_2012_11	medium	2.435	TRUE	FALSE	FALSE	1.4285715	FALSE	FALSE	TRUE	FALSE	FALSE	0	0	0	0	FALSE	18.860695	30.963226	PhiPho	FALSE	FALSE	TRUE	0.11111111	0	0	0	0	0.11111111	0	0	0	0.22222222	0	0.22222222	0	0.11111111	0.11111111	0	0	0	0	0.11111111	0	0
1453	O43488	142	A	T	fi_2012_11	medium	2.02	TRUE	FALSE	FALSE	0.47619048	TRUE	FALSE	FALSE	FALSE	FALSE	0	0	0	0	FALSE	9.577899	25.338594	PhoPhi	TRUE	FALSE	FALSE	0.083333336	0.083333336	0.083333336	0.083333336	0	0	0	0	0.083333336	0	0.16666667	0	0	0	0.16666667	0.083333336	0	0.083333336	0.083333336	0	0	0
1454	O43488	157	Q	H	fi_2012_11	neutral	-0.5	FALSE	FALSE	TRUE	0.66666669	FALSE	FALSE	TRUE	FALSE	FALSE	0	0	0	0	FALSE	5.0731874	33.033253	PhiPhi	FALSE	TRUE	FALSE	0.090909094	0.090909094	0	0	0.090909094	0	0.090909094	0.090909094	0.18181819	0.090909094	0.18181819	0	0	0	0	0	0	0.090909094	0	0	0	0
1455	O43488	166	V	M	fi_2012_11	low	1.85	FALSE	TRUE	FALSE	0.49082494	FALSE	FALSE	TRUE	FALSE	FALSE	0	0	0	0	FALSE	10.894182	30.967955	PhoPho	FALSE	FALSE	TRUE	0	0	0	0.1	0	0.1	0.1	0	0.1	0.1	0.2	0.1	0	0.1	0	0	0	0	0	0.1	0	0
1456	O43488	229	A	S	fi_2012_11	medium	3.3	FALSE	FALSE	TRUE	0.47619048	TRUE	FALSE	FALSE	FALSE	FALSE	0	0	0	0	FALSE	7.3488693	23.991652	PhoPhi	TRUE	FALSE	FALSE	0	0	0.16342412	0	0	0	0	0.16342412	0.08171206	0	0.24513619	0	0	0.16342412	0.08171206	0	0.10116731	0	0	0	0	0
1457	O43488	255	S	N	fi_2012_11	neutral	-0.27	TRUE	FALSE	FALSE	0.23623738	FALSE	FALSE	TRUE	FALSE	FALSE	0	0	0	0	FALSE	10.343752	27.839291	PhiPhi	FALSE	FALSE	TRUE	0.21025641	0	0.21025641	0	0	0.11282051	0	0.21025641	0	0	0	0	0	0	0	0	0.046153847	0.21025641	0	0	0	0
1458	Q12866	662	Q	E	fi_2012_11	neutral	0.245	TRUE	FALSE	FALSE	0.49082494	FALSE	TRUE	TRUE	FALSE	FALSE	2	0.048780486	0	0	TRUE	6.0534415	40.956882	PhiPhi	FALSE	FALSE	TRUE	0	0	0	0	0	0	0	0.21917808	0	0.21917808	0	0	0.061643835	0	0	0.5	0	0	0	0	0	0.16666667
1459	Q6NVY1	163	C	S	fi_2012_11	neutral	-1.145	TRUE	FALSE	FALSE	0.78178209	TRUE	FALSE	FALSE	FALSE	FALSE	0	0	0	0	FALSE	14.100657	29.16544	PhiPhi	TRUE	FALSE	FALSE	0.071428575	0	0	0	0	0.071428575	0	0.14285715	0.071428575	0.071428575	0.14285715	0.14285715	0	0.071428575	0	0	0.14285715	0	0	0.071428575	0	0
1460	Q6NVY1	245	E	D	fi_2012_11	neutral	0.32	FALSE	FALSE	TRUE	0	FALSE	TRUE	TRUE	FALSE	FALSE	1	0.06666667	1	0.06666667	TRUE	8.7247286	36.309677	PhiPhi	FALSE	FALSE	TRUE	0.11111111	0	0.11111111	0	0	0	0	0	0.22222222	0	0.11111111	0	0	0	0	0.11111111	0.11111111	0	0.11111111	0.11111111	0	0
[truncated: 101,495 more rows]
[truncated: 42 more columns]
