# Supplementary material for: Deriving a Mutation Index of Carcinogenicity Using Protein Structure and Protein Interfaces
Source: PLoS One. 2014 Jan 15;9(1):e84598. doi: 10.1371/journal.pone.0084598 (PMC3893166; doi:10.1371/journal.pone.0084598)
Supplement: Dataset S2 — Neighbouring residue profiles for mutations classed by WT residue. (ZIP) [file pone.0084598.s002.zip]

Archive with 61 entries (60 files):
- neighbour_1/
- neighbour_1/buried_A.tif
- neighbour_1/buried_C.tif
- neighbour_1/buried_D.tif
- neighbour_1/buried_E.tif
- neighbour_1/buried_F.tif
- neighbour_1/buried_G.tif
- neighbour_1/buried_H.tif
- neighbour_1/buried_I.tif
- neighbour_1/buried_K.tif
- neighbour_1/buried_L.tif
- neighbour_1/buried_M.tif
- neighbour_1/buried_N.tif
- neighbour_1/buried_P.tif
- neighbour_1/buried_Q.tif
- neighbour_1/buried_R.tif
- neighbour_1/buried_S.tif
- neighbour_1/buried_T.tif
- neighbour_1/buried_V.tif
- neighbour_1/buried_W.tif
- neighbour_1/buried_Y.tif
- neighbour_1/interface_A.tif
- neighbour_1/interface_C.tif
- neighbour_1/interface_D.tif
- neighbour_1/interface_E.tif
- neighbour_1/interface_F.tif
- neighbour_1/interface_G.tif
- neighbour_1/interface_H.tif
- neighbour_1/interface_I.tif
- neighbour_1/interface_K.tif
- neighbour_1/interface_L.tif
- neighbour_1/interface_M.tif
- neighbour_1/interface_N.tif
- neighbour_1/interface_P.tif
- neighbour_1/interface_Q.tif
- neighbour_1/interface_R.tif
- neighbour_1/interface_S.tif
- neighbour_1/interface_T.tif
- neighbour_1/interface_V.tif
- neighbour_1/interface_W.tif
- neighbour_1/interface_Y.tif
- neighbour_1/surface_A.tif
- neighbour_1/surface_C.tif
- neighbour_1/surface_D.tif
- neighbour_1/surface_E.tif
- neighbour_1/surface_F.tif
- neighbour_1/surface_G.tif
- neighbour_1/surface_H.tif
- neighbour_1/surface_I.tif
- neighbour_1/surface_K.tif
- neighbour_1/surface_L.tif
- neighbour_1/surface_M.tif
- neighbour_1/surface_N.tif
- neighbour_1/surface_P.tif
- neighbour_1/surface_Q.tif
- neighbour_1/surface_R.tif
- neighbour_1/surface_S.tif
- neighbour_1/surface_T.tif
- neighbour_1/surface_V.tif
- neighbour_1/surface_W.tif
- neighbour_1/surface_Y.tif
