# Supplementary material for: Deriving a Mutation Index of Carcinogenicity Using Protein Structure and Protein Interfaces
Source: PLoS One. 2014 Jan 15;9(1):e84598. doi: 10.1371/journal.pone.0084598 (PMC3893166; doi:10.1371/journal.pone.0084598)
Supplement: Dataset S3 — Neighbouring residue profiles for mutations classed by substitution. (ZIP) [file pone.0084598.s003.zip]

Archive with 537 entries (536 files):
- neighbour_2/
- neighbour_2/buried_A_D.tif
- neighbour_2/buried_A_E.tif
- neighbour_2/buried_A_F.tif
- neighbour_2/buried_A_G.tif
- neighbour_2/buried_A_P.tif
- neighbour_2/buried_A_S.tif
- neighbour_2/buried_A_T.tif
- neighbour_2/buried_A_V.tif
- neighbour_2/buried_C_F.tif
- neighbour_2/buried_C_G.tif
- neighbour_2/buried_C_R.tif
- neighbour_2/buried_C_S.tif
- neighbour_2/buried_C_W.tif
- neighbour_2/buried_C_Y.tif
- neighbour_2/buried_D_A.tif
- neighbour_2/buried_D_E.tif
- neighbour_2/buried_D_G.tif
- neighbour_2/buried_D_H.tif
- neighbour_2/buried_D_K.tif
- neighbour_2/buried_D_N.tif
- neighbour_2/buried_D_V.tif
- neighbour_2/buried_D_Y.tif
- neighbour_2/buried_E_A.tif
- neighbour_2/buried_E_D.tif
- neighbour_2/buried_E_G.tif
- neighbour_2/buried_E_I.tif
- neighbour_2/buried_E_K.tif
- neighbour_2/buried_E_M.tif
- neighbour_2/buried_E_Q.tif
- neighbour_2/buried_E_V.tif
- neighbour_2/buried_F_A.tif
- neighbour_2/buried_F_C.tif
- neighbour_2/buried_F_I.tif
- neighbour_2/buried_F_K.tif
- neighbour_2/buried_F_L.tif
- neighbour_2/buried_F_S.tif
- neighbour_2/buried_F_V.tif
- neighbour_2/buried_F_Y.tif
- neighbour_2/buried_G_A.tif
- neighbour_2/buried_G_C.tif
- neighbour_2/buried_G_D.tif
- neighbour_2/buried_G_E.tif
- neighbour_2/buried_G_F.tif
- neighbour_2/buried_G_L.tif
- neighbour_2/buried_G_P.tif
- neighbour_2/buried_G_R.tif
- neighbour_2/buried_G_S.tif
- neighbour_2/buried_G_V.tif
- neighbour_2/buried_G_W.tif
- neighbour_2/buried_H_D.tif
- neighbour_2/buried_H_I.tif
- neighbour_2/buried_H_L.tif
- neighbour_2/buried_H_N.tif
- neighbour_2/buried_H_P.tif
- neighbour_2/buried_H_Q.tif
- neighbour_2/buried_H_R.tif
- neighbour_2/buried_H_Y.tif
- neighbour_2/buried_I_F.tif
- neighbour_2/buried_I_K.tif
- neighbour_2/buried_I_L.tif
- neighbour_2/buried_I_M.tif
- neighbour_2/buried_I_N.tif
- neighbour_2/buried_I_R.tif
- neighbour_2/buried_I_S.tif
- neighbour_2/buried_I_T.tif
- neighbour_2/buried_I_V.tif
- neighbour_2/buried_K_E.tif
- neighbour_2/buried_K_I.tif
- neighbour_2/buried_K_M.tif
- neighbour_2/buried_K_N.tif
- neighbour_2/buried_K_Q.tif
- neighbour_2/buried_K_R.tif
- neighbour_2/buried_K_T.tif
- neighbour_2/buried_L_A.tif
- neighbour_2/buried_L_F.tif
- neighbour_2/buried_L_G.tif
- neighbour_2/buried_L_H.tif
- neighbour_2/buried_L_I.tif
- neighbour_2/buried_L_K.tif
- neighbour_2/buried_L_M.tif
- neighbour_2/buried_L_P.tif
- neighbour_2/buried_L_Q.tif
- neighbour_2/buried_L_R.tif
- neighbour_2/buried_L_S.tif
- neighbour_2/buried_L_V.tif
- neighbour_2/buried_L_W.tif
- neighbour_2/buried_M_I.tif
- neighbour_2/buried_M_K.tif
- neighbour_2/buried_M_L.tif
- neighbour_2/buried_M_R.tif
- neighbour_2/buried_M_T.tif
- neighbour_2/buried_M_V.tif
- neighbour_2/buried_N_D.tif
- neighbour_2/buried_N_H.tif
- neighbour_2/buried_N_I.tif
- neighbour_2/buried_N_K.tif
- neighbour_2/buried_N_S.tif
- neighbour_2/buried_N_T.tif
- neighbour_2/buried_N_Y.tif
- neighbour_2/buried_P_A.tif
- neighbour_2/buried_P_H.tif
- neighbour_2/buried_P_L.tif
- neighbour_2/buried_P_Q.tif
- neighbour_2/buried_P_R.tif
- neighbour_2/buried_P_S.tif
- neighbour_2/buried_P_T.tif
- neighbour_2/buried_Q_E.tif
- neighbour_2/buried_Q_H.tif
- neighbour_2/buried_Q_K.tif
- neighbour_2/buried_Q_L.tif
- neighbour_2/buried_Q_P.tif
- neighbour_2/buried_Q_R.tif
- neighbour_2/buried_R_C.tif
- neighbour_2/buried_R_G.tif
- neighbour_2/buried_R_H.tif
- neighbour_2/buried_R_K.tif
- neighbour_2/buried_R_L.tif
- neighbour_2/buried_R_M.tif
- neighbour_2/buried_R_P.tif
- neighbour_2/buried_R_Q.tif
- neighbour_2/buried_R_S.tif
- neighbour_2/buried_R_T.tif
- neighbour_2/buried_R_V.tif
- neighbour_2/buried_R_W.tif
- neighbour_2/buried_S_A.tif
- neighbour_2/buried_S_C.tif
- neighbour_2/buried_S_F.tif
- neighbour_2/buried_S_G.tif
- neighbour_2/buried_S_I.tif
- neighbour_2/buried_S_L.tif
- neighbour_2/buried_S_N.tif
- neighbour_2/buried_S_P.tif
- neighbour_2/buried_S_R.tif
- neighbour_2/buried_S_T.tif
- neighbour_2/buried_S_W.tif
- neighbour_2/buried_S_Y.tif
- neighbour_2/buried_T_A.tif
- neighbour_2/buried_T_E.tif
- neighbour_2/buried_T_I.tif
- neighbour_2/buried_T_K.tif
- neighbour_2/buried_T_M.tif
- neighbour_2/buried_T_N.tif
- neighbour_2/buried_T_P.tif
- neighbour_2/buried_T_R.tif
- neighbour_2/buried_T_S.tif
- neighbour_2/buried_V_A.tif
- neighbour_2/buried_V_C.tif
- neighbour_2/buried_V_D.tif
- neighbour_2/buried_V_E.tif
- neighbour_2/buried_V_F.tif
- neighbour_2/buried_V_G.tif
- neighbour_2/buried_V_I.tif
- neighbour_2/buried_V_K.tif
- neighbour_2/buried_V_L.tif
- neighbour_2/buried_V_M.tif
- neighbour_2/buried_V_R.tif
- neighbour_2/buried_W_C.tif
- neighbour_2/buried_W_F.tif
- neighbour_2/buried_W_G.tif
- neighbour_2/buried_W_L.tif
- neighbour_2/buried_W_R.tif
- neighbour_2/buried_W_S.tif
- neighbour_2/buried_Y_C.tif
- neighbour_2/buried_Y_D.tif
- neighbour_2/buried_Y_F.tif
- neighbour_2/buried_Y_H.tif
- neighbour_2/buried_Y_N.tif
- neighbour_2/buried_Y_S.tif
- neighbour_2/buried_Y_V.tif
- neighbour_2/interface_A_D.tif
- neighbour_2/interface_A_E.tif
- neighbour_2/interface_A_G.tif
- neighbour_2/interface_A_P.tif
- neighbour_2/interface_A_S.tif
- neighbour_2/interface_A_T.tif
- neighbour_2/interface_A_V.tif
- neighbour_2/interface_C_F.tif
- neighbour_2/interface_C_G.tif
- neighbour_2/interface_C_R.tif
- neighbour_2/interface_C_S.tif
- neighbour_2/interface_C_W.tif
- neighbour_2/interface_C_Y.tif
- neighbour_2/interface_D_A.tif
- neighbour_2/interface_D_E.tif
- neighbour_2/interface_D_F.tif
- neighbour_2/interface_D_G.tif
- neighbour_2/interface_D_H.tif
- neighbour_2/interface_D_I.tif
- neighbour_2/interface_D_K.tif
- neighbour_2/interface_D_N.tif
- neighbour_2/interface_D_V.tif
- neighbour_2/interface_D_Y.tif
- neighbour_2/interface_E_A.tif
- neighbour_2/interface_E_D.tif
- neighbour_2/interface_E_G.tif
- neighbour_2/interface_E_H.tif
- neighbour_2/interface_E_I.tif
- neighbour_2/interface_E_K.tif
- neighbour_2/interface_E_L.tif
- neighbour_2/interface_E_Q.tif
- neighbour_2/interface_E_V.tif
- neighbour_2/interface_E_Y.tif
- neighbour_2/interface_F_A.tif
- neighbour_2/interface_F_C.tif
- neighbour_2/interface_F_I.tif
- neighbour_2/interface_F_L.tif
- neighbour_2/interface_F_S.tif
- neighbour_2/interface_F_V.tif
- neighbour_2/interface_F_Y.tif
- neighbour_2/interface_G_A.tif
- neighbour_2/interface_G_C.tif
- neighbour_2/interface_G_D.tif
- neighbour_2/interface_G_E.tif
- neighbour_2/interface_G_F.tif
- neighbour_2/interface_G_I.tif
- neighbour_2/interface_G_L.tif
- neighbour_2/interface_G_N.tif
- neighbour_2/interface_G_P.tif
- neighbour_2/interface_G_R.tif
- neighbour_2/interface_G_S.tif
- neighbour_2/interface_G_T.tif
- neighbour_2/interface_G_V.tif
- neighbour_2/interface_G_W.tif
- neighbour_2/interface_G_Y.tif
- neighbour_2/interface_H_D.tif
- neighbour_2/interface_H_I.tif
- neighbour_2/interface_H_L.tif
- neighbour_2/interface_H_N.tif
- neighbour_2/interface_H_P.tif
- neighbour_2/interface_H_Q.tif
- neighbour_2/interface_H_R.tif
- neighbour_2/interface_H_T.tif
- neighbour_2/interface_H_Y.tif
- neighbour_2/interface_I_F.tif
- neighbour_2/interface_I_K.tif
- neighbour_2/interface_I_L.tif
- neighbour_2/interface_I_M.tif
- neighbour_2/interface_I_N.tif
- neighbour_2/interface_I_R.tif
- neighbour_2/interface_I_S.tif
- neighbour_2/interface_I_T.tif
- neighbour_2/interface_I_V.tif
- neighbour_2/interface_K_A.tif
- neighbour_2/interface_K_E.tif
- neighbour_2/interface_K_F.tif
- neighbour_2/interface_K_I.tif
- neighbour_2/interface_K_L.tif
- neighbour_2/interface_K_M.tif
- neighbour_2/interface_K_N.tif
- neighbour_2/interface_K_Q.tif
- neighbour_2/interface_K_R.tif
- neighbour_2/interface_K_T.tif
- neighbour_2/interface_L_A.tif
- neighbour_2/interface_L_F.tif
- neighbour_2/interface_L_G.tif
- neighbour_2/interface_L_H.tif
- neighbour_2/interface_L_I.tif
- neighbour_2/interface_L_K.tif
- neighbour_2/interface_L_M.tif
- neighbour_2/interface_L_P.tif
- neighbour_2/interface_L_Q.tif
- neighbour_2/interface_L_R.tif
- neighbour_2/interface_L_S.tif
- neighbour_2/interface_L_V.tif
- neighbour_2/interface_L_W.tif
- neighbour_2/interface_M_I.tif
- neighbour_2/interface_M_K.tif
- neighbour_2/interface_M_L.tif
- neighbour_2/interface_M_P.tif
- neighbour_2/interface_M_R.tif
- neighbour_2/interface_M_T.tif
- neighbour_2/interface_M_V.tif
- neighbour_2/interface_N_D.tif
- neighbour_2/interface_N_H.tif
- neighbour_2/interface_N_I.tif
- neighbour_2/interface_N_K.tif
- neighbour_2/interface_N_S.tif
- neighbour_2/interface_N_T.tif
- neighbour_2/interface_N_Y.tif
- neighbour_2/interface_P_A.tif
- neighbour_2/interface_P_F.tif
- neighbour_2/interface_P_H.tif
- neighbour_2/interface_P_K.tif
- neighbour_2/interface_P_L.tif
- neighbour_2/interface_P_Q.tif
- neighbour_2/interface_P_R.tif
- neighbour_2/interface_P_S.tif
- neighbour_2/interface_P_T.tif
- neighbour_2/interface_Q_D.tif
- neighbour_2/interface_Q_E.tif
- neighbour_2/interface_Q_H.tif
- neighbour_2/interface_Q_K.tif
- neighbour_2/interface_Q_L.tif
- neighbour_2/interface_Q_P.tif
- neighbour_2/interface_Q_R.tif
- neighbour_2/interface_R_C.tif
- neighbour_2/interface_R_F.tif
- neighbour_2/interface_R_G.tif
- neighbour_2/interface_R_H.tif
[truncated: 237 more entries]
