# Supplementary material for: Deriving a Mutation Index of Carcinogenicity Using Protein Structure and Protein Interfaces
Source: PLoS One. 2014 Jan 15;9(1):e84598. doi: 10.1371/journal.pone.0084598 (PMC3893166; doi:10.1371/journal.pone.0084598)
Supplement: Table S1 — Definitions of topological areas. (XLS) [file pone.0084598.s020.xls]

## Sheet: Sheet1
Interface area (Å)	CSS	Relative ASA (Å)	Relative BSA (Å)	Class	Class ID
> 400	> 0	> 0	> 0	Interface	I
> 400	0	> 0	> 0	Interface	I
< 400	> 0	> 0	> 0	Interface	I
< 400	0	> 0	> 0	Ambiguous surface	s
		≤ 0.1	0	Buried	B
		> 0.1	0	Surface	S
