# Supplementary material for: Deriving a Mutation Index of Carcinogenicity Using Protein Structure and Protein Interfaces
Source: PLoS One. 2014 Jan 15;9(1):e84598. doi: 10.1371/journal.pone.0084598 (PMC3893166; doi:10.1371/journal.pone.0084598)
Supplement: Table S2 — Physicochemical properties of amino acids. (XLS) [file pone.0084598.s021.xls]

## Sheet: Sheet1
	Hydrophobic	Positive	Negative	Polar	Charged	Small	Tiny	Aliphatic	Aromatic	Proline
I	√							√
L	√							√
V	√					√		√
C	√					√
A	√					√	√
G	√					√	√
M	√
F	√								√
Y	√			√					√
W	√			√					√
H	√	√		√	√				√
K		√		√	√
R		√		√	√
E			√	√	√
Q				√
D			√	√	√
N				√		√
S				√		√	√
T	√			√		√
P						√				√
