# Supplementary material for: Deriving a Mutation Index of Carcinogenicity Using Protein Structure and Protein Interfaces
Source: PLoS One. 2014 Jan 15;9(1):e84598. doi: 10.1371/journal.pone.0084598 (PMC3893166; doi:10.1371/journal.pone.0084598)
Supplement: Table S3 — Top mutated proteins for neutral mutations and driver muations. (XLS) [file pone.0084598.s022.xls]

## Sheet: Sheet1
			neutral mutations	driver mutations
full set
top mutated with neutral	P04440	HLA-DPB1	17	0
	P11940	PABPC1	13	0
	Q30154	HLA-DRB5	13	0
	P20062	TCN2	12	0
	P01031	C5	11	0
top mutated with drivers	P04637	TP53	2	588
	P60484	PTEN	0	313
	P00533	EGFR	1	287
	P42771	CDKN2A	0	212
	P42336	PIK3CA	1	194
intersection
top mutated with neutral	P08581	MET	5	10
	P43246	MSH2	3	10
	O75874	IDH1	2	11
	P04637	TP53	2	588
	P06400	RB1	2	24
top mutated with drivers	P04637	TP53	2	588
	P00533	EGFR	1	287
	P42336	PIK3CA	1	194
	P10721	KIT	1	181
	P35222	CTNNB1	1	55
