# Supplementary material for: Deriving a Mutation Index of Carcinogenicity Using Protein Structure and Protein Interfaces
Source: PLoS One. 2014 Jan 15;9(1):e84598. doi: 10.1371/journal.pone.0084598 (PMC3893166; doi:10.1371/journal.pone.0084598)
Supplement: Table S4 — Model parameters and importance in InCa. The %incMSE is the increasing in mean of the error of a tree (mean square error (MSE)) for regression and misclassification in the forest when the observed values of this variable are randomly permuted in the “out of bag” samples. The IncNodePurity is the total decrease in node impurities from splitting on the variable, averaged over all trees. (XLS) [file pone.0084598.s023.xls]

## Sheet: Sheet1
parameter	%IncMSE	IncNodePurity	name
msd_c	17.06	8.95	coil
msd_e	9.31	3.89	beta sheet
msd_h	8.79	3.44	helix
area_b	20.23	21.92	buried
area_i	7.13	2.87	interface
area_s	8.45	2.36	surface
acc_0	18.39	18.84	<10% ASA
acc_1	14.58	9.73	10 - 30% ASA
acc_2	10.84	4.85	>30% ASA
physicochemicalDis	35.01	50.55	physicochemical dissimilarity
PTMBool	2.66	0.39	post-translational modification
SSBool	0.65	0.21	disulphide bridges
Ahmax	9.06	5.33	max hydrogen bonds
Ahmean	12.46	10.31	mean hydrogen bonds
Asmax	3.98	1.24	max salt bridges
Asmean	5.3	2.14	mean saltbridges
esBool	7.36	2.79	electrostatic interactions
mridDmin	35.11	61.12	min distance to interface
mridDmean	50.38	78.91	mean distance to interface
AHPathy	7.97	7.34	hydropathy
resMut	19.37	116.99	mutant residue
resWT	67.16	122.16	wild-type residue
ALA	22.23	23.15	normalised frequencies of residue in 5 Å radius on mutated molecule
ARG	26.64	35.07
ASN	19.63	18.32
ASP	20.97	21.56
CYS	19.49	14.85
GLN	19.97	21.67
GLU	20.67	19.87
GLY	20.66	19.45
HIS	15.18	18.32
ILE	18.4	19.78
LEU	27.52	31.19
LYS	18.83	20.88
MET	18.07	15.27
PHE	20.67	21.31
PRO	16.87	15.77
SER	28.82	27.12
THR	19.32	20.99
TRP	17.41	12.27
TYR	25.43	35.13
VAL	21.29	24.25
ALAOpp	5.62	3.23	normalised frequencies of residue in 5 Å radius on opposite side of interface
ARGOpp	10.29	7.15
ASNOpp	6.63	4.11
ASPOpp	10	4.98
CYSOpp	2.81	1.19
GLNOpp	13.65	7.62
GLUOpp	11.25	5.75
GLYOpp	10.73	3.82
HISOpp	7.52	4.1
ILEOpp	8.74	3.67
LEUOpp	11.98	6.09
LYSOpp	10.59	5.4
METOpp	4.93	2.7
PHEOpp	6.24	2.86
PROOpp	10.02	5.49
SEROpp	8.3	4.32
THROpp	6.94	3.83
TRPOpp	6.25	2.16
TYROpp	7.33	4.68
VALOpp	6.46	3.38
max_dssp	38.78	62.09	max inter-molecular (not interface) hydrogen bonds
avg_dssp	27.56	35.71	mean inter-molecular (not interface) hydrogen bonds
avg_dssp_above_1	25.28	27.58	inter-molecular (not interface) hydrogen bonds with strength > 1 kcal / mol
bsa2asa_max	28.95	43.5	max BSA/ASA ratio
bsa2asa_mean	19.79	24.63	mean BSA/ASA ratio
bsa_max	19.4	21.57	max BSA
bsa_mean	18.43	20.04	mean BSA
