# Supplementary material for: Deriving a Mutation Index of Carcinogenicity Using Protein Structure and Protein Interfaces
Source: PLoS One. 2014 Jan 15;9(1):e84598. doi: 10.1371/journal.pone.0084598 (PMC3893166; doi:10.1371/journal.pone.0084598)
Supplement: Table S6 — Enriched GO BP terms in communities of the protein-protein interaction network of proteins containing mutations that were predicted as drivers by InCa only. (XLS) [file pone.0084598.s025.xls]

## Sheet: Sheet1
community memberships for 1-hop network
Term	GOBPID	Pvalue	community
DNA metabolic process	GO:0006259	1.7e-89	1
S phase	GO:0051320	8.7e-80	1
S phase of mitotic cell cycle	GO:0000084	1e-77	1
interphase of mitotic cell cycle	GO:0051329	1.7e-77	1
interphase	GO:0051325	8.8e-77	1
nuclear mRNA splicing, via spliceosome	GO:0000398	7.9e-187	2
RNA splicing, via transesterification reactions with bulged adenosine as nucleophile	GO:0000377	7.9e-187	2
RNA splicing, via transesterification reactions	GO:0000375	4.2e-185	2
RNA splicing	GO:0008380	1.9e-163	2
mRNA processing	GO:0006397	1.4e-150	2
protein modification by small protein conjugation or removal	GO:0070647	2.4e-29	3
protein modification by small protein conjugation	GO:0032446	2.3e-22	3
protein ubiquitination	GO:0016567	1.5e-19	3
cellular protein metabolic process	GO:0044267	3.2e-17	3
cellular protein modification process	GO:0006464	1e-16	3
transcription from RNA polymerase II promoter	GO:0006366	3.6e-76	4
transcription, DNA-dependent	GO:0006351	1.2e-71	4
regulation of transcription, DNA-dependent	GO:0006355	3.4e-71	4
regulation of RNA metabolic process	GO:0051252	7.8e-71	4
regulation of RNA biosynthetic process	GO:2001141	8e-71	4
mitotic cell cycle spindle checkpoint	GO:0071174	5.2e-42	5
mitotic cell cycle spindle assembly checkpoint	GO:0007094	2.7e-40	5
spindle checkpoint	GO:0031577	3.6e-40	5
spindle assembly checkpoint	GO:0071173	6.2e-40	5
negative regulation of mitotic metaphase/anaphase transition	GO:0045841	1.3e-39	5
response to wounding	GO:0009611	4.3e-47	6
G-protein coupled receptor signaling pathway	GO:0007186	2.2e-43	6
blood coagulation	GO:0007596	7.8e-42	6
coagulation	GO:0050817	1.1e-41	6
regulation of body fluid levels	GO:0050878	1.2e-41	6
transmembrane receptor protein tyrosine kinase signaling pathway	GO:0007169	4.2e-79	7
cellular response to peptide hormone stimulus	GO:0071375	9.7e-76	7
enzyme linked receptor protein signaling pathway	GO:0007167	3.9e-72	7
insulin receptor signaling pathway	GO:0008286	5.7e-72	7
response to peptide hormone stimulus	GO:0043434	1.5e-69	7
regulation of small GTPase mediated signal transduction	GO:0051056	9.6e-70	8
small GTPase mediated signal transduction	GO:0007264	2.9e-66	8
intracellular signal transduction	GO:0035556	1.2e-62	8
regulation of response to stimulus	GO:0048583	1.2e-56	8
nerve growth factor receptor signaling pathway	GO:0048011	6.9e-56	8
translational termination	GO:0006415	4.3e-189	9
nuclear-transcribed mRNA catabolic process, nonsense-mediated decay	GO:0000184	1e-185	9
translational initiation	GO:0006413	2.8e-175	9
translational elongation	GO:0006414	3.9e-175	9
SRP-dependent cotranslational protein targeting to membrane	GO:0006614	3.9e-175	9
acetyl-CoA biosynthetic process from pyruvate	GO:0006086	2.6e-39	10
regulation of acetyl-CoA biosynthetic process from pyruvate	GO:0010510	2.6e-39	10
acetyl-CoA biosynthetic process	GO:0006085	2.4e-37	10
regulation of cofactor metabolic process	GO:0051193	2.4e-37	10
regulation of coenzyme metabolic process	GO:0051196	2.4e-37	10
cellular iron ion homeostasis	GO:0006879	2.5e-10	11
iron ion homeostasis	GO:0055072	7.3e-10	11
transition metal ion transport	GO:0000041	1.1e-09	11
iron ion transport	GO:0006826	1.3e-08	11
cellular metal ion homeostasis	GO:0006875	4.9e-07	11
cellular membrane organization	GO:0016044	1.5e-05	12
membrane organization	GO:0061024	1.6e-05	12
regulation of defense response to virus by virus	GO:0050690	7.6e-05	12
intracellular protein transport	GO:0006886	0.00014	12
negative regulation of epidermal growth factor receptor signaling pathway	GO:0042059	0.00016	12
purine nucleobase metabolic process	GO:0006144	1.5e-07	13
purine nucleobase catabolic process	GO:0006145	2.9e-07	13
nucleobase metabolic process	GO:0009112	7.8e-07	13
nucleobase catabolic process	GO:0046113	3.4e-06	13
cellular aromatic compound metabolic process	GO:0006725	3.9e-05	13
pyrimidine nucleoside salvage	GO:0043097	6.7e-10	14
pyrimidine-containing compound salvage	GO:0008655	9.5e-10	14
pyrimidine ribonucleoside metabolic process	GO:0046131	1.3e-09	14
nucleoside salvage	GO:0043174	2.3e-09	14
pyrimidine nucleoside biosynthetic process	GO:0046134	4.5e-09	14
galactose catabolic process	GO:0019388	0.00035	15
galactose metabolic process	GO:0006012	0.00062	15
hexose catabolic process	GO:0019320	0.0062	15
monosaccharide catabolic process	GO:0046365	0.0065	15
carbohydrate catabolic process	GO:0016052	0.011	15
bile acid catabolic process	GO:0030573	0.00021	16
ribonucleoside bisphosphate metabolic process	GO:0033875	0.00097	16
purine nucleoside bisphosphate metabolic process	GO:0034032	0.00097	16
purine ribonucleoside bisphosphate metabolic process	GO:0034035	0.00097	16
3'-phosphoadenosine 5'-phosphosulfate metabolic process	GO:0050427	0.00097	16
negative regulation of myeloid dendritic cell activation	GO:0030886	6.9e-05	17
negative regulation of chronic inflammatory response to antigenic stimulus	GO:0002875	6.9e-05	17
positive regulation of B cell apoptotic process	GO:0002904	6.9e-05	17
negative regulation of interferon-alpha biosynthetic process	GO:0045355	6.9e-05	17
regulation of myeloid dendritic cell activation	GO:0030885	0.00014	17
community memberships for network connecting only original proteins
Term	GOBPID	Pvalue	community
blood coagulation, fibrin clot formation	GO:0072378	4.9e-13	1
blood coagulation	GO:0007596	1.6e-11	1
coagulation	GO:0050817	1.7e-11	1
hemostasis	GO:0007599	1.8e-11	1
regulation of body fluid levels	GO:0050878	6.4e-11	1
purine nucleobase catabolic process	GO:0006145	3e-06	2
secretion	GO:0046903	4.4e-06	2
mammary gland development	GO:0030879	5.2e-06	2
purine nucleobase metabolic process	GO:0006144	6.9e-06	2
immune system process	GO:0002376	9.8e-06	2
response to high density lipoprotein particle stimulus	GO:0055099	0.00062	3
PMA-inducible membrane protein ectodomain proteolysis	GO:0051088	0.00062	3
positive regulation of mitotic cell cycle spindle assembly checkpoint	GO:0090267	0.00062	3
epidermal growth factor-activated receptor transactivation by G-protein coupled receptor signaling pathway	GO:0035625	0.00083	3
mast cell homeostasis	GO:0033023	0.00083	3
positive regulation of oligodendrocyte differentiation	GO:0048714	2.1e-05	4
negative regulation of transcription from RNA polymerase II promoter	GO:0000122	2.4e-05	4
peroxisome proliferator activated receptor signaling pathway	GO:0035357	2.7e-05	4
negative regulation of cellular metabolic process	GO:0031324	3.3e-05	4
negative regulation of macromolecule metabolic process	GO:0010605	3.5e-05	4
cell cycle process	GO:0022402	2.9e-11	5
interphase of mitotic cell cycle	GO:0051329	3.2e-11	5
interphase	GO:0051325	3.8e-11	5
mitotic cell cycle	GO:0000278	1.2e-10	5
DNA replication	GO:0006260	2.2e-10	5
myeloid leukocyte differentiation	GO:0002573	3.4e-05	6
small GTPase mediated signal transduction	GO:0007264	9.2e-05	6
cellular response to stimulus	GO:0051716	0.00016	6
response to activity	GO:0014823	0.00017	6
positive regulation of neuron apoptotic process	GO:0043525	0.00019	6
nuclear mRNA splicing, via spliceosome	GO:0000398	3.9e-08	7
RNA splicing, via transesterification reactions with bulged adenosine as nucleophile	GO:0000377	3.9e-08	7
RNA splicing, via transesterification reactions	GO:0000375	4.3e-08	7
RNA splicing	GO:0008380	2.5e-07	7
mRNA processing	GO:0006397	5.7e-07	7
cellular iron ion homeostasis	GO:0006879	2.2e-05	8
iron ion homeostasis	GO:0055072	3.3e-05	8
transition metal ion transport	GO:0000041	3.9e-05	8
cellular metal ion homeostasis	GO:0006875	0.00045	8
metal ion homeostasis	GO:0055065	0.00052	8
regulation of cyclic-nucleotide phosphodiesterase activity	GO:0051342	0.00028	9
negative regulation of cyclic-nucleotide phosphodiesterase activity	GO:0051344	0.00028	9
protein maturation by protein folding	GO:0022417	0.00069	9
regulation of protein kinase A signaling cascade	GO:0010738	0.0014	9
protein kinase A signaling cascade	GO:0010737	0.0017	9
glycolysis	GO:0006096	3.1e-10	10
glucose catabolic process	GO:0006007	6.7e-10	10
hexose catabolic process	GO:0019320	1.4e-09	10
monosaccharide catabolic process	GO:0046365	1.7e-09	10
carbohydrate catabolic process	GO:0016052	1.4e-08	10
regulation of striated muscle tissue development	GO:0016202	9.7e-05	11
regulation of muscle organ development	GO:0048634	0.0001	11
isoprenoid transport	GO:0046864	0.00021	11
terpenoid transport	GO:0046865	0.00021	11
retinol transport	GO:0034633	0.00021	11
calcium-independent cell-matrix adhesion	GO:0007161	0.00014	12
protein transport within lipid bilayer	GO:0032594	0.00014	12
germ cell migration	GO:0008354	0.00076	12
cellular response to vitamin D	GO:0071305	0.00083	12
cell-cell adhesion mediated by integrin	GO:0033631	0.00083	12
opsonization	GO:0008228	2e-07	13
complement activation	GO:0006956	1.9e-05	13
protein activation cascade	GO:0072376	3.2e-05	13
phagocytosis	GO:0006909	3.5e-05	13
humoral immune response	GO:0006959	7.1e-05	13
peptide catabolic process	GO:0043171	0.0014	14
collagen catabolic process	GO:0030574	0.003	14
embryonic hindlimb morphogenesis	GO:0035116	0.0035	14
multicellular organismal catabolic process	GO:0044243	0.0039	14
proteolysis	GO:0006508	0.0041	14
histone methylation	GO:0016571	9.8e-05	15
protein methylation	GO:0006479	0.00017	15
protein alkylation	GO:0008213	0.00017	15
macromolecule methylation	GO:0043414	0.00039	15
regulation of gene expression, epigenetic	GO:0040029	0.00042	15
collagen fibril organization	GO:0030199	5.1e-06	16
extracellular matrix organization	GO:0030198	0.00012	16
extracellular structure organization	GO:0043062	0.00012	16
positive regulation of extracellular matrix disassembly	GO:0090091	0.00014	16
collagen-activated tyrosine kinase receptor signaling pathway	GO:0038063	0.00028	16
acetyl-CoA biosynthetic process from pyruvate	GO:0006086	6.3e-07	17
regulation of acetyl-CoA biosynthetic process from pyruvate	GO:0010510	6.3e-07	17
acetyl-CoA biosynthetic process	GO:0006085	8.7e-07	17
regulation of cofactor metabolic process	GO:0051193	8.7e-07	17
regulation of coenzyme metabolic process	GO:0051196	8.7e-07	17
response to methanol	GO:0033986	0.00014	18
response to chromate	GO:0046687	0.00028	18
response to triglyceride	GO:0034014	0.00042	18
response to lead ion	GO:0010288	0.0018	18
proteolysis	GO:0006508	0.0041	18
