# Supplementary material for: Deriving a Mutation Index of Carcinogenicity Using Protein Structure and Protein Interfaces
Source: PLoS One. 2014 Jan 15;9(1):e84598. doi: 10.1371/journal.pone.0084598 (PMC3893166; doi:10.1371/journal.pone.0084598)
Supplement: Table S7 — Community membership of proteins in the protein-protein interaction network of proteins containing mutations that were predicted as drivers by InCa only. (XLS) [file pone.0084598.s026.xls]

## Sheet: memberships
community memberships for 1-hop expanded network		community memberships for network connecting only original proteins
UniProtID	community	UniProtID	community
Q93009	3	P12259	1
Q01844	3	P03951	1
O60942	1	P47989	2
P32780	1	P04040	2
P12004	1	Q96HS1	3
P18887	1	Q14145	3
P68400	4	Q92793	4
Q13547	1	P37231	4
Q16539	8	P54274	5
Q14934	8	P12004	5
P35568	7	P30307	5
P22607	7	P20248	5
P30307	5	Q13257	3
P31946	7	P78536	3
P00734	6	Q9H211	5
P38435	6	Q13569	4
Q08209	6	O15350	4
P62158	8	P60953	6
P09012	2	P01375	6
O94906	2	Q06124	2
P09651	2	P16410	2
Q6P2Q9	2	P35568	2
Q9NWV8	1	P11766	4
Q92793	4	Q15637	7
P62805	1	P26368	7
P60953	8	Q96IY4	1
P98174	8	P00734	1
P56524	4	P09651	7
P27361	5	P09012	7
P26368	2	P02787	8
Q8IWZ8	2	P00450	8
P02735	6	P49643	5
P15924	8	P49005	5
Q02156	8	P01008	1
Q9H211	1	P13726	1
P24864	1	O60921	5
P16471	7	Q9Y2T3	2
O14543	7	Q13309	5
P51948	1	P61244	9
P53803	2	O00170	9
P63279	4	Q08209	2
P19419	8	P62937	2
Q9Y6J0	6	O95714	6
P54274	1	P14618	10
Q15796	4	P06733	10
Q13257	5	P16581	1
Q12834	5	P05155	1
P30613	7	Q16539	6
P49023	7	P78324	2
Q9UNN8	6	P14920	2
P04070	6	P00740	1
P14618	8	P63279	4
P08238	8	P27448	11
P37231	4	P02766	11
Q9ULK4	4	P68400	6
P05556	7	P09038	2
P02452	7	P19878	6
Q8WWY3	2	P60568	2
P52292	1	P15509	2
Q15717	2	Q07912	6
Q9Y265	4	P05556	12
P54132	1	O00214	12
Q9Y3M8	8	Q99728	5
P10911	8	P07148	4
Q92633	6	P15104	4
P45983	8	P26715	2
P26358	1	P19793	4
Q9NPF5	1	P02753	11
O00571	2	Q15485	13
P50616	1	P02741	13
P41146	6	Q9UNA0	14
P51681	6	P45452	14
P26006	7	Q8NHJ6	2
P29275	6	P41212	4
O00459	7	P07711	4
P38919	9	Q9Y3M8	6
P62899	9	P07195	10
P22087	2	P26358	15
P17480	1	O75530	15
P09104	8	P00492	5
Q53GL0	3	P04156	4
P19793	4	P30613	10
P17936	6	Q8TEB7	4
Q8TCU6	8	Q93009	15
Q12982	8	P08758	15
P16473	6	Q16832	16
Q8WXF3	6	P02461	16
P61244	4	P16471	2
P49207	9	P56524	11
Q92989	2	P09622	17
O76094	3	P08559	17
Q86Y13	3	O95271	5
Q13309	1	P07288	18
P78396	1	P01009	18
Q15637	2
Q99728	4
Q92993	4
P55010	9
P62241	9
Q96FW1	3
Q06124	7
P42338	7
Q9UK53	1
P52434	2
O15379	4
P15104	4
O75928	4
P62701	9
P24593	6
P18621	9
O14976	12
Q00535	12
P49005	1
Q92889	1
Q96HS1	3
Q05516	3
P12259	6
P02671	6
Q12873	4
Q07912	8
Q02543	9
Q15459	2
P08047	1
Q53ET0	4
Q9P2I0	2
P50914	9
P09038	7
P11487	7
Q15052	8
Q9H2X6	4
Q6ZSZ5	8
P55055	4
Q9NP87	3
P62316	2
P17844	2
P62987	1
Q6STE5	4
P62837	3
Q96RP6	3
Q8IX03	8
P68431	2
P01019	6
P49450	4
O75962	8
Q05655	2
P12956	4
P03951	6
P05154	6
P31371	7
Q9NP62	4
O15350	4
P19544	4
P01009	6
P07288	6
P29590	4
P51532	4
Q09161	2
Q5T3J3	8
P35249	1
Q04917	5
Q15648	4
Q5H8A3	6
Q13242	2
P46109	7
P54253	7
P61326	2
P40763	6
P19838	8
O00267	6
P22681	3
P17066	8
Q13233	8
O75376	4
O75937	2
Q13569	4
P63165	4
O60244	4
Q01094	1
Q9Y6R0	7
P46531	7
O60704	6
Q14242	6
P05067	6
P20248	1
P49918	1
Q9UJX4	5
P24863	4
O14646	2
Q14145	3
P62877	3
Q8N0W4	13
P78352	13
Q96G25	4
P15509	7
P41235	4
Q06520	16
A8K015	16
P40937	1
Q9BXB5	3
Q07343	6
P51828	6
Q8N6T7	4
P13010	4
P08559	10
P56537	8
Q9Y4H2	7
P28907	7
P01730	7
Q96RL1	4
P39748	1
P55795	2
Q9UJX3	5
P24928	2
P53041	5
Q14344	5
P61981	7
D3DR86	8
Q9BY41	4
P04637	4
P27986	7
P10767	7
O14744	2
Q9P0U4	1
P01892	7
P30101	7
Q9BQA1	2
P14678	2
Q9Y3C7	4
P62244	9
P46778	9
P01375	8
Q15120	10
Q01130	2
Q8IY92	3
O00170	5
Q07869	4
P04040	6
P16410	7
P06239	7
P14373	3
P14920	6
Q9UJM8	6
Q9Y6Q9	4
P06400	1
Q9BYV6	3
Q9UBE8	4
P60568	7
P98077	7
P08107	3
P62917	9
Q86Z14	7
P01308	7
Q15019	7
Q99719	7
P04049	7
P35268	9
P12931	7
P41212	4
Q9UQC2	4
P11766	4
Q8IUQ4	3
P38159	2
O75530	1
P25490	4
Q03181	4
Q92769	4
P30050	9
P0CG48	1
P47914	9
P16157	8
Q01082	8
Q92901	9
P20333	8
O00762	5
Q13111	1
Q6ZNA4	3
P62993	7
Q9BUJ2	2
Q9Y5K5	3
O15105	3
P30291	5
O43559	7
P02787	11
P21283	11
Q92529	7
Q9Y618	4
P62304	2
P02775	6
P29353	7
Q9NS56	3
Q9UBC3	1
Q15311	8
Q9H981	3
Q13873	4
P62945	9
P04745	3
Q92667	3
P63104	8
P08579	2
P24522	1
Q71SY5	4
P61927	9
P17252	2
Q15393	2
Q16695	1
P06733	7
P61956	4
P51003	2
Q16665	4
P19387	2
Q9UKV0	4
P00918	8
P48751	8
Q13772	4
P35269	2
Q13464	2
P42081	7
O60291	3
P52630	7
Q9UHV7	4
P62875	2
P09874	4
Q96RU7	7
Q8WVM7	1
Q08211	2
P02730	8
Q9H0F5	3
Q9UER7	4
P61313	9
Q9UHD2	8
Q13838	2
P62937	6
P35613	6
P16615	8
P09622	10
Q14974	1
P05121	6
P04004	6
P26232	8
P05113	7
Q99972	7
Q9BXS5	7
Q13322	7
P06241	7
P14770	6
Q07955	2
P11473	4
P02776	6
P18206	2
Q13526	4
P02741	5
Q99704	7
O60229	8
O15111	7
Q02080	6
Q8IYF3	6
P04150	4
P26599	2
P23458	7
P09429	4
P52566	8
P10415	6
P61586	8
P23588	3
O95400	2
P03372	4
Q13618	3
P12034	7
Q13416	1
P78324	7
P46934	5
Q92841	2
P07225	6
O60674	7
P51668	5
P12757	4
P15927	1
P31994	5
P61978	2
P50613	1
P55075	7
P62495	3
O14519	3
P49643	1
Q07864	1
P23946	6
P20800	6
P78545	2
Q71F56	4
Q13485	4
P49407	8
Q92932	3
P10242	4
Q9Y3U8	9
O95402	4
Q9Y233	6
P40145	6
P04083	6
Q15029	2
Q05397	7
P46777	9
P52756	2
O60673	5
P18074	1
O94966	3
P01116	7
Q9Y572	2
Q99558	2
P05455	2
Q02447	1
P18124	9
Q15118	10
O60271	8
P01111	7
Q13432	8
Q9Y5S9	2
P83881	9
P56270	3
Q9BXW9	1
Q12962	2
Q9NYB0	1
P19878	8
P78527	4
P62910	9
Q13153	8
P08758	7
P37268	7
P46782	9
P49736	1
O75448	4
Q16531	1
Q9BZI7	2
Q9H1A4	5
Q13888	1
P98160	7
Q9Y3B4	2
O00214	7
P07195	8
Q5U077	8
P02766	7
Q8WYR1	6
Q9Y490	7
Q15759	8
P30411	6
P40429	9
O95271	1
Q7RTV0	2
O60921	1
P27694	1
P27348	5
Q9Y5K2	6
P01011	6
O43809	2
Q92905	8
P22626	4
P25942	2
Q9UJX2	5
Q5UIP0	8
Q9HCU8	1
Q14376	15
Q38G75	15
Q14103	2
Q8NFM4	6
P11177	10
Q6Y7W6	2
Q5U5U6	1
P07550	6
Q9UBU7	1
Q8N684	2
Q9Y6X2	4
Q9Y3C5	3
P07148	4
Q92973	2
P11362	7
P28562	8
Q03112	4
P51946	1
Q9HA65	2
Q16236	3
O75884	1
B7Z3W1	4
P51784	3
P23381	3
O75323	3
Q9Y2X7	1
Q86V81	2
Q9BUE0	4
P41180	6
P04156	8
Q9UL18	8
P28340	1
P19022	8
Q8IX12	2
P46663	6
Q9NP95	7
P36406	2
P33991	1
P30304	5
P13726	6
P00740	6
P13224	6
Q9BSI4	1
P83876	2
O60266	6
P39019	9
P01236	3
Q9NRR5	3
A0JLT2	4
P60709	8
P54578	3
O15085	8
P06493	5
P19447	1
P28715	1
O75643	2
Q02779	8
Q969Q1	8
Q8N5V2	8
Q15669	8
P52597	2
P55773	6
P09661	2
P61513	9
Q96DI7	2
Q9H4E5	8
P14866	2
P16581	7
P32969	9
P63173	9
P33992	1
O60264	1
P05387	9
P15498	8
Q9Y6K9	5
Q9NPJ4	4
O94913	2
Q05519	2
Q92620	2
P27448	7
Q86VL0	7
Q7Z6E9	4
O75390	10
Q15797	8
Q96HR3	4
Q00722	6
Q9Y3Q8	5
P40938	1
O76093	7
P00748	6
P18846	8
Q9HBW0	6
Q13972	8
Q07021	6
P01275	6
P05412	4
Q8NCN5	10
P10721	7
P14324	7
Q99816	7
Q9HBH0	8
Q8NHZ8	5
P08708	9
P39880	4
P16333	8
P51991	2
Q9UPN9	4
O15164	4
P05091	8
Q03405	6
P06746	1
P62750	9
O00533	8
Q9Y6K1	1
Q13216	1
Q9GZV9	7
Q08345	7
Q9H3D4	4
P19784	4
Q99683	5
P17096	4
Q9NSC2	1
P36954	2
P20749	4
P48645	6
Q8IXI1	8
Q15054	1
Q15366	2
P62841	9
Q9UGI0	3
O43524	3
Q9UKR5	8
P25963	4
P52735	8
Q13315	5
P78536	7
P28482	5
Q13243	2
P05155	6
O95251	1
O76036	7
P20963	7
Q09472	4
Q9UJX5	5
P32927	7
Q99741	1
P31943	2
Q08462	6
P55854	4
P27815	5
P49792	4
P98177	3
Q9UM13	5
P51959	12
Q92569	7
Q9BUQ8	2
P0C0P6	6
P62891	9
Q9UH77	6
P41143	6
P02679	6
Q9HCT0	7
P15880	9
Q14240	2
Q9NZN5	8
Q13619	1
P00747	6
Q14289	7
P46527	1
Q14181	1
Q5T1C6	7
Q08170	2
O43513	4
P62314	2
O94827	8
P35638	8
P63244	7
O75531	6
P30260	5
Q9BUB5	8
P21781	7
Q08999	1
P40197	6
P07199	4
Q13480	7
P42229	7
Q13017	8
O15066	8
P20339	8
Q7L2J0	2
P09382	8
P05160	6
O15530	7
Q12996	2
Q9HC84	3
P08134	8
O75925	4
P13984	11
P84098	9
Q9Y297	3
P62269	9
Q9UKF6	2
P62318	2
O60503	6
Q9BWU1	4
P26951	7
P36578	9
P51665	3
Q13042	5
Q8TEK3	4
Q96EB6	4
Q9BWV1	8
Q9HCS7	1
P25054	4
Q07666	7
Q9BTT4	4
P08700	7
P08865	9
P02461	7
P38398	1
O14641	2
Q96RN5	4
Q96M96	8
Q9UM11	1
P62873	6
Q6UVJ0	3
Q6P2C8	4
Q12756	1
Q04828	5
P62424	9
O43353	8
P46783	9
P62906	9
Q5VV41	8
P63096	6
P51587	1
P19438	8
P01023	6
Q9UQL6	4
P32004	8
O43172	2
P35222	4
P15531	1
P61218	2
Q9GZT9	2
Q9HAW4	3
P10809	8
O95631	8
P84022	4
O14757	1
P07711	6
P10145	6
Q9UBY5	6
Q9H0E9	4
Q93074	4
P36873	4
P62745	8
Q5R372	7
Q9Y3P9	7
Q13351	4
P00338	8
Q15485	6
Q07954	6
P68366	8
P10912	7
P62487	2
O15119	4
P00450	11
Q04206	4
P21802	7
P60763	8
P63092	6
Q92900	9
P61769	7
P00492	1
O15360	1
P24941	1
O95653	7
Q16654	10
O43707	7
Q96CV9	4
P29350	7
Q9Y6D9	5
P55769	2
P62308	2
Q96J02	2
P35221	8
P53778	8
P55210	8
Q86UW6	4
P01042	6
Q15560	9
Q2M1K9	3
Q96L34	8
O14776	2
O43463	4
Q08722	7
P13612	7
P60866	9
P33151	8
P31785	7
P28702	2
A8W6Z7	6
P04626	7
P02675	6
Q13535	5
Q9H5J8	4
Q15788	4
P42766	9
O15357	7
P05386	9
Q96ST3	4
P23677	4
P68133	4
O14827	8
P00533	7
P07996	7
O14920	7
P35968	7
P15336	4
Q96KG7	7
P52435	2
P33993	1
P49642	1
Q14566	1
Q96EY1	3
Q9UJA3	1
Q15047	4
P15923	4
Q8N6T3	3
Q9Y678	3
P47989	13
P00491	13
P84243	2
P04085	7
Q9H0H5	8
O75190	4
Q92731	5
P09958	6
P51530	1
P35251	1
Q86US8	9
P19388	2
Q9UNL4	2
Q16637	2
P25090	6
Q9UKY1	4
P00451	6
Q8IY67	1
P25445	8
P36956	4
Q15287	2
Q01344	7
Q07820	1
O15520	7
Q9Y2T3	13
P27824	7
P30876	2
P08235	4
P61024	1
Q5VST9	8
Q9Y2X0	4
Q10570	2
Q96RU3	11
P61247	9
Q9UBS5	6
P07947	7
Q00839	2
P01106	4
Q9UHX1	2
P84103	2
P53779	8
O75400	2
O14893	2
P26373	9
Q02878	9
O43823	3
O43684	5
P62258	5
Q9NUX5	1
Q86X55	2
P33240	2
Q9UHB9	3
Q71RF1	2
O43306	6
Q8IVF5	8
Q96EP1	3
P10515	10
Q9H944	4
P08621	5
P51812	8
P00742	6
P05230	7
P07910	2
P15153	8
O75533	2
P62847	9
P39900	6
P08519	6
P51685	6
Q13889	1
Q9NVC6	4
Q71U36	8
Q04759	7
O75351	1
Q9H444	1
Q9NRI5	5
Q6W2J9	3
O60506	2
P83731	9
Q9UKT9	4
Q9NQ66	6
P38936	1
Q9UKT5	3
Q9P0J1	10
Q96IY4	6
P01031	6
Q15466	4
Q13435	2
Q00610	12
P01112	7
P05388	9
Q05048	2
P52565	8
Q8NEB9	7
P02753	7
Q06413	8
P10275	4
A8K220	6
Q8TEB7	3
P60033	3
Q14814	8
Q8NHJ6	7
P27797	7
P04234	7
P14921	4
P14784	7
O00187	6
P01344	6
O43464	8
Q92831	4
Q9GZZ9	3
P61353	9
Q9HB89	6
Q07889	7
P52333	7
P07948	7
O95714	3
Q15811	8
P11831	4
P04350	11
Q92835	7
Q12802	8
Q9ULG1	3
O43307	8
Q9NWA0	4
O43390	2
Q92561	2
P43246	4
Q13503	4
Q9Y230	3
Q9Y333	2
Q99689	8
P0CG47	1
Q86U42	2
P62277	9
P06213	7
P31749	7
Q7Z6J4	8
Q15653	4
P18075	4
Q15750	8
Q13418	2
P61960	3
Q96L33	8
O00308	2
P33681	7
Q01201	8
O60508	2
P00750	6
O15514	2
P61073	6
Q99705	6
P13929	8
P24394	7
P62266	9
Q15022	1
P35609	1
O15198	1
Q08828	6
P10646	6
P62979	1
Q07960	8
Q9NX70	4
P01127	7
Q00987	4
P46781	9
P42224	4
P05161	7
Q7L5D6	3
Q9H8V3	8
P32239	6
P50750	8
Q9H0U4	8
P31150	8
P32121	8
Q9UBD5	1
P22090	9
P25205	1
Q03468	1
P14598	8
Q9UQD0	8
P01100	7
P42336	7
Q9H4B4	5
O00303	9
Q9BYK8	4
Q03135	8
P62857	9
Q00653	2
Q15365	2
Q96RS0	4
Q14527	3
P41597	6
O75177	4
Q03113	5
O15372	9
Q06609	4
Q9Y5N6	1
O60907	4
P50052	6
Q01970	6
P15121	8
Q16584	8
Q13247	2
P26715	7
Q13304	6
P67809	2
Q8WYA6	2
P08246	6
P62851	9
O75182	4
Q9H9Q4	2
P16104	2
P50395	8
B4E127	4
Q07890	8
O60258	7
Q8N5U6	3
P63000	8
O60563	4
P27635	9
P48740	6
P07359	6
O94844	8
Q16629	2
P07355	8
P30305	5
Q99873	2
P52298	2
P62273	9
Q96PE2	8
P06748	1
Q15596	4
P07992	1
P41182	4
Q12979	8
Q9Y4K3	3
Q9Y6M4	8
Q96A00	8
P22301	17
Q6FGW4	17
P30556	6
P08311	6
Q9UBK2	4
Q15119	10
P01008	7
P19174	7
O75586	4
P05129	8
P49715	2
Q9UEF7	7
O95622	6
P10276	4
P07900	5
Q9H8W4	4
P23396	9
Q9UM73	12
P62280	9
P11387	4
O95819	7
P84095	8
Q16831	14
P08670	14
Q9NYG5	5
P62829	9
P31751	7
Q9NZI8	2
Q99459	1
O95750	7
P04439	7
Q9Y6N7	8
P27449	11
P01185	6
Q9UHI6	2
O00329	7
O00330	10
P09693	7
P17612	4
Q16832	7
Q04864	8
P55036	10
Q0GK43	7
Q9UBB5	2
Q15528	4
Q96AP0	1
Q6W5P4	6
P31947	7
Q9P086	4
P20042	9
Q13415	1
P10244	1
P54687	2
Q99717	2
Q9BTE3	3
O75554	2
P45973	1
P62753	9
P18077	9
Q9UJX6	5
Q12874	2
Q9BWJ5	2
O43929	1
P78317	3
P15172	8
P25208	4
Q13422	4
Q9H422	4
P62913	9
Q9NQR1	1
Q5VWX1	2
Q15427	2
P08709	6
Q9Y3C8	3
Q13151	2
Q99626	8
P42677	9
Q8TAX7	3
P13591	8
Q9UQ35	2
Q9NP59	11
Q09028	4
Q13352	10
Q13616	1
Q8WUI4	4
Q92974	8
Q14686	4
P01133	7
P53582	1
P08620	7
P02458	7
Q01081	2
P29597	7
P52272	2
B4DYS6	4
Q14155	8
P62888	9
Q9NS91	1
O60869	4
Q7L0Q8	8
Q5JR01	7
O00311	1
P46776	9
P35244	1
P21675	4
P48444	3
P35658	2
Q02078	8
O95045	14
P01737	7
P09884	1
Q9UIG0	1
P78406	3
Q13009	8
Q9P2J9	10
P05109	8
Q13363	4
Q8IYB3	2
P63208	1
Q9BZK7	4
Q8IWV7	8
Q8WU20	7
Q6VY07	7
P51965	5
P21333	8
P62306	2
Q13950	4
Q9NXR7	3
Q96I65	7
Q8NEM0	3
O76064	3
P22455	7
P29274	6
Q9UKW4	8
P52948	3
P62263	9
P55273	2
Q96BE9	2
Q04637	9
A8YXX4	4
P49427	1
P48736	6
P46736	3
O15068	8
Q13064	3
Q9BYZ6	8
P62854	9
P00488	6
P04275	6
P39023	9
Q8TAD8	4
P35637	2
Q7Z628	8
P20382	6
Q6IRT1	4
Q9H254	3
Q8WZ19	1
P03952	6
O00213	2
P35858	6
P07204	6
O75369	6
Q07817	3
P30044	1
Q96G91	6
P47871	6
Q15185	4
Q14683	2
Q9Y675	3
P63098	6
D2KUA6	4
P11274	7
P34741	7
Q12772	4
P50502	8
Q9GZQ4	6
P60484	4
P49336	4
Q15554	1
P01189	6
P63220	9
Q15424	2
Q8WXE1	5
O95163	7
O00212	8
P45452	7
Q9UNA0	7
Q9UNX3	9
P62861	9
P18858	1
Q9H7P9	8
Q12888	4
Q15910	1
P48552	1
P46779	9
P17081	8
Q96C86	4
P00519	6
Q9NR96	7
Q8TAF3	4
P11940	9
Q9NR81	8
Q96CW1	12
Q9BWH6	2
Q6EEV6	6
Q92759	1
P21926	7
O43918	1
Q99570	7
P32320	14
Q99460	3
Q15428	2
P48551	7
O00522	7
O14713	7
P98171	8
P11802	1
Q53QZ3	8
Q96GF1	3
Q9NPJ6	4
P51692	7
P62081	9
Q99819	8
P55291	8
Q5T4K5	6
P52294	2
P59768	6
P35250	1
P61457	3
P14635	5
Q12778	1
Q02763	7
P41240	7
Q86YH7	4
P22736	4
Q02241	8
P08069	7
P27695	1
Q8IXI2	8
P25398	9
P56282	1
Q9BW61	3
P61254	9
Q13426	2
Q99638	1
O15123	7
P28749	1
Q92945	8
Q96HN2	4
Q86Z02	4
O43913	1
Q969V1	6
P01589	7
P15291	8
Q9NPI1	4
P62508	4
P16220	4
Q9NR56	2
Q07020	9
Q5JSP0	8
Q01105	2
B3KXJ4	8
Q12959	7
Q4KMG0	8
Q01726	6
Q9UKB1	8
Q06265	4
P07766	7
P05019	6
P43146	8
P63162	2
P23193	1
Q9NQT4	4
Q16512	8
Q8TDB6	3
Q4LE28	4
P54819	2
Q7L590	1
Q96QB1	8
P62249	9
Q9NR80	8
Q13509	11
Q9C040	3
P04141	7
Q9Y6Q5	12
P29016	7
P68104	8
