# Supplementary material for: Deriving a Mutation Index of Carcinogenicity Using Protein Structure and Protein Interfaces
Source: PLoS One. 2014 Jan 15;9(1):e84598. doi: 10.1371/journal.pone.0084598 (PMC3893166; doi:10.1371/journal.pone.0084598)
Supplement: Table S8 — Pfam domain counts for genes from COSMIC mutations not in drivers that were predicted as drivers by InCa only and CHASM only. (XLS) [file pone.0084598.s027.xls]

## Sheet: Sheet1
InCa		CHASM
Pfam domain	count	Pfam domain	count
P53	33	Pkinase	572
Trypsin	12	Pkinase_Tyr	506
Pkinase	11	P53	134
Serpin	11	Y_phosphatase	123
Ras	9	DSPc	56
P53_tetramer	6	p450	51
V-set	6	Ras	46
Aldo_ket_red	5	PI3_PI4_kinase	37
E1_dh	5	WD40	30
Ig_2	5	KAT11	22
Kringle	5	SET	22
MATH	5	MH2	21
MH2	5	MutS_III	20
Peptidase_C1	5	C1-set	19
Glyco_hydro_1	4	JmjC	19
Hormone_recep	4	F5_F8_type_C	17
Kelch_1	4	PTEN_C2	16
Lectin_C	4	NOD	15
PDEase_I	4	VHL	15
Pkinase_Tyr	4	HATPase_c	13
POLO_box	4	Thioredoxin	13
Carb_anhydrase	3	ANF_receptor	12
Epimerase	3	I-set	12
Fibrinogen_C	3	Phosphorylase	12
fn1	3	7tm_1	11
Lipocalin	3	Globin	11
p450	3	Peptidase_M10	11
Peptidase_M10	3	PI3Ka	11
PNP_UDP_1	3	Serpin	11
Reprolysin	3	MARch	10
Rib_hydrolayse	3	AhpC-TSA	10
RRM_1	3	Amidohydro_1	10
SIR2	3	Guanylate_cyc	10
START	3	Hormone_recep	10
UQ_con	3	MutS_V	10
Y_phosphatase	3	NODP	10
adh_short	2	zf-H2C2_2	10
AIG1	2	adh_short_C2	9
Amidohydro_1	2	Bromodomain	9
Asp	2	MHC_I	9
Bromodomain	2	OTU	9
CarboxypepD_reg	2	SH2	9
COLFI	2	ABC_tran	8
DEAD	2	DEAD	8
DNA_methylase	2	Kringle	8
ECH	2	PH	8
F5_F8_type_C	2	TFR_dimer	8
Hist_deacetyl	2	P53_TAD	7
Kinesin	2	PDZ	7
Metallophos	2	Pyr_redox_2	7
MHC_I	2	RRM_1	7
PARP	2	TSP_C	7
Pentaxin	2	Ank_2	6
Peptidase_C54	2	C2	6
Peptidase_M14	2	DHDPS	6
PH	2	Fibrinogen_C	6
Redoxin	2	HATPase_c_3	6
Sulfotransfer_1	2	HLH	6
T-box	2	HSP70	6
tRNA-synt_1b	2	Ig_2	6
WD40	2	Insulin	6
7tm_1	1	Integrin_beta	6
Abhydrolase_2	1	MATH	6
Acetyltransf_2	1	Methyltransf_23	6
Actin	1	PDEase_I	6
ADH_N	1	PEPCK	6
adh_short_C2	1	Peptidase_C14	6
ADK	1	SNARE	6
AdoHcyase	1	TNF	6
AdoHcyase_NAD	1	Trypsin	6
Aldedh	1	ubiquitin	6
Ald_Xan_dh_C2	1	zf-C4	6
Alpha-amylase	1	Adap_comp_sub	5
Amidinotransf	1	Alpha-2-MRAP_C	5
Aminotran_4	1	Carb_anhydrase	5
AMP-binding	1	Carn_acyltransf	5
Annexin	1	EF_hand_5	5
ArfGap	1	GATase	5
Arginase	1	Gp_dh_C	5
AstE_AspA	1	Homeobox	5
Bcl-2	1	Kinesin	5
BTB	1	M20_dimer	5
C1-set	1	MutS_I	5
CAP	1	MutS_IV	5
Catalase	1	Myosin_head	5
Cbl_N2	1	NTF2	5
Cbl_N3	1	OTCace_N	5
CDT1	1	PAF-AH_p_II	5
Choline_kinase	1	Peptidase_M13_N	5
Chromo	1	Peptidase_M2	5
COesterase	1	Peptidase_M20	5
Crystall	1	Peptidase_M24	5
Cu-oxidase_3	1	PI3K_C2	5
Cyclin_C	1	RNase_T	5
DAO	1	Sema	5
DcpS_C	1	UQ_con	5
DNA_pol_E_B	1	V-set	5
DNA_primase_lrg	1	ADK	4
DOT1	1	Apolipoprotein	4
DUF605	1	APP_E2	4
DUF706	1	Cob_adeno_trans	4
EF_hand_5	1	Cullin	4
Enolase_C	1	Cu-oxidase_3	4
Ephrin_lbd	1	Death	4
EpoR_lig-bind	1	DNA_mis_repair	4
Evr1_Alr	1	DP	4
Exo_endo_phos	1	DRMBL	4
FGF	1	DUF605	4
Fibrillarin	1	Fumble	4
FKBP_C	1	Gp_dh_N	4
Flavodoxin_2	1	IMS	4
FMN_dh	1	Ldl_recept_a	4
fn2	1	Lig_chan-Glu_bd	4
Focal_AT	1	Lipase	4
Gal-bind_lectin	1	Lipocalin	4
Gln-synt_C	1	MutS_II	4
Glyco_hydro_18	1	NIF	4
Glyco_hydro_56	1	OTCace	4
Glycos_transf_3	1	PARP	4
Glyco_transf_7N	1	PAZ	4
GSDH	1	PI3K_p85B	4
Ham1p_like	1	PX	4
Helicase_C	1	Ribonuc_red_lgC	4
Heme_oxygenase	1	SH3_1	4
HLH	1	SIR2	4
HMGL-like	1	tRNA_anti	4
HORMA	1	tRNA-synt_2d	4
HSP70	1	UDPG_MGDP_dh_C	4
HTH_Tnp_Tc5	1	Vinculin	4
Hus1	1	adh_short	3
ig	1	AdoHcyase	3
IL10	1	AMP_N	3
IL6	1	ATP-gua_Ptrans	3
IMS	1	ATP-sulfurylase	3
Integrin_beta	1	Bin3	3
IRF-3	1	CAP	3
IRS	1	Cupin_8	3
JmjN	1	Cyclin_N	3
KAT11	1	DNA_methylase	3
KH_1	1	dNK	3
La	1	EGF_CA	3
Ldh_1_C	1	ESCRT-II	3
Ldh_1_N	1	Ets	3
Lipase	1	Filament	3
Melibiase	1	fn2	3
MIT	1	GSH_synth_ATP	3
mRNA_cap_C	1	Heme_oxygenase	3
NAD_binding_2	1	Histone	3
NOD	1	Hormone_6	3
Nop	1	Ig_3	3
PA	1	Iso_dh	3
PAN_1	1	Laminin_N	3
PCNA_C	1	Lectin_C	3
PCNA_N	1	LRR_8	3
Peptidase_C12	1	MHC_II_beta	3
Peptidase_M24	1	Miro	3
Peptidase_M84	1	Myotub-related	3
PHD	1	Peptidase_C1	3
PI3K_p85B	1	Peptidase_M14	3
PID	1	Peptidase_M48	3
PK	1	Pre-SET	3
PK_C	1	Pyridoxal_deC	3
Plectin	1	RasGAP	3
polyprenyl_synt	1	Recep_L_domain	3
Pribosyltran	1	Rhodanese	3
Prion	1	Ribonuc_red_sm	3
Pro_isomerase	1	Ribosomal_S2	3
PX	1	S_100	3
Pyr_redox	1	Sod_Cu	3
Pyr_redox_2	1	T-box	3
RabGAP-TBC	1	TGF_beta	3
RasGAP	1	Thg1C	3
RCC1	1	Thioredoxin_6	3
Rhodanese	1	tRNA-synt_2b	3
RNase_H	1	UMPH-1	3
RRM_5	1	VWA	3
SAM_PNT	1	zf-C3HC4	3
Septin	1	53-BP1_Tudor	2
Ser_hydrolase	1	Actin	2
SH2	1	Acyl-CoA_dh_N	2
SH3_1	1	Adaptin_N	2
S-methyl_trans	1	ADK_lid	2
Sulfotransfer_3	1	AdoHcyase_NAD	2
Sushi	1	Aldo_ket_red	2
TGF_beta	1	Amidohydro_2	2
Tissue_fac	1	Amino_oxidase	2
TNF	1	Ank	2
Transferrin	1	Ank_5	2
Transthyretin	1	APS_kinase	2
TRF	1	Arf	2
ubiquitin	1	Asp	2
UDG	1	ATP-cone	2
UFC1	1	BAG	2
UMPH-1	1	Bclx_interact	2
XLF	1	BRCT	2
		Cadherin	2
		Calpain_III	2
		CDO_I	2
		CH	2
		CKS	2
		CRAL_TRIO	2
		Crystall	2
		CTD_bind	2
		Cu-oxidase	2
		Cu-oxidase_2	2
		Daxx	2
		DUF1794	2
		E3_binding	2
		EF_hand_6	2
		Ephrin_lbd	2
		EST1	2
		F-box	2
		FMN_dh	2
		Gal-bind_lectin	2
		G-alpha	2
		GST_C	2
		HECT	2
		Helicase_C	2
		Hexokinase_2	2
		His_Phos_1	2
		HNF-1_N	2
		HRM	2
		HSP90	2
		IF4E	2
		IMPDH	2
		KASH	2
		KH_1	2
		Ku_N	2
		Laminin_G_2	2
		Ldh_1_N	2
		LIM	2
		MAPEG	2
		MBD	2
		Metallophos	2
		MHC_II_alpha	2
		NAD_Gly3P_dh_C	2
		PABP	2
		PAD	2
		PAN_1	2
		PB1	2
		PDGF	2
		Pentaxin	2
		Peptidase_C65	2
		Peptidase_S9	2
		PI3K_rbd	2
		Pkinase_C	2
		PSP94	2
		Rap_GAP	2
		RB_B	2
		Rcd1	2
		ResIII	2
		RGS	2
		Ribonuc_red_lgN	2
		Ribosomal_L7Ae	2
		RRM_5	2
		RTP801_C	2
		Sec23_trunk	2
		Sec7	2
		Serum_albumin	2
		SF3b1	2
		SH3_2	2
		Snf7	2
		START	2
		Sushi	2
		Sybindin	2
		Thiolase_C	2
		UDPG_MGDP_dh_N	2
		UEV	2
		WH1	2
		XRCC1_N	2
		2OG-FeII_Oxy_2	1
		5-FTHF_cyc-lig	1
		A2M_comp	1
		A2M_N	1
		AAA	1
		AAA_11	1
		Abhydrolase_6	1
		Aconitase_C	1
		Acyl-CoA_dh_1	1
		Acyl-CoA_dh_M	1
		A_deamin	1
		AIG1	1
		AIRS_C	1
		Alk_phosphatase	1
		Alpha-2-MRAP_N	1
		Amidinotransf	1
		Annexin	1
		APC_crr	1
		Arginase	1
		ARID	1
		Arm	1
		Armet	1
		ASF1_hist_chap	1
		Astacin	1
		ATP-grasp_2	1
		B3_4	1
		BCDHK_Adom3	1
		Biliv-reduc_cat	1
		Biopterin_H	1
		BTB	1
		Btz	1
		bZIP_1	1
		CAF1	1
		CARD	1
		CBFB_NFYA	1
		CDK5_activator	1
		CFTR_R	1
		CoA_binding	1
		CUB	1
		Cullin_Nedd8	1
		Cupin_4	1
		CutC	1
		dCMP_cyt_deam_1	1
		DCX	1
		DNA_ligase_A_C	1
		DNA_pol_A	1
		DNA_topoisoIV	1
		DUF1126	1
		DUF1325	1
		DUF1898	1
		DUF2352	1
		DUF3453	1
		DUF953	1
		E1_dh	1
		ECH	1
		EGF_3	1
		eIF_4EBP	1
		ELFV_dehydrog	1
		Enolase_C	1
		eRF1_2	1
		EST1_DNA_bind	1
		ETF_alpha	1
		EXOSC1	1
		FANCF	1
		FERM_N	1
		Ferritin	1
		FGE-sulfatase	1
		FGF	1
		FKBP_C	1
		fn1	1
		Furin-like	1
		GATA	1
		GBP	1
		GCV_T_C	1
		Gelsolin	1
		GFO_IDH_MocA	1
		Gla	1
		Glutaminase	1
		Glyco_hydro_35	1
		Glycos_transf_2	1
		GSHPx	1
		GSH_synthase	1
		GST_N	1
		Gtr1_RagA	1
		HEAT	1
		Hexokinase_1	1
		HgmA	1
		Hormone_1	1
		IFNGR1	1
		ig	1
		IL17	1
		IL6	1
		IL8	1
		Inositol_P	1
		Integrin_alpha	1
		Integrin_alpha2	1
		Integrin_b_cyt	1
		Integrin_B_tail	1
		Interfer-bind	1
		IP_trans	1
		IRS	1
		Kazal_1	1
		Kelch_1	1
		ketoacyl-synt	1
		Ku	1
		Kunitz_BPTI	1
		Lactamase_B_2	1
		LANC_like	1
		Ldl_recept_b	1
		Leptin	1
		LTD	1
		Mad3_BUB1_I	1
		Maf1	1
		malic	1
		MAM	1
		MBT	1
		Methyltransf_15	1
		MH1	1
		MIF4G	1
		MRG	1
		Myelin_MBP	1
		Myosin_N	1
		NMT	1
		NNMT_PNMT_TEMT	1
		Nol1_Nop2_Fmu	1
		NUDIX	1
		OB_NTP_bind	1
		PAT1	1
		Pellino	1
		Peptidase_C12	1
		Peptidase_C1_2	1
		Peptidase_M19	1
		Peptidase_M28	1
		Peptidase_S8	1
		Peptidase_S9_N	1
		Pex14_N	1
		Phospholip_A2_1	1
		Piwi	1
		PLA2_B	1
		PP2C	1
		Pro_isomerase	1
		PTPA	1
		Pyr_redox_dim	1
		RabGAP-TBC	1
		Rad51	1
		Rad52_Rad22	1
		Rad60-SLD	1
		Ran_BP1	1
		Rapamycin_bind	1
		Rep-A_N	1
		Rep_fac-A_C	1
		RhoGAP	1
		RhoGEF	1
		Ribonuclease_3	1
		Ribosomal_L16	1
		RNase_HII	1
		RNase_Zc3h12a	1
		SAM_1	1
		Sec23_BS	1
		Sec23_helical	1
		Sod_Fe_C	1
		Spectrin	1
		Spin-Ssty	1
		SPRY	1
		SSB	1
		Synapsin_C	1
		TatD_DNase	1
		TauD	1
		TBCC	1
		TBD	1
		TFIIA_gamma_N	1
		Thg1	1
		Thiol-ester_cl	1
		Thioredoxin_7	1
		TIG	1
		TIR	1
		TNFR_c6	1
		TPR_12	1
		Transaldolase	1
		Transglut_core	1
		tRNA_iecd	1
		tRNA-synt_2	1
		UBX	1
		Vps26	1
		W2	1
		WW	1
		Xlink	1
		XRCC4	1
		zf-MaoC	1
		zf-Sec23_Sec24	1
